# Supplementary material for: Thyroid Transcriptomics Revealed the Reproductive Regulation of miRNA in the Follicular and Luteal Phases in Small-Tail Han Sheep with Different FecB Genotypes
Source: Genes (Basel). 2023 Oct 30;14(11):2024. doi: 10.3390/genes14112024 (PMC10671830; doi:10.3390/genes14112024)
Supplement: Supplementary file 1 [file genes-14-02024-s001.zip › Supplementary Table S1.xlsx]

## Sheet: MM_FT_vs_MM_LT
sRNA	MM_F_T_readcount	MM_L_T_readcount	log2FoldChange	pval	padj	significant
novel_217	2.26283	4.75829	-0.46428	0.24059	NA	FALSE
novel_219	3.62995	2.56685	0.10919	0.74645	NA	FALSE
novel_226	2.54153	2.75269	-0.032939	0.92856	NA	FALSE
novel_255	0.642939	0	0.12578	0.43569	NA	FALSE
novel_304	0	1.09572	-0.29101	0.21165	NA	FALSE
novel_337	0.334868	1.80161	-0.30796	0.27701	NA	FALSE
novel_348	9.67655	3.43304	0.8779	0.024687	NA	TRUE
novel_387	0.334868	0.328841	-0.0011169	0.99506	NA	FALSE
novel_409	0.949294	0	0.2665	0.24085	NA	FALSE
novel_414	14.3457	1.28981	0.55376	NA	NA	NA
novel_418	1.91284	2.45929	-0.12022	0.7534	NA	FALSE
novel_472	0.977807	0.316066	0.16575	0.51479	NA	FALSE
novel_503	0	0.389825	-0.089746	0.51052	NA	FALSE
novel_51	892.173	684.91	0.25759	0.49038	0.76878	FALSE
novel_561	0	0	NA	NA	NA	NA
novel_577	0.614426	0	0.12301	0.4412	NA	FALSE
novel_578	1.0046	0	0.16247	0.36968	NA	FALSE
novel_589	0.334868	0	0.0792	0.54249	NA	FALSE
novel_592	0.334868	0	0.0792	0.54249	NA	FALSE
novel_606	0.307213	0	0.075004	0.55385	NA	FALSE
novel_631	0.334868	0.657682	-0.063866	0.74562	NA	FALSE
novel_643	8.41919	2.98223	0.75843	0.056809	NA	FALSE
novel_650	2.34407	2.27634	0.0028866	0.99145	NA	FALSE
novel_672	0.642939	0.328841	0.05893	0.76347	NA	FALSE
novel_673	0	0	NA	NA	NA	NA
novel_68	745.793	338.397	0.82905	0.019537	0.095513	TRUE
novel_681	0.307213	0.328841	-0.0052945	0.97643	NA	FALSE
novel_689	0	0	NA	NA	NA	NA
novel_701	0.669735	0.718665	-0.010527	0.96615	NA	FALSE
novel_97	438.031	508.618	-0.194	0.41361	0.71368	FALSE
oar-let-7a	81715.7	76517.4	0.089693	0.61922	0.80158	FALSE
oar-let-7b	61515.4	59072.8	0.056231	0.71287	0.84848	FALSE
oar-let-7c	64307.3	55142	0.21116	0.21622	0.52854	FALSE
oar-let-7d	3329.99	3166.93	0.067383	0.73764	0.85411	FALSE
oar-let-7f	243018	265499	-0.11809	0.57372	0.8007	FALSE
oar-let-7g	200332	184376	0.11424	0.49372	0.76878	FALSE
oar-let-7i	622808	534411	0.19862	0.40787	0.71368	FALSE
oar-miR-103	26223.4	28491	-0.1087	0.63632	0.81154	FALSE
oar-miR-106a	234.034	148.553	0.36634	0.35494	0.66456	FALSE
oar-miR-106b	2672.91	5145.46	-0.79755	0.0058465	0.036749	TRUE
oar-miR-107	1551.79	1372.05	0.16912	0.30525	0.61051	FALSE
oar-miR-10a	5900.34	9780.85	-0.6331	0.018925	0.095513	TRUE
oar-miR-10b	26667.3	28190.6	-0.077258	0.60183	0.80158	FALSE
oar-miR-1185-3p	0.321469	1.33802	-0.23549	0.3769	NA	FALSE
oar-miR-1185-5p	0.976948	2.38553	-0.36163	0.31668	NA	FALSE
oar-miR-1193-5p	0	0.328841	-0.081033	0.53278	NA	FALSE
oar-miR-1197-3p	0.935896	3.03044	-0.50821	0.1719	NA	FALSE
oar-miR-1197-5p	0	0	NA	NA	NA	NA
oar-miR-125b	65634.7	71896.5	-0.12413	0.49796	0.76878	FALSE
oar-miR-127	6838.03	4554.58	0.54273	0.0094363	0.05536	TRUE
oar-miR-133	383.848	310.027	0.23914	0.46993	0.76581	FALSE
oar-miR-134-3p	0.334868	0	0.0792	0.54249	NA	FALSE
oar-miR-134-5p	11.5358	15.6363	-0.24473	0.53354	0.78253	FALSE
oar-miR-136	159.621	279.878	-0.54136	0.149	0.40975	FALSE
oar-miR-143	186472	138536	0.37369	0.16136	0.4303	FALSE
oar-miR-148a	2.27112e+06	1.73213e+06	0.32016	0.29712	0.60806	FALSE
oar-miR-150	1258.28	267.525	0.91346	NA	NA	NA
oar-miR-152	11153.3	12586.5	-0.16759	0.27735	0.58111	FALSE
oar-miR-154a-3p	10.5723	8.50287	0.16409	0.67876	NA	FALSE
oar-miR-154a-5p	0.321469	1.04751	-0.18318	0.47569	NA	FALSE
oar-miR-154b-3p	1.60649	2.62784	-0.23635	0.52628	NA	FALSE
oar-miR-154b-5p	29.7988	19.976	0.48866	0.095788	0.3122	FALSE
oar-miR-16b	7426.59	7280.33	0.024109	0.93409	0.95985	FALSE
oar-miR-17-5p	2836.12	2763.55	0.024346	0.94894	0.95985	FALSE
oar-miR-181a	55319	39422.3	0.37873	0.25566	0.55914	FALSE
oar-miR-191	35634.5	32597.6	0.11627	0.61941	0.80158	FALSE
oar-miR-194	1511.05	1851.92	-0.27722	0.1309	0.37903	FALSE
oar-miR-199a-3p	30759.7	31822.9	-0.043957	0.85644	0.94931	FALSE
oar-miR-19b	1412.18	3668.91	-1.0646	0.0014315	0.012597	TRUE
oar-miR-200a	26704.7	54896.2	-0.96075	5.4032e-06	0.00015849	TRUE
oar-miR-200b	17427.3	31704.3	-0.84116	2.6671e-11	2.3471e-09	TRUE
oar-miR-200c	27213.9	34957.2	-0.34587	0.031654	0.13265	TRUE
oar-miR-21	227103	305025	-0.37782	0.13352	0.37903	FALSE
oar-miR-218a	4602.75	4236.35	0.10706	0.66343	0.83403	FALSE
oar-miR-221	1631.95	846.248	0.82219	0.0023141	0.017865	TRUE
oar-miR-22-3p	6806.8	6650.55	0.030449	0.8942	0.94931	FALSE
oar-miR-23a	11916.7	9577.91	0.28142	0.25393	0.55914	FALSE
oar-miR-23b	17221.8	17549.6	-0.026132	0.86852	0.94931	FALSE
oar-miR-25	24406.2	22181.6	0.11334	0.71031	0.84848	FALSE
oar-miR-26a	486002	529876	-0.11806	0.50974	0.7734	FALSE
oar-miR-26b	57054.8	62812	-0.13241	0.42487	0.71901	FALSE
oar-miR-27a	13054.9	9922.51	0.357	0.13239	0.37903	FALSE
oar-miR-299-3p	3.58976	2.00848	0.23803	0.51303	NA	FALSE
oar-miR-299-5p	5.51686	5.5025	0.00011313	0.99977	NA	FALSE
oar-miR-29a	32181.4	42497.2	-0.38157	0.026447	0.12249	TRUE
oar-miR-29b	4272.64	9387.09	-0.96574	0.00068362	0.0075199	TRUE
oar-miR-30a-3p	7148.56	6807.68	0.066084	0.73465	0.85411	FALSE
oar-miR-30a-5p	339097	695022	-0.98783	3.2942e-09	1.4494e-07	TRUE
oar-miR-30b	14762.9	17956.5	-0.26411	0.18038	0.46688	FALSE
oar-miR-30c	30854.9	33438.6	-0.10909	0.56395	0.80044	FALSE
oar-miR-30d	126145	156966	-0.30239	0.056426	0.21589	FALSE
oar-miR-323a-3p	7.09569	10.9382	-0.25668	0.51334	NA	FALSE
oar-miR-323a-5p	0	0	NA	NA	NA	NA
oar-miR-323b	0.321469	0	0.077203	0.54785	NA	FALSE
oar-miR-323c	3.25317	2.26356	0.16694	0.66133	NA	FALSE
oar-miR-329a-3p	1.60563	1.72785	-0.026638	0.94009	NA	FALSE
oar-miR-329a-5p	0	0	NA	NA	NA	NA
oar-miR-329b-3p	27.1039	22.1048	0.23832	0.44452	0.73807	FALSE
oar-miR-329b-5p	0.950152	0.705891	0.071714	0.80468	NA	FALSE
oar-miR-362	349.406	417.061	-0.22338	0.40039	0.71368	FALSE
oar-miR-369-3p	122.391	108.363	0.15198	0.54582	0.78741	FALSE
oar-miR-369-5p	21.717	23.6913	-0.090447	0.77324	0.8837	FALSE
oar-miR-370-3p	101.166	52.8929	0.84452	0.00031317	0.0039371	TRUE
oar-miR-370-5p	0.656337	0.644907	-0.0056005	0.98384	NA	FALSE
oar-miR-374a	6134.25	11662.6	-0.84807	0.0001393	0.0021429	TRUE
oar-miR-374b	7679.02	18728.5	-1.0022	0.0024362	0.017865	TRUE
oar-miR-376a-3p	1.63329	2.06946	-0.112	0.76367	NA	FALSE
oar-miR-376a-5p	1.25737	0	0.33243	0.18192	NA	FALSE
oar-miR-376b-3p	5.86512	16.1292	-0.83761	0.033279	NA	TRUE
oar-miR-376c-3p	18.0966	33.2672	-0.73158	0.014585	0.080215	TRUE
oar-miR-376c-5p	8.25412	9.48565	-0.11044	0.77595	NA	FALSE
oar-miR-376d	7.13674	7.78872	-0.079328	0.84061	NA	FALSE
oar-miR-376e-3p	37.2561	63.3276	-0.69024	0.0047209	0.031957	TRUE
oar-miR-376e-5p	6.07597	5.69823	0.066789	0.86646	NA	FALSE
oar-miR-377-3p	0	0.948199	-0.16507	0.36176	NA	FALSE
oar-miR-377-5p	0.628683	3.68975	-0.57042	0.10308	NA	FALSE
oar-miR-379-3p	56.7457	44.5557	0.30381	0.26028	0.55914	FALSE
oar-miR-379-5p	3275.19	2963.09	0.12979	0.59257	0.80158	FALSE
oar-miR-380-3p	78.8184	57.2078	0.41607	0.092454	0.3122	FALSE
oar-miR-380-5p	0.628683	0.705891	-0.017649	0.94918	NA	FALSE
oar-miR-381-3p	124.565	80.8973	0.52023	0.083203	0.29287	FALSE
oar-miR-381-5p	0	0	NA	NA	NA	NA
oar-miR-382-3p	85.5498	72.6286	0.22083	0.34113	0.6526	FALSE
oar-miR-382-5p	64.2213	47.1242	0.40854	0.075332	0.27622	FALSE
oar-miR-3955-3p	1.32607	1.42456	-0.021929	0.94763	NA	FALSE
oar-miR-3955-5p	21.3683	13.9164	0.38443	0.31876	0.62334	FALSE
oar-miR-3956-3p	0.321469	0	0.077203	0.54785	NA	FALSE
oar-miR-3956-5p	2.94596	2.09501	0.14446	0.69132	NA	FALSE
oar-miR-3957-3p	1.27076	0	0.42082	0.12689	NA	FALSE
oar-miR-3957-5p	0.656337	0.328841	0.090114	0.70408	NA	FALSE
oar-miR-3958-3p	218.341	105.755	0.95034	2.5758e-05	0.00056667	TRUE
oar-miR-3958-5p	0.642081	0	0.2019	0.31678	NA	FALSE
oar-miR-3959-3p	21.4392	29.6978	-0.3864	0.2147	0.52854	FALSE
oar-miR-3959-5p	365.07	215.276	0.71542	0.00014611	0.0021429	TRUE
oar-miR-409-3p	168.655	170.047	-0.0077168	0.97456	0.97456	FALSE
oar-miR-409-5p	69.1682	46.5696	0.51134	0.029372	0.12924	TRUE
oar-miR-410-3p	6.71805	5.35498	0.18398	0.63901	NA	FALSE
oar-miR-410-5p	0	0	NA	NA	NA	NA
oar-miR-411a-3p	46.9504	45.3531	0.035225	0.90287	0.94931	FALSE
oar-miR-411a-5p	1812.97	1844.54	-0.023009	0.90616	0.94931	FALSE
oar-miR-411b-3p	0	0	NA	NA	NA	NA
oar-miR-411b-5p	16.5078	31.6296	-0.69168	0.05042	0.20168	FALSE
oar-miR-412-3p	14.0212	14.3387	-0.022208	0.94771	0.95985	FALSE
oar-miR-412-5p	0	0	NA	NA	NA	NA
oar-miR-431	0.321469	0	0.077203	0.54785	NA	FALSE
oar-miR-432	43.5836	36.0639	0.21107	0.53267	0.78253	FALSE
oar-miR-433-3p	6.84036	3.61436	0.41341	0.29923	NA	FALSE
oar-miR-433-5p	0	0.328841	-0.081033	0.53278	NA	FALSE
oar-miR-485-3p	8.67281	5.57463	0.33146	0.40414	NA	FALSE
oar-miR-485-5p	18.253	16.2442	0.13215	0.71349	0.84848	FALSE
oar-miR-487a-3p	1.95475	2.58126	-0.1	0.77816	NA	FALSE
oar-miR-487a-5p	0.307213	0.644907	-0.10265	0.66531	NA	FALSE
oar-miR-487b-3p	33.1634	26.5425	0.25619	0.39459	0.71368	FALSE
oar-miR-487b-5p	0	0.316066	-0.079016	0.53815	NA	FALSE
oar-miR-493-3p	425.673	297.43	0.38886	0.26051	0.55914	FALSE
oar-miR-493-5p	400.539	295.393	0.39567	0.099887	0.31393	FALSE
oar-miR-494-3p	211.609	126.424	0.68617	0.0010812	0.010572	TRUE
oar-miR-494-5p	0	0.328841	-0.081033	0.53278	NA	FALSE
oar-miR-495-3p	102.133	135.197	-0.34119	0.22818	0.54269	FALSE
oar-miR-495-5p	2.24857	0.705891	0.42543	0.2299	NA	FALSE
oar-miR-496-3p	0	0	NA	NA	NA	NA
oar-miR-496-5p	0	0.316066	-0.079016	0.53815	NA	FALSE
oar-miR-539-3p	14.8175	12.9624	0.14133	0.68241	0.84581	FALSE
oar-miR-539-5p	0	0	NA	NA	NA	NA
oar-miR-541-3p	0	0	NA	NA	NA	NA
oar-miR-541-5p	0.96355	1.41178	-0.116	0.72616	NA	FALSE
oar-miR-543-3p	23.1546	28.1344	-0.20133	0.58233	0.8007	FALSE
oar-miR-543-5p	0.321469	0.316066	-0.0011668	0.99481	NA	FALSE
oar-miR-544-3p	0.642081	0.632133	-0.0028823	0.9907	NA	FALSE
oar-miR-544-5p	5.86512	8.91824	-0.31763	0.42583	NA	FALSE
oar-miR-655-3p	32.5365	33.9925	-0.062922	0.82625	0.93218	FALSE
oar-miR-655-5p	0	0	NA	NA	NA	NA
oar-miR-665-3p	1.61989	3.70089	-0.45797	0.23856	NA	FALSE
oar-miR-665-5p	0	0	NA	NA	NA	NA
oar-miR-668-3p	1.60563	1.74062	-0.031445	0.93199	NA	FALSE
oar-miR-758-3p	11.325	13.3876	-0.16789	0.64961	NA	FALSE
oar-miR-99a	743830	768410	-0.039618	0.89096	0.94931	FALSE

## Sheet: MM_FT_vs_ww_FT
sRNA	MM_F_T_readcount	ww_F_T_readcount	log2FoldChange	pval	padj	significant
novel_217	2.10697	1.96828	-0.0041288	0.99453	NA	FALSE
novel_219	3.3492	9.14313	-0.50812	0.39105	NA	FALSE
novel_226	2.42618	3.42454	-0.24249	0.69455	NA	FALSE
novel_255	0.592347	0	0.18937	0.53135	NA	FALSE
novel_304	0	0	NA	NA	NA	NA
novel_337	0.309215	0	0.1103	0.64148	NA	FALSE
novel_348	9.1108	10.5231	-0.097975	0.86693	NA	FALSE
novel_387	0.309215	0.344069	-0.015837	0.96249	NA	FALSE
novel_409	0.916917	2.88314	-0.60084	0.3197	NA	FALSE
novel_414	13.2441	5.00477	0.57343	0.34608	NA	FALSE
novel_418	1.82616	2.12481	-0.10373	0.86618	NA	FALSE
novel_472	0.901562	0.895268	0.028786	0.95608	NA	FALSE
novel_503	0	0	NA	NA	NA	NA
novel_51	841.716	4294.47	-1.3638	0.02509	NA	TRUE
novel_561	0	0	NA	NA	NA	NA
novel_577	0.607702	1.1024	-0.097287	0.81645	NA	FALSE
novel_578	0.927645	0	0.26465	0.44845	NA	FALSE
novel_589	0.309215	0	0.1103	0.64148	NA	FALSE
novel_592	0.309215	0.688138	-0.12066	0.75024	NA	FALSE
novel_606	0.303851	1.71717	-0.55056	0.30762	NA	FALSE
novel_631	0.309215	0	0.1103	0.64148	NA	FALSE
novel_643	7.91075	4.04911	0.67693	0.25008	NA	FALSE
novel_650	2.1645	8.24839	-0.50582	0.36347	NA	FALSE
novel_672	0.592347	0.344069	0.074257	0.84175	NA	FALSE
novel_673	0	0.688138	-0.22646	0.47968	NA	FALSE
novel_68	708.432	2662.96	-1.1043	0.070219	NA	FALSE
novel_681	0.303851	0	0.10875	0.64399	NA	FALSE
novel_689	0	0	NA	NA	NA	NA
novel_701	0.61843	0	0.19528	0.52425	NA	FALSE
novel_97	412.02	255.955	0.60503	0.13706	NA	FALSE
oar-let-7a	77540.3	57698.8	0.39059	0.25515	0.56068	FALSE
oar-let-7b	58307.3	48974.9	0.22746	0.53292	0.83077	FALSE
oar-let-7c	61022.3	47970.4	0.3201	0.33496	0.62206	FALSE
oar-let-7d	3156.81	1924.98	0.64236	0.083795	NA	FALSE
oar-let-7f	230808	202579	0.16834	0.65795	0.83077	FALSE
oar-let-7g	189386	132298	0.45807	0.24573	0.56068	FALSE
oar-let-7i	593190	570020	0.050307	0.90211	0.93819	FALSE
oar-miR-103	24744.5	18623.7	0.3818	0.22239	0.56068	FALSE
oar-miR-106a	218.188	67.6737	1.2114	0.029664	NA	TRUE
oar-miR-106b	2508.96	1659.36	0.49257	0.29361	NA	FALSE
oar-miR-107	1462.55	694.585	0.9525	0.014752	NA	TRUE
oar-miR-10a	5564.62	36708.7	-1.9853	NA	NA	NA
oar-miR-10b	25222.5	21465.9	0.19527	0.66755	0.83077	FALSE
oar-miR-1185-3p	0.296173	0.95884	-0.27609	0.55127	NA	FALSE
oar-miR-1185-5p	0.922281	1.16597	-0.086147	0.87847	NA	FALSE
oar-miR-1193-5p	0	0	NA	NA	NA	NA
oar-miR-1197-3p	0.903875	8.18935	-1.2195	0.045983	NA	TRUE
oar-miR-1197-5p	0	0.270702	-0.1055	0.64116	NA	FALSE
oar-miR-125b	62027.7	39570.8	0.58057	0.12544	0.56068	FALSE
oar-miR-127	6429.27	3982.43	0.62515	0.085865	NA	FALSE
oar-miR-133	362	158.698	1.0287	0.015896	NA	TRUE
oar-miR-134-3p	0.309215	0.95884	-0.27095	0.55917	NA	FALSE
oar-miR-134-5p	10.8848	16.0298	-0.45096	0.37092	NA	FALSE
oar-miR-136	150.152	295.248	-0.80009	0.092209	NA	FALSE
oar-miR-143	175236	151701	0.16938	0.725	0.83077	FALSE
oar-miR-148a	2.15662e+06	4.06867e+06	-0.76282	0.098334	0.56068	FALSE
oar-miR-150	1167.96	284.026	1.207	NA	NA	NA
oar-miR-152	10531.2	8447.1	0.29618	0.34623	NA	FALSE
oar-miR-154a-3p	9.97555	13.3507	-0.33856	0.50105	NA	FALSE
oar-miR-154a-5p	0.296173	0.344069	-0.019479	0.95362	NA	FALSE
oar-miR-154b-3p	1.50159	0.344069	0.47027	0.38152	NA	FALSE
oar-miR-154b-5p	28.2248	35.4138	-0.26663	0.60384	NA	FALSE
oar-miR-16b	6971.01	4087.96	0.66611	0.11509	NA	FALSE
oar-miR-17-5p	2651.71	1088.97	0.97368	NA	NA	NA
oar-miR-181a	52046.8	17107.6	1.345	0.00316	0.082161	TRUE
oar-miR-191	33610.9	19167.1	0.71824	0.067371	0.56068	FALSE
oar-miR-194	1427.63	1111.79	0.336	0.28765	NA	FALSE
oar-miR-199a-3p	28985.8	19374.3	0.49031	0.27536	0.56068	FALSE
oar-miR-19b	1324.72	1044.18	0.25768	0.62984	NA	FALSE
oar-miR-200a	25226.8	30522.9	-0.24256	0.54328	0.83077	FALSE
oar-miR-200b	16488.6	22673.2	-0.41113	0.27921	0.56068	FALSE
oar-miR-200c	25775.5	28555.6	-0.13627	0.68077	0.83077	FALSE
oar-miR-21	215196	158595	0.39716	0.28034	0.56068	FALSE
oar-miR-218a	4367.85	7372.75	-0.69379	0.040169	NA	TRUE
oar-miR-221	1540.53	918.594	0.67553	0.062785	NA	FALSE
oar-miR-22-3p	6453.08	5507.03	0.21048	0.53146	NA	FALSE
oar-miR-23a	11196.3	7148.66	0.58135	0.12059	NA	FALSE
oar-miR-23b	16238.7	11885.2	0.41613	0.20428	NA	FALSE
oar-miR-25	22934.5	15227.4	0.50722	0.23965	0.56068	FALSE
oar-miR-26a	459792	416872	0.1231	0.76687	0.83077	FALSE
oar-miR-26b	54101.8	48567.4	0.136	0.74092	0.83077	FALSE
oar-miR-27a	12349.4	9799.57	0.28945	0.49065	NA	FALSE
oar-miR-299-3p	3.31007	6.999	-0.56581	0.35959	NA	FALSE
oar-miR-299-5p	5.12855	8.71616	-0.48466	0.41082	NA	FALSE
oar-miR-29a	30448.2	19508.4	0.58045	0.1117	0.56068	FALSE
oar-miR-29b	4021.07	4451.12	-0.13591	0.67248	NA	FALSE
oar-miR-30a-3p	6754.32	5315.98	0.31835	0.34064	NA	FALSE
oar-miR-30a-5p	319242	285103	0.14673	0.69369	0.83077	FALSE
oar-miR-30b	13943.9	8433.36	0.6551	0.073649	NA	FALSE
oar-miR-30c	29178.9	18613.2	0.57353	0.14738	0.56068	FALSE
oar-miR-30d	119074	118464	0.006936	0.98156	0.98156	FALSE
oar-miR-323a-3p	6.62477	146.195	-2.3736	NA	NA	NA
oar-miR-323a-5p	0	0.688138	-0.22646	0.47968	NA	FALSE
oar-miR-323b	0.296173	0.344069	-0.019479	0.95362	NA	FALSE
oar-miR-323c	3.0423	9.2165	-0.63699	0.29419	NA	FALSE
oar-miR-329a-3p	1.52231	2.05144	-0.2011	0.74327	NA	FALSE
oar-miR-329a-5p	0	0	NA	NA	NA	NA
oar-miR-329b-3p	25.8002	36.482	-0.40334	0.41886	NA	FALSE
oar-miR-329b-5p	0.896198	1.72035	-0.2019	0.69006	NA	FALSE
oar-miR-362	327.906	231.562	0.4334	0.30934	NA	FALSE
oar-miR-369-3p	115.648	123.173	-0.078086	0.86644	NA	FALSE
oar-miR-369-5p	20.5611	50.7504	-1.0142	0.049789	NA	TRUE
oar-miR-370-3p	95.2913	301.209	-1.2117	NA	NA	NA
oar-miR-370-5p	0.605388	2.81295	-0.77277	0.19605	NA	FALSE
oar-miR-374a	5792.92	5136.05	0.1451	0.75127	NA	FALSE
oar-miR-374b	7249.79	5388.68	0.33808	0.50224	NA	FALSE
oar-miR-376a-3p	1.52767	2.11501	-0.21753	0.71816	NA	FALSE
oar-miR-376a-5p	1.20005	2.38572	-0.35727	0.54208	NA	FALSE
oar-miR-376b-3p	5.45081	16.2076	-1.1082	0.05105	NA	FALSE
oar-miR-376c-3p	17.0008	14.7677	0.14168	0.77077	NA	FALSE
oar-miR-376c-5p	7.85785	17.1452	-0.83506	0.12347	NA	FALSE
oar-miR-376d	6.64318	5.96679	0.11474	0.8452	NA	FALSE
oar-miR-376e-3p	35.1849	38.4442	-0.10691	0.78433	NA	FALSE
oar-miR-376e-5p	5.72553	6.10373	-0.061306	0.91673	NA	FALSE
oar-miR-377-3p	0	0.270702	-0.1055	0.64116	NA	FALSE
oar-miR-377-5p	0.600024	1.51004	-0.37958	0.50333	NA	FALSE
oar-miR-379-3p	53.4579	81.712	-0.556	0.1268	NA	FALSE
oar-miR-379-5p	3093.55	5900.66	-0.79236	0.072445	NA	FALSE
oar-miR-380-3p	74.4993	230.559	-1.273	NA	NA	NA
oar-miR-380-5p	0.600024	4.05546	-0.76318	0.18173	NA	FALSE
oar-miR-381-3p	117.25	240.202	-0.81535	0.10485	NA	FALSE
oar-miR-381-5p	0	0	NA	NA	NA	NA
oar-miR-382-3p	80.851	119.393	-0.48201	0.27415	NA	FALSE
oar-miR-382-5p	60.6513	114.961	-0.76673	NA	NA	NA
oar-miR-3955-3p	1.22382	2.87652	-0.41886	0.47252	NA	FALSE
oar-miR-3955-5p	19.9319	30.2479	-0.47113	0.35637	NA	FALSE
oar-miR-3956-3p	0.296173	0	0.10651	0.64764	NA	FALSE
oar-miR-3956-5p	2.73845	3.64464	-0.17858	0.77285	NA	FALSE
oar-miR-3957-3p	1.21309	2.06442	-0.22228	0.6893	NA	FALSE
oar-miR-3957-5p	0.605388	7.91359	-0.81335	NA	NA	NA
oar-miR-3958-3p	206.26	512.323	-0.90782	NA	NA	NA
oar-miR-3958-5p	0.613066	1.23934	-0.22328	0.67111	NA	FALSE
oar-miR-3959-3p	20.2212	36.313	-0.70577	0.10881	NA	FALSE
oar-miR-3959-5p	344.015	432.412	-0.28765	NA	NA	NA
oar-miR-409-3p	159.284	398.847	-1.0539	NA	NA	NA
oar-miR-409-5p	65.1076	102.061	-0.55035	0.22194	NA	FALSE
oar-miR-410-3p	6.33859	23.3708	-1.0312	NA	NA	NA
oar-miR-410-5p	0	0	NA	NA	NA	NA
oar-miR-411a-3p	44.2051	60.6739	-0.41843	0.2721	NA	FALSE
oar-miR-411a-5p	1713.18	2050.09	-0.23653	0.49889	NA	FALSE
oar-miR-411b-3p	0	3.01028	-1.2148	0.035443	NA	TRUE
oar-miR-411b-5p	15.4087	116.771	-1.3616	NA	NA	NA
oar-miR-412-3p	13.321	45.9819	-1.1877	NA	NA	NA
oar-miR-412-5p	0	0.344069	-0.12856	0.60445	NA	FALSE
oar-miR-431	0.296173	8.24469	-1.4873	NA	NA	NA
oar-miR-432	40.8965	107.001	-1.0585	NA	NA	NA
oar-miR-433-3p	6.41453	15.842	-0.7563	0.21645	NA	FALSE
oar-miR-433-5p	0	0	NA	NA	NA	NA
oar-miR-485-3p	8.16243	9.87896	-0.16678	0.75953	NA	FALSE
oar-miR-485-5p	17.2441	22.564	-0.31275	0.53528	NA	FALSE
oar-miR-487a-3p	1.82384	2.74938	-0.24976	0.68527	NA	FALSE
oar-miR-487a-5p	0.303851	0	0.10875	0.64399	NA	FALSE
oar-miR-487b-3p	31.2678	74.0187	-0.97064	0.059098	NA	FALSE
oar-miR-487b-5p	0	1.91768	-0.71233	0.15334	NA	FALSE
oar-miR-493-3p	404.222	831.586	-0.83855	0.086088	NA	FALSE
oar-miR-493-5p	377.317	254.075	0.51417	0.15708	NA	FALSE
oar-miR-494-3p	199.004	265.566	-0.32881	0.51645	NA	FALSE
oar-miR-494-5p	0	1.3731	-0.51838	0.2472	NA	FALSE
oar-miR-495-3p	96.7692	244.994	-1.1597	0.0055147	NA	TRUE
oar-miR-495-5p	2.11465	1.84431	0.044441	0.94216	NA	FALSE
oar-miR-496-3p	0	0	NA	NA	NA	NA
oar-miR-496-5p	0	0.344069	-0.12856	0.60445	NA	FALSE
oar-miR-539-3p	13.9117	12.2891	0.10685	0.83673	NA	FALSE
oar-miR-539-5p	0	0.541403	-0.19052	0.52108	NA	FALSE
oar-miR-541-3p	0	0.688138	-0.22646	0.47968	NA	FALSE
oar-miR-541-5p	0.909239	3.29396	-0.67292	0.26003	NA	FALSE
oar-miR-543-3p	21.7857	50.6532	-1.0105	0.027203	NA	TRUE
oar-miR-543-5p	0.296173	0.95884	-0.27609	0.55127	NA	FALSE
oar-miR-544-3p	0.613066	0.541403	0.0069254	0.98767	NA	FALSE
oar-miR-544-5p	5.45081	14.8604	-0.85129	0.16292	NA	FALSE
oar-miR-655-3p	30.6264	31.9834	-0.044556	0.91239	NA	FALSE
oar-miR-655-5p	0	0	NA	NA	NA	NA
oar-miR-665-3p	1.51463	1.22954	0.071534	0.90412	NA	FALSE
oar-miR-665-5p	0	0.344069	-0.12856	0.60445	NA	FALSE
oar-miR-668-3p	1.52231	2.04165	-0.20792	0.73055	NA	FALSE
oar-miR-758-3p	10.6101	27.3041	-0.91691	0.11555	NA	FALSE
oar-miR-99a	709866	871754	-0.25001	0.57815	0.83077	FALSE

## Sheet: MM_LT_vs_ww_LT
sRNA	MM_L_T_readcount	ww_L_T_readcount	log2FoldChange	pval	padj	significant
novel_217	4.70842	4.56621	0.045068	0.93596	0.96749	FALSE
novel_219	2.52135	6.22884	-0.42062	0.43155	0.95243	FALSE
novel_226	2.66819	2.15395	0.11081	0.8422	0.96749	FALSE
novel_255	0	0.410785	-0.13868	0.56404	0.95243	FALSE
novel_304	1.09353	0.795344	0.11038	0.81593	0.96749	FALSE
novel_337	1.79794	0	0.5966	0.17476	0.95243	FALSE
novel_348	3.37317	5.42392	-0.35843	0.52844	0.95243	FALSE
novel_387	0.31499	0.243512	0.019574	0.94677	0.96749	FALSE
novel_409	0	1.20613	-0.43665	0.26657	0.95243	FALSE
novel_414	1.26053	2.84927	-0.30705	0.55217	0.95243	FALSE
novel_418	2.42792	0	0.95046	0.061808	0.95243	FALSE
novel_472	0.315277	2.87306	-0.84324	0.11485	0.95243	FALSE
novel_503	0.389127	0.243512	0.037497	0.9017	0.96749	FALSE
novel_51	678.989	3586.73	-1.1201	NA	NA	NA
novel_561	0	0.487024	-0.16664	0.5235	0.95243	FALSE
novel_577	0	0	NA	NA	NA	NA
novel_578	0	0.243512	-0.091702	0.64353	0.95243	FALSE
novel_589	0	0	NA	NA	NA	NA
novel_592	0	0.487024	-0.16664	0.5235	0.95243	FALSE
novel_606	0	0	NA	NA	NA	NA
novel_631	0.629979	0.871582	-0.082455	0.84782	0.96749	FALSE
novel_643	2.90991	5.18041	-0.38391	0.5017	0.95243	FALSE
novel_650	2.2055	0.243512	0.57685	0.23038	0.95243	FALSE
novel_672	0.31499	0.243512	0.019574	0.94677	0.96749	FALSE
novel_673	0	0	NA	NA	NA	NA
novel_68	333.997	1518.07	-1.2109	NA	NA	NA
novel_681	0.31499	0.384559	-0.017044	0.95642	0.96749	FALSE
novel_689	0	0.730536	-0.22989	0.4451	0.95243	FALSE
novel_701	0.704117	0	0.30228	0.37401	0.95243	FALSE
novel_97	501.369	414.278	0.24004	0.53458	0.95243	FALSE
oar-let-7a	75337.2	74405.6	0.016283	0.96095	0.96749	FALSE
oar-let-7b	58204.5	56235.6	0.043422	0.90872	0.96749	FALSE
oar-let-7c	54301	57811.5	-0.083675	0.77987	0.96749	FALSE
oar-let-7d	3113.68	2886.33	0.10222	0.71908	0.96749	FALSE
oar-let-7f	261780	209258	0.29062	0.39761	0.95243	FALSE
oar-let-7g	181463	173150	0.060956	0.85827	0.96749	FALSE
oar-let-7i	525802	501519	0.061529	0.85632	0.96749	FALSE
oar-miR-103	28086.7	21399	0.3551	0.28911	0.95243	FALSE
oar-miR-106a	146.245	125.259	0.20302	0.56718	0.95243	FALSE
oar-miR-106b	5077.26	3570.64	0.39927	0.39427	0.95243	FALSE
oar-miR-107	1349.68	1316.46	0.033734	0.90761	0.96749	FALSE
oar-miR-10a	9662.03	26557.9	-0.85794	NA	NA	NA
oar-miR-10b	27771.6	19345.7	0.42126	0.34972	0.95243	FALSE
oar-miR-1185-3p	1.33496	1.70458	-0.092225	0.8443	0.96749	FALSE
oar-miR-1185-5p	2.35406	1.62834	0.16807	0.76206	0.96749	FALSE
oar-miR-1193-5p	0.31499	0.243512	0.019574	0.94677	0.96749	FALSE
oar-miR-1197-3p	2.98433	14.0212	-0.8089	NA	NA	NA
oar-miR-1197-5p	0	0	NA	NA	NA	NA
oar-miR-125b	70668.8	61624.4	0.17583	0.62305	0.95243	FALSE
oar-miR-127	4474.42	5979.85	-0.364	0.34363	0.95243	FALSE
oar-miR-133	305.88	420.665	-0.38244	0.3685	0.95243	FALSE
oar-miR-134-3p	0	0.628071	-0.28224	0.39267	0.95243	FALSE
oar-miR-134-5p	15.4741	10.4991	0.31871	0.56628	0.95243	FALSE
oar-miR-136	276.25	218.568	0.25849	0.59328	0.95243	FALSE
oar-miR-143	136750	142182	-0.049396	0.89459	0.96749	FALSE
oar-miR-148a	1.70667e+06	1.38072e+06	0.25226	0.56131	0.95243	FALSE
oar-miR-150	263.491	335.246	-0.26273	0.59001	0.95243	FALSE
oar-miR-152	12379.2	11114.3	0.13678	0.71337	0.96749	FALSE
oar-miR-154a-3p	8.41731	11.4355	-0.27905	0.61615	0.95243	FALSE
oar-miR-154a-5p	1.01911	0.730536	0.064857	0.88285	0.96749	FALSE
oar-miR-154b-3p	2.59549	4.16685	-0.35491	0.53452	0.95243	FALSE
oar-miR-154b-5p	19.6838	44.8275	-0.83648	0.11127	0.95243	FALSE
oar-miR-16b	7162.89	5659.17	0.29357	0.45464	0.95243	FALSE
oar-miR-17-5p	2720.52	1961.78	0.39477	0.35042	0.95243	FALSE
oar-miR-181a	38730.6	39854.9	-0.037815	0.90496	0.96749	FALSE
oar-miR-191	32084.3	28217.7	0.17039	NA	NA	NA
oar-miR-194	1823.35	1568.44	0.18949	0.62108	0.95243	FALSE
oar-miR-199a-3p	31354.3	30658.1	0.028353	0.94028	0.96749	FALSE
oar-miR-19b	3606.47	2019.39	0.64922	0.17309	0.95243	FALSE
oar-miR-200a	53991.1	40377.4	0.3931	0.15442	0.95243	FALSE
oar-miR-200b	31222.6	21566.5	0.4899	0.11878	0.95243	FALSE
oar-miR-200c	34372.8	28803.4	0.23292	0.4691	0.95243	FALSE
oar-miR-21	300297	179910	0.60751	0.16462	0.95243	FALSE
oar-miR-218a	4184.41	4118.32	0.020407	0.95487	0.96749	FALSE
oar-miR-221	833.657	1443.35	-0.66112	0.11961	0.95243	FALSE
oar-miR-22-3p	6528.4	8085.21	-0.28104	0.38796	0.95243	FALSE
oar-miR-23a	9428.32	7660.55	0.2646	0.4713	0.95243	FALSE
oar-miR-23b	17249.2	12260.2	0.44363	0.19456	0.95243	FALSE
oar-miR-25	21804.2	17792.9	0.25921	0.47938	0.95243	FALSE
oar-miR-26a	520625	450163	0.18798	0.58997	0.95243	FALSE
oar-miR-26b	61869.4	52738.1	0.20472	0.56923	0.95243	FALSE
oar-miR-27a	9749.53	9590.09	0.021218	0.95287	0.96749	FALSE
oar-miR-299-3p	1.96465	4.23166	-0.56232	0.3247	0.95243	FALSE
oar-miR-299-5p	5.41196	6.27079	-0.15492	0.77521	0.96749	FALSE
oar-miR-29a	41794.9	41253.6	0.017362	0.95475	0.96749	FALSE
oar-miR-29b	9265.57	7337.61	0.27996	0.51266	0.95243	FALSE
oar-miR-30a-3p	6699.88	6545.22	0.030165	0.93155	0.96749	FALSE
oar-miR-30a-5p	684710	450807	0.52858	0.15962	0.95243	FALSE
oar-miR-30b	17666.5	16618.7	0.079989	0.81012	0.96749	FALSE
oar-miR-30c	32919.3	25063.5	0.35199	0.31548	0.95243	FALSE
oar-miR-30d	154730	113305	0.39174	0.30585	0.95243	FALSE
oar-miR-323a-3p	10.9009	134.689	-0.72541	NA	NA	NA
oar-miR-323a-5p	0	0.730536	-0.22989	0.4451	0.95243	FALSE
oar-miR-323b	0	0.487024	-0.16664	0.5235	0.95243	FALSE
oar-miR-323c	2.20579	13.599	-0.9843	NA	NA	NA
oar-miR-329a-3p	1.72408	2.0129	-0.10332	0.85021	0.96749	FALSE
oar-miR-329a-5p	0	0.384559	-0.13208	0.57418	0.95243	FALSE
oar-miR-329b-3p	21.7416	53.2112	-0.91882	0.077289	0.95243	FALSE
oar-miR-329b-5p	0.704404	1.21756	-0.16321	0.71203	0.96749	FALSE
oar-miR-362	409.94	377.807	0.10627	0.76718	0.96749	FALSE
oar-miR-369-3p	106.677	276.766	-0.96696	NA	NA	NA
oar-miR-369-5p	23.3526	24.2878	-0.061857	0.88952	0.96749	FALSE
oar-miR-370-3p	51.9515	201.599	-1.3932	NA	NA	NA
oar-miR-370-5p	0.630266	0.730536	-0.04887	0.90712	0.96749	FALSE
oar-miR-374a	11487.7	8342.86	0.37894	0.38704	0.95243	FALSE
oar-miR-374b	18460.5	10837.1	0.6251	0.16024	0.95243	FALSE
oar-miR-376a-3p	2.03879	2.43512	-0.1077	0.8385	0.96749	FALSE
oar-miR-376a-5p	0	2.96072	-0.82457	0.088907	0.95243	FALSE
oar-miR-376b-3p	15.9772	13.0786	0.18923	0.70718	0.96749	FALSE
oar-miR-376c-3p	32.7885	38.9645	-0.20741	0.63871	0.95243	FALSE
oar-miR-376c-5p	9.32167	14.1847	-0.44992	0.37785	0.95243	FALSE
oar-miR-376d	7.69275	6.256	0.15478	0.77973	0.96749	FALSE
oar-miR-376e-3p	62.3352	58.1726	0.073041	0.86842	0.96749	FALSE
oar-miR-376e-5p	5.63409	6.39948	-0.13676	0.80697	0.96749	FALSE
oar-miR-377-3p	0.94583	2.51472	-0.38721	0.45835	0.95243	FALSE
oar-miR-377-5p	3.66944	2.15395	0.31029	0.58475	0.95243	FALSE
oar-miR-379-3p	43.7774	58.8198	-0.37398	0.34622	0.95243	FALSE
oar-miR-379-5p	2924.64	3063.38	-0.059888	0.86558	0.96749	FALSE
oar-miR-380-3p	56.5334	175.751	-1.0551	NA	NA	NA
oar-miR-380-5p	0.704404	3.20424	-0.62972	0.2309	0.95243	FALSE
oar-miR-381-3p	79.6536	121.274	-0.49802	0.25715	0.95243	FALSE
oar-miR-381-5p	0	0.821571	-0.23959	0.43451	0.95243	FALSE
oar-miR-382-3p	71.6348	132.011	-0.69319	0.14315	0.95243	FALSE
oar-miR-382-5p	46.3539	84.8701	-0.69276	0.13955	0.95243	FALSE
oar-miR-3955-3p	1.40852	0.730536	0.18898	0.70106	0.96749	FALSE
oar-miR-3955-5p	13.5844	28.7816	-0.74078	0.16619	0.95243	FALSE
oar-miR-3956-3p	0	0	NA	NA	NA	NA
oar-miR-3956-5p	2.03821	1.15368	0.19001	0.69086	0.96749	FALSE
oar-miR-3957-3p	0	2.74344	-0.94824	0.060998	0.95243	FALSE
oar-miR-3957-5p	0.31499	7.52357	-1.1465	NA	NA	NA
oar-miR-3958-3p	103.738	564.114	-1.5329	NA	NA	NA
oar-miR-3958-5p	0	0	NA	NA	NA	NA
oar-miR-3959-3p	29.2122	39.9096	-0.35354	0.46778	0.95243	FALSE
oar-miR-3959-5p	212.14	538.775	-1.1089	0.010805	0.95243	TRUE
oar-miR-409-3p	167.393	298.795	-0.62327	0.21184	0.95243	FALSE
oar-miR-409-5p	45.8378	104.94	-0.87175	NA	NA	NA
oar-miR-410-3p	5.26426	42.9633	-1.5131	NA	NA	NA
oar-miR-410-5p	0	0.410785	-0.13868	0.56404	0.95243	FALSE
oar-miR-411a-3p	44.4653	55.8656	-0.2784	0.51519	0.95243	FALSE
oar-miR-411a-5p	1814.91	2000.12	-0.12632	0.71438	0.96749	FALSE
oar-miR-411b-3p	0	1.35861	-0.50396	0.22363	0.95243	FALSE
oar-miR-411b-5p	31.1786	125.074	-1.0229	NA	NA	NA
oar-miR-412-3p	14.1238	24.1073	-0.57792	0.25368	0.95243	FALSE
oar-miR-412-5p	0	0.243512	-0.091702	0.64353	0.95243	FALSE
oar-miR-431	0	2.28264	-0.71705	0.12373	0.95243	FALSE
oar-miR-432	35.7374	88.3117	-0.90641	0.08602	0.95243	FALSE
oar-miR-433-3p	3.54046	27.4162	-1.4098	NA	NA	NA
oar-miR-433-5p	0.31499	0	0.11292	0.60576	0.95243	FALSE
oar-miR-485-3p	5.43068	10.3975	-0.56568	0.30967	0.95243	FALSE
oar-miR-485-5p	15.9746	18.4936	-0.16467	0.734	0.96749	FALSE
oar-miR-487a-3p	2.57619	4.41037	-0.36978	0.51461	0.95243	FALSE
oar-miR-487a-5p	0.630266	1.38483	-0.27039	0.57855	0.95243	FALSE
oar-miR-487b-3p	26.1551	86.4704	-1.0545	NA	NA	NA
oar-miR-487b-5p	0.315277	1.52588	-0.48531	0.32062	0.95243	FALSE
oar-miR-493-3p	294.004	281.422	0.048899	0.91833	0.96749	FALSE
oar-miR-493-5p	291.085	336.01	-0.18255	0.61536	0.95243	FALSE
oar-miR-494-3p	124.443	441.592	-1.2549	NA	NA	NA
oar-miR-494-5p	0.31499	1.70458	-0.32073	0.43233	0.95243	FALSE
oar-miR-495-3p	133.537	167.15	-0.27185	0.53019	0.95243	FALSE
oar-miR-495-5p	0.704404	1.84563	-0.36624	0.46318	0.95243	FALSE
oar-miR-496-3p	0	0.243512	-0.091702	0.64353	0.95243	FALSE
oar-miR-496-5p	0.315277	0.487024	-0.062887	0.84755	0.96749	FALSE
oar-miR-539-3p	12.7897	29.3343	-0.90788	0.067683	0.95243	FALSE
oar-miR-539-5p	0	0	NA	NA	NA	NA
oar-miR-541-3p	0	0.974047	-0.28431	0.38808	0.95243	FALSE
oar-miR-541-5p	1.40881	4.44802	-0.61893	0.26231	0.95243	FALSE
oar-miR-543-3p	27.4292	61.9927	-0.81102	0.12552	0.95243	FALSE
oar-miR-543-5p	0.315277	0.243512	0.019648	0.94657	0.96749	FALSE
oar-miR-544-3p	0.630553	1.62834	-0.27493	0.5515	0.95243	FALSE
oar-miR-544-5p	8.80586	22.2778	-0.69617	NA	NA	NA
oar-miR-655-3p	33.4576	60.0643	-0.67382	0.14702	0.95243	FALSE
oar-miR-655-5p	0	0.410785	-0.13868	0.56404	0.95243	FALSE
oar-miR-665-3p	3.61402	3.66596	-0.0043679	0.99387	0.99387	FALSE
oar-miR-665-5p	0	0	NA	NA	NA	NA
oar-miR-668-3p	1.7238	0.730536	0.28404	0.57579	0.95243	FALSE
oar-miR-758-3p	13.2536	37.8644	-0.89073	NA	NA	NA
oar-miR-99a	756193	590942	0.28169	0.54376	0.95243	FALSE

## Sheet: ww_FT_vs_ww_LT
sRNA	ww_F_T_readcount	ww_L_T_readcount	log2FoldChange	pval	padj	significant
novel_217	2.0495	4.15877	-0.28745	0.51247	NA	FALSE
novel_219	9.74573	5.12629	0.16298	0.64956	NA	FALSE
novel_226	3.53194	1.88861	0.32332	0.47632	NA	FALSE
novel_255	0	0.392531	-0.072842	0.61877	NA	FALSE
novel_304	0	0.742548	-0.19169	0.40616	NA	FALSE
novel_337	0	0	NA	NA	NA	NA
novel_348	10.8506	4.92478	0.4675	0.30859	NA	FALSE
novel_387	0.367401	0.199012	0.033597	0.85943	NA	FALSE
novel_409	2.97124	1.13508	0.37546	0.36335	NA	FALSE
novel_414	5.12062	2.7052	0.23507	0.56166	NA	FALSE
novel_418	2.22148	0	0.64517	0.076159	NA	FALSE
novel_472	0.925981	2.62567	-0.39937	0.33288	NA	FALSE
novel_503	0	0.199012	-0.042765	0.70568	NA	FALSE
novel_51	4545.16	2953.8	0.16683	0.68602	NA	FALSE
novel_561	0	0.398023	-0.076649	0.60886	NA	FALSE
novel_577	1.11716	0	0.16181	0.43493	NA	FALSE
novel_578	0	0.199012	-0.042765	0.70568	NA	FALSE
novel_589	0	0	NA	NA	NA	NA
novel_592	0.734803	0.398023	0.050427	0.82369	NA	FALSE
novel_606	1.76491	0	0.50311	0.13078	NA	FALSE
novel_631	0	0.748041	-0.20903	0.38304	NA	FALSE
novel_643	4.17757	4.72577	-0.075326	0.86854	NA	FALSE
novel_650	8.38293	0.199012	0.66301	0.075422	NA	FALSE
novel_672	0.367401	0.199012	0.033597	0.85943	NA	FALSE
novel_673	0.734803	0	0.12745	0.49252	NA	FALSE
novel_68	2828.38	1259.39	0.34932	0.41432	NA	FALSE
novel_681	0	0.350018	-0.067107	0.63356	NA	FALSE
novel_689	0	0.597035	-0.10517	0.54491	NA	FALSE
novel_701	0	0	NA	NA	NA	NA
novel_97	263.967	377.567	-0.37284	0.37083	NA	FALSE
oar-let-7a	59747.4	67447.3	-0.14168	0.69756	NA	FALSE
oar-let-7b	50608.1	51305.7	-0.014659	0.97123	NA	FALSE
oar-let-7c	49673.1	51932.2	-0.055087	0.865	NA	FALSE
oar-let-7d	1989.35	2582.16	-0.31763	0.34646	NA	FALSE
oar-let-7f	209561	189799	0.11178	0.77079	0.98504	FALSE
oar-let-7g	137226	156961	-0.14497	0.71948	0.98504	FALSE
oar-let-7i	588529	452914	0.293	0.45004	0.98504	FALSE
oar-miR-103	19330	19267.9	0.0040266	0.9901	NA	FALSE
oar-miR-106a	69.9142	113.32	-0.53405	0.17848	NA	FALSE
oar-miR-106b	1714.64	3290.83	-0.55384	0.22567	NA	FALSE
oar-miR-107	720.765	1181.51	-0.56001	0.14119	NA	FALSE
oar-miR-10a	38638	22155.5	0.30579	0.49869	NA	FALSE
oar-miR-10b	22084.6	17848.1	0.18416	0.68598	NA	FALSE
oar-miR-1185-3p	1.01515	1.39308	-0.063082	0.83797	NA	FALSE
oar-miR-1185-5p	1.20633	1.38759	-0.074282	0.84669	NA	FALSE
oar-miR-1193-5p	0	0.199012	-0.042765	0.70568	NA	FALSE
oar-miR-1197-3p	8.61405	11.4947	-0.081775	0.82428	NA	FALSE
oar-miR-1197-5p	0.280349	0	0.060979	0.64108	NA	FALSE
oar-miR-125b	40975.9	55948.4	-0.33801	0.39953	NA	FALSE
oar-miR-127	4129.54	5329.05	-0.27996	0.48022	NA	FALSE
oar-miR-133	163.517	378.545	-0.90891	0.023877	NA	TRUE
oar-miR-134-3p	1.01515	0.549029	0.13931	0.67648	NA	FALSE
oar-miR-134-5p	16.7588	9.00103	0.49049	0.28653	NA	FALSE
oar-miR-136	309.701	197.789	0.426	0.3341	NA	FALSE
oar-miR-143	155978	129054	0.18061	0.68153	0.98504	FALSE
oar-miR-148a	4.19767e+06	1.25228e+06	1.1519	0.0087424	0.078682	TRUE
oar-miR-150	290.9	309.589	-0.048296	0.91706	NA	FALSE
oar-miR-152	8741.98	10126	-0.16382	0.67412	NA	FALSE
oar-miR-154a-3p	13.9067	9.89458	0.28578	0.52594	NA	FALSE
oar-miR-154a-5p	0.367401	0.597035	-0.044333	0.83914	NA	FALSE
oar-miR-154b-3p	0.367401	3.62622	-0.72358	0.082053	NA	FALSE
oar-miR-154b-5p	37.253	38.2042	-0.020798	0.96429	NA	FALSE
oar-miR-16b	4226.41	5170.61	-0.20946	0.61563	NA	FALSE
oar-miR-17-5p	1124.74	1800.5	-0.44346	0.31587	NA	FALSE
oar-miR-181a	17721.5	35762	-0.81371	0.027565	NA	TRUE
oar-miR-191	19828.8	25499.2	-0.2887	0.44112	NA	FALSE
oar-miR-194	1152.43	1427.35	-0.23723	NA	NA	NA
oar-miR-199a-3p	19957.8	27805.1	-0.32972	0.44335	NA	FALSE
oar-miR-19b	1079.47	1866.96	-0.4155	0.37062	NA	FALSE
oar-miR-200a	31722.3	36089.1	-0.14938	0.68619	NA	FALSE
oar-miR-200b	23503.6	19476.7	0.21112	0.58441	NA	FALSE
oar-miR-200c	29545.2	26003.3	0.15208	0.66646	NA	FALSE
oar-miR-21	163833	165147	-0.0080215	0.98504	0.98504	FALSE
oar-miR-218a	7641.64	3717.83	0.86384	0.013101	NA	TRUE
oar-miR-221	952.938	1255.67	-0.30905	0.42617	NA	FALSE
oar-miR-22-3p	5708.46	7234.68	-0.29465	0.3584	NA	FALSE
oar-miR-23a	7384.5	6962.68	0.065269	0.8677	NA	FALSE
oar-miR-23b	12292.9	11124.6	0.11481	0.75892	NA	FALSE
oar-miR-25	15733.2	16209.7	-0.032227	0.93626	NA	FALSE
oar-miR-26a	429887	408836	0.052742	0.89852	0.98504	FALSE
oar-miR-26b	50112.8	48004.7	0.04492	0.91387	NA	FALSE
oar-miR-27a	10107.2	8694.35	0.15972	0.69689	NA	FALSE
oar-miR-299-3p	7.31008	3.77173	0.49249	0.28881	NA	FALSE
oar-miR-299-5p	9.07499	5.55185	0.38396	0.40373	NA	FALSE
oar-miR-29a	20190.1	37167.3	-0.7132	0.050359	NA	FALSE
oar-miR-29b	4616.39	6714.34	-0.40432	0.31619	NA	FALSE
oar-miR-30a-3p	5502.08	5894.58	-0.080513	0.82546	NA	FALSE
oar-miR-30a-5p	295150	411081	-0.3505	0.3938	0.98504	FALSE
oar-miR-30b	8718.11	15007.9	-0.62329	0.096373	NA	FALSE
oar-miR-30c	19254.2	22775	-0.18081	0.65482	NA	FALSE
oar-miR-30d	122916	103351	0.19189	0.62523	NA	FALSE
oar-miR-323a-3p	155.327	110.296	0.11169	0.77447	NA	FALSE
oar-miR-323a-5p	0.734803	0.597035	0.015743	0.9461	NA	FALSE
oar-miR-323b	0.367401	0.398023	-0.01035	0.95985	NA	FALSE
oar-miR-323c	9.83279	11.2422	-0.042702	NA	NA	NA
oar-miR-329a-3p	2.13443	1.73761	0.081277	0.85209	NA	FALSE
oar-miR-329a-5p	0	0.350018	-0.067107	0.63356	NA	FALSE
oar-miR-329b-3p	38.2747	45.4196	-0.14006	0.76197	NA	FALSE
oar-miR-329b-5p	1.83701	0.995058	0.070773	0.78536	NA	FALSE
oar-miR-362	239.116	343.248	-0.38279	0.3503	NA	FALSE
oar-miR-369-3p	129.382	234.643	-0.46053	0.32043	NA	FALSE
oar-miR-369-5p	53.3936	21.4649	0.81493	0.070556	NA	FALSE
oar-miR-370-3p	317.828	171.976	0.41099	0.3755	NA	FALSE
oar-miR-370-5p	2.95628	0.597035	0.44651	0.25076	NA	FALSE
oar-miR-374a	5320.35	7658.35	-0.32365	0.47397	NA	FALSE
oar-miR-374b	5580.1	9812.59	-0.49623	0.27366	NA	FALSE
oar-miR-376a-3p	2.2236	1.99012	0.020411	0.95106	NA	FALSE
oar-miR-376a-5p	2.50395	2.49114	0.0022757	0.99541	NA	FALSE
oar-miR-376b-3p	16.9564	11.4647	0.36774	0.40832	NA	FALSE
oar-miR-376c-3p	15.3976	34.7808	-0.77789	0.073685	NA	FALSE
oar-miR-376c-5p	17.946	12.6738	0.32581	0.46443	NA	FALSE
oar-miR-376d	6.20787	5.36932	0.066367	0.88645	NA	FALSE
oar-miR-376e-3p	39.9616	50.6171	-0.26307	0.52056	NA	FALSE
oar-miR-376e-5p	6.3841	5.64237	0.079294	0.86453	NA	FALSE
oar-miR-377-3p	0.280349	2.31816	-0.46167	0.21632	NA	FALSE
oar-miR-377-5p	1.57373	1.88861	-0.10209	0.81215	NA	FALSE
oar-miR-379-3p	84.98	51.8717	0.58615	0.094178	NA	FALSE
oar-miR-379-5p	6173.64	2719.8	0.85658	NA	NA	NA
oar-miR-380-3p	242.578	147.596	0.32573	0.48183	NA	FALSE
oar-miR-380-5p	4.32177	2.69015	0.13079	0.72461	NA	FALSE
oar-miR-381-3p	248.624	108.699	0.72614	0.109	NA	FALSE
oar-miR-381-5p	0	0.785061	-0.12128	0.51341	NA	FALSE
oar-miR-382-3p	125.224	113.671	0.08684	0.84625	NA	FALSE
oar-miR-382-5p	120.7	73.2009	0.44234	0.32754	NA	FALSE
oar-miR-3955-3p	3.04546	0.597035	0.34521	0.32215	NA	FALSE
oar-miR-3955-5p	31.6401	24.6325	0.19969	0.66299	NA	FALSE
oar-miR-3956-3p	0	0	NA	NA	NA	NA
oar-miR-3956-5p	3.79309	1.05005	0.37518	0.32642	NA	FALSE
oar-miR-3957-3p	2.20441	2.33464	-0.019889	0.95635	NA	FALSE
oar-miR-3957-5p	8.45023	6.32735	0.060076	0.85514	NA	FALSE
oar-miR-3958-3p	542.793	472.755	0.077312	0.86454	NA	FALSE
oar-miR-3958-5p	1.29338	0	0.30466	0.26377	NA	FALSE
oar-miR-3959-3p	37.5959	34.3831	0.070058	0.87189	NA	FALSE
oar-miR-3959-5p	452.837	466.848	-0.030602	0.94362	NA	FALSE
oar-miR-409-3p	420.116	255.288	0.38785	0.40239	NA	FALSE
oar-miR-409-5p	107.083	89.3673	0.1465	0.75021	NA	FALSE
oar-miR-410-3p	24.8433	35.6756	-0.15726	NA	NA	NA
oar-miR-410-5p	0	0.392531	-0.072842	0.61877	NA	FALSE
oar-miR-411a-3p	63.2469	48.9965	0.28821	0.45015	NA	FALSE
oar-miR-411a-5p	2141.17	1766.84	0.22689	0.52654	NA	FALSE
oar-miR-411b-3p	3.14958	1.14606	0.40532	0.34196	NA	FALSE
oar-miR-411b-5p	123.888	103.412	0.058373	0.88052	NA	FALSE
oar-miR-412-3p	48.6762	21.0103	0.55121	0.23411	NA	FALSE
oar-miR-412-5p	0.367401	0.199012	0.033597	0.85943	NA	FALSE
oar-miR-431	8.74766	1.97913	0.57991	0.16991	NA	FALSE
oar-miR-432	112.782	75.1659	0.29564	0.52466	NA	FALSE
oar-miR-433-3p	16.7818	22.8413	-0.14636	0.73685	NA	FALSE
oar-miR-433-5p	0	0	NA	NA	NA	NA
oar-miR-485-3p	10.2092	9.15353	0.061989	0.89195	NA	FALSE
oar-miR-485-5p	23.6674	16.6516	0.34162	0.44023	NA	FALSE
oar-miR-487a-3p	2.86711	3.82523	-0.1981	0.66261	NA	FALSE
oar-miR-487a-5p	0	1.18858	-0.28298	0.29796	NA	FALSE
oar-miR-487b-3p	77.9378	72.3572	0.045213	0.92195	NA	FALSE
oar-miR-487b-5p	2.0303	1.33958	0.16668	0.68395	NA	FALSE
oar-miR-493-3p	862.338	253.988	1.0772	0.017224	NA	TRUE
oar-miR-493-5p	265.003	303.187	-0.15004	0.69444	NA	FALSE
oar-miR-494-3p	279.829	373.351	-0.20148	0.66449	NA	FALSE
oar-miR-494-5p	1.39751	1.39308	-0.018489	0.95217	NA	FALSE
oar-miR-495-3p	253.372	146.066	0.57951	0.15755	NA	FALSE
oar-miR-495-5p	1.94325	1.54409	0.065666	0.86275	NA	FALSE
oar-miR-496-3p	0	0.199012	-0.042765	0.70568	NA	FALSE
oar-miR-496-5p	0.367401	0.398023	-0.01035	0.95985	NA	FALSE
oar-miR-539-3p	12.8108	25.3765	-0.60149	0.18269	NA	FALSE
oar-miR-539-5p	0.560698	0	0.10688	0.53207	NA	FALSE
oar-miR-541-3p	0.734803	0.796046	-0.01236	0.95871	NA	FALSE
oar-miR-541-5p	3.49991	3.72772	-0.029734	0.94165	NA	FALSE
oar-miR-543-3p	52.7721	53.2461	-0.014953	0.97387	NA	FALSE
oar-miR-543-5p	1.01515	0.199012	0.21465	0.45769	NA	FALSE
oar-miR-544-3p	0.560698	1.38759	-0.15	0.62754	NA	FALSE
oar-miR-544-5p	15.6988	18.5411	-0.08269	0.85048	NA	FALSE
oar-miR-655-3p	33.1401	52.0806	-0.48359	0.24575	NA	FALSE
oar-miR-655-5p	0	0.392531	-0.072842	0.61877	NA	FALSE
oar-miR-665-3p	1.2955	3.24617	-0.27814	0.47709	NA	FALSE
oar-miR-665-5p	0.367401	0	0.075337	0.60281	NA	FALSE
oar-miR-668-3p	2.13655	0.597035	0.25621	0.44433	NA	FALSE
oar-miR-758-3p	28.8702	31.6789	-0.054684	0.90396	NA	FALSE
oar-miR-99a	898501	545491	0.44629	0.32246	0.98504	FALSE
