# Supplementary material for: Thyroid Transcriptomics Revealed the Reproductive Regulation of miRNA in the Follicular and Luteal Phases in Small-Tail Han Sheep with Different FecB Genotypes
Source: Genes (Basel). 2023 Oct 30;14(11):2024. doi: 10.3390/genes14112024 (PMC10671830; doi:10.3390/genes14112024)
Supplement: Supplementary file 1 [file genes-14-02024-s001.zip › Supplementary Table S2.xlsx]

## Sheet: MM_FT_vs_MM_LT
GO_accession	Description	Term_type	Over_represented_pValue	Corrected_pValue	DEG_item	DEG_list	Bg_item	Bg_list	Gene_names
GO:0010876	lipid localization	biological_process	8.467e-06	0.039981	22	1266	125	20364	1.01121e+197
GO:0006869	lipid transport	biological_process	3.9981e-05	0.094396	18	1266	100	20364	1.01106e+161
GO:0005576	extracellular region	cellular_component	0.00018578	0.29242	126	1266	1484	20364	101110444,101110667,105607696,101104186,101117582,101107771,100127216,101117014,101102779,101107485,101112272,101110252,105610921,767576,101104788,101113261,443064,101123668,101105393,101117729,105613815,101121766,101104951,101105566,101123419,101106156,101114042,101121216,101113609,105616812,101105809,101111507,443473,101105963,101105209,443302,101108855,101103859,101115931,101122954,101120011,1…
GO:0008284	positive regulation of cell proliferation	biological_process	0.00074822	0.70065	8	1266	33	20364	1.01116e+71
GO:0004252	serine-type endopeptidase activity	molecular_function	0.00087937	0.70065	31	1266	273	20364	1.01122e+263
GO:0005488	binding	molecular_function	0.001239	0.70065	793	1266	11925	20364	101117373,101108609,101113475,100145859,101110857,101102612,101111534,101117454,101110894,101105624,101119070,101102047,101121386,101119486,101116082,100145873,101113866,101105923,101108956,101106119,101109843,101109874,100302636,100125621,494431,101115541,105601861,101121163,101119936,100307038,101108193,101116348,101103861,101108580,101115478,101102368,101115179,101109630,101117079,101103595,10…
GO:0042127	regulation of cell proliferation	biological_process	0.0013815	0.70065	8	1266	36	20364	1.01122e+71
GO:0042287	MHC protein binding	molecular_function	0.0014535	0.70065	4	1266	9	20364	1.01103e+35
GO:0042289	MHC class II protein binding	molecular_function	0.0014535	0.70065	4	1266	9	20364	1.01106e+35
GO:0005515	protein binding	molecular_function	0.0014838	0.70065	425	1266	6068	20364	101119807,101122954,101114240,105603925,101121171,105604949,105603316,100302096,101123146,101106286,101120424,101117334,101116184,101121744,101108578,101112800,101108392,101102084,101123425,101112691,101106403,101110605,101122546,101104055,101117811,101121088,101119909,101104164,101105088,106991896,101104186,105614928,101109895,101108913,101109076,101102010,101110125,100302302,101120166,101113936…
GO:0001071	nucleic acid binding transcription factor activity	molecular_function	0.0027084	1	70	1266	804	20364	443504,101114421,105605160,101120938,101118239,101112250,101117115,101109087,101119239,101102360,101105956,101114117,101106826,101111605,101108429,541606,100192430,101114815,101115946,101114771,101103696,101103683,101112270,101102555,101116287,101106119,101115502,101119780,101102402,443156,101106579,101112932,101106605,101105950,100145859,101119756,101120760,105615269,101105271,101119909,10111772…
GO:0003700	transcription factor activity, sequence-specific DNA binding	molecular_function	0.0027084	1	70	1266	804	20364	101115502,101119780,101102402,101106119,101116287,101102555,100145859,101119756,101105950,101112932,101106605,443156,101106579,101106826,101114117,101111605,101108429,101119239,101102360,101105956,101117115,101109087,443504,105605160,101114421,101120938,101118239,101112250,101112270,101103696,101103683,541606,100192430,101114771,101115946,101114815,101110159,101117244,101116194,101120947,10111910…
GO:0008283	cell proliferation	biological_process	0.0033117	1	8	1266	41	20364	1.01113e+71
GO:0019008	molybdopterin synthase complex	cellular_component	0.0038629	1	2	1266	2	20364	1.01115e+17
GO:0005157	macrophage colony-stimulating factor receptor binding	molecular_function	0.0041533	1	3	1266	6	20364	1.01116e+26
GO:0008107	galactoside 2-alpha-L-fucosyltransferase activity	molecular_function	0.0041594	1	3	1266	6	20364	1.05608e+26
GO:0031127	alpha-(1,2)-fucosyltransferase activity	molecular_function	0.0041594	1	3	1266	6	20364	1.05608e+26
GO:0042157	lipoprotein metabolic process	biological_process	0.007588	1	14	1266	109	20364	1.01106e+125
GO:0044093	positive regulation of molecular function	biological_process	0.0093337	1	6	1266	30	20364	1.01112e+53
GO:0019901	protein kinase binding	molecular_function	0.010812	1	7	1266	40	20364	1.01108e+59
GO:0032270	positive regulation of cellular protein metabolic process	biological_process	0.010982	1	6	1266	31	20364	1.01113e+53
GO:0051247	positive regulation of protein metabolic process	biological_process	0.010982	1	6	1266	31	20364	1.00505e+53
GO:0009065	glutamine family amino acid catabolic process	biological_process	0.011095	1	2	1266	3	20364	1.05602e+17
GO:0006790	sulfur compound metabolic process	biological_process	0.011368	1	11	1266	81	20364	1.01113e+98
GO:0004536	deoxyribonuclease activity	molecular_function	0.013574	1	18	1266	164	20364	1.0699e+161
GO:0016071	mRNA metabolic process	biological_process	0.014167	1	22	1266	214	20364	1.01114e+197
GO:0001816	cytokine production	biological_process	0.014531	1	5	1266	24	20364	1.06992e+44
GO:0001817	regulation of cytokine production	biological_process	0.014531	1	5	1266	24	20364	1.06992e+44
GO:0001819	positive regulation of cytokine production	biological_process	0.014531	1	5	1266	24	20364	1.01122e+44
GO:0006536	glutamate metabolic process	biological_process	0.01516	1	3	1266	9	20364	1.01103e+26
GO:0015930	glutamate synthase activity	molecular_function	0.01516	1	3	1266	9	20364	1.01115e+26
GO:0008289	lipid binding	molecular_function	0.015163	1	27	1266	279	20364	1.01117e+242
GO:0005047	signal recognition particle binding	molecular_function	0.015172	1	3	1266	9	20364	1.01111e+26
GO:0006468	protein phosphorylation	biological_process	0.015938	1	52	1266	617	20364	101107523,101123660,101108429,101112720,105604182,101116218,101117245,101115714,101116999,101113261,101103793,101109779,101109637,101123191,443005,101107882,101121208,101114815,101109630,101106688,101112735,101111281,101108956,101111612,497272,101109481,101102402,101109460,101103527,101110437,101112429,101122959,101103124,105605851,101109232,101109754,101115047,101118996,101110900,101103094,10112…
GO:0016773	phosphotransferase activity, alcohol group as acceptor	molecular_function	0.01641	1	73	1266	914	20364	101103527,101120221,101111612,101108766,101110626,101122959,101109754,101103124,101117561,101107106,443304,101105428,101103094,101118799,101103470,101116218,105604182,101107523,101113576,101109637,101109779,101115714,105607894,101107882,101113739,101120166,443005,101111281,101106688,100302302,101112735,101109460,101102402,101109481,497272,101108956,105605727,101110437,101117304,101112429,10110506…
GO:0008236	serine-type peptidase activity	molecular_function	0.016839	1	32	1266	347	20364	1.0111e+272
GO:0017171	serine hydrolase activity	molecular_function	0.016839	1	32	1266	347	20364	4.43546e+272
GO:0000103	sulfate assimilation	biological_process	0.018437	1	4	1266	17	20364	1.01113e+35
GO:0004020	adenylylsulfate kinase activity	molecular_function	0.018437	1	4	1266	17	20364	1.01113e+35
GO:0046872	metal ion binding	molecular_function	0.020179	1	241	1266	3438	20364	101119637,101119780,497272,101114918,101106278,101105651,101113485,101107570,101103765,101117200,101102978,101115925,101103679,101121788,100302745,101114214,101110301,101102837,101109601,101104086,101102377,101117156,105605821,101112932,101106605,105606828,101103413,105605053,101105235,101121512,101111605,101108429,105609660,101110027,105606081,101115623,101112991,101109087,101106474,101122731,10…
GO:0006825	copper ion transport	biological_process	0.020241	1	5	1266	26	20364	1.01117e+44
GO:0043085	positive regulation of catalytic activity	biological_process	0.020289	1	5	1266	26	20364	1.01112e+44
GO:0060429	epithelium development	biological_process	0.020469	1	10	1266	77	20364	1.05602e+86
GO:0001934	positive regulation of protein phosphorylation	biological_process	0.020669	1	3	1266	10	20364	1.0111e+26
GO:0042327	positive regulation of phosphorylation	biological_process	0.020669	1	3	1266	10	20364	1.01113e+26
GO:0003012	muscle system process	biological_process	0.020686	1	3	1266	10	20364	1.01118e+26
GO:0006936	muscle contraction	biological_process	0.020686	1	3	1266	10	20364	1.01118e+26
GO:0006937	regulation of muscle contraction	biological_process	0.020686	1	3	1266	10	20364	1.01115e+26
GO:0006939	smooth muscle contraction	biological_process	0.020686	1	3	1266	10	20364	1.01106e+26
GO:0006940	regulation of smooth muscle contraction	biological_process	0.020686	1	3	1266	10	20364	1.01106e+26
GO:0090257	regulation of muscle system process	biological_process	0.020686	1	3	1266	10	20364	1.01115e+26
GO:0043169	cation binding	molecular_function	0.020822	1	242	1266	3456	20364	101104440,101106474,101117943,101122731,101115870,101112991,101109087,101115623,105606081,101110027,105609660,101108429,101111605,101121512,101118070,101103677,101102545,101109075,101120768,101105293,101105542,101107290,101104761,101109214,101113220,101104877,105606445,101116504,101103679,101114214,101121788,100302745,101110301,101102978,101115925,101117200,101103765,100145857,101105651,101107570…
GO:0000288	nuclear-transcribed mRNA catabolic process, deadenylation-dependent decay	biological_process	0.021302	1	2	1266	4	20364	1.01114e+17
GO:0000290	deadenylation-dependent decapping of nuclear-transcribed mRNA	biological_process	0.021302	1	2	1266	4	20364	1.01114e+17
GO:0004813	alanine-tRNA ligase activity	molecular_function	0.021303	1	2	1266	4	20364	1.01114e+17
GO:0006419	alanyl-tRNA aminoacylation	biological_process	0.021303	1	2	1266	4	20364	1.01119e+17
GO:0009538	photosystem I reaction center	cellular_component	0.021303	1	2	1266	4	20364	1.01122e+17
GO:0016073	snRNA metabolic process	biological_process	0.021303	1	2	1266	4	20364	1.01122e+17
GO:0016180	snRNA processing	biological_process	0.021303	1	2	1266	4	20364	1.0111e+17
GO:0034472	snRNA 3'-end processing	biological_process	0.021303	1	2	1266	4	20364	1.0111e+17
GO:0034477	U6 snRNA 3'-end processing	biological_process	0.021303	1	2	1266	4	20364	1.01122e+17
GO:0043628	ncRNA 3'-end processing	biological_process	0.021303	1	2	1266	4	20364	1.0111e+17
GO:0004435	phosphatidylinositol phospholipase C activity	molecular_function	0.022533	1	4	1266	18	20364	1.01116e+35
GO:0004629	phospholipase C activity	molecular_function	0.022533	1	4	1266	18	20364	1.01116e+35
GO:0015459	potassium channel regulator activity	molecular_function	0.022555	1	4	1266	18	20364	5.41606e+32
GO:0019870	potassium channel inhibitor activity	molecular_function	0.022555	1	4	1266	18	20364	5.41606e+32
GO:0003684	damaged DNA binding	molecular_function	0.02368	1	5	1266	27	20364	1.01106e+44
GO:0002064	epithelial cell development	biological_process	0.02383	1	8	1266	57	20364	1.01104e+68
GO:0002065	columnar/cuboidal epithelial cell differentiation	biological_process	0.02383	1	8	1266	57	20364	1.01109e+68
GO:0002066	columnar/cuboidal epithelial cell development	biological_process	0.02383	1	8	1266	57	20364	1.0112e+68
GO:0005213	structural constituent of chorion	molecular_function	0.02383	1	8	1266	57	20364	1.01107e+68
GO:0007292	female gamete generation	biological_process	0.02383	1	8	1266	57	20364	1.01107e+68
GO:0007304	chorion-containing eggshell formation	biological_process	0.02383	1	8	1266	57	20364	1.0112e+68
GO:0030703	eggshell formation	biological_process	0.02383	1	8	1266	57	20364	1.01111e+68
GO:0030707	ovarian follicle cell development	biological_process	0.02383	1	8	1266	57	20364	1.0112e+68
GO:0048477	oogenesis	biological_process	0.02383	1	8	1266	57	20364	1.0112e+68
GO:0030001	metal ion transport	biological_process	0.024816	1	43	1266	508	20364	101108586,101112696,100302551,101117397,105606082,101120650,101105267,101120011,101106071,101110004,101115925,101114909,101103679,101121535,101109587,497272,101116194,101120562,101112587,101122169,101108770,101120286,101117260,105612294,105606102,101111476,101108302,101113220,101104176,100302624,101121414,101121163,101109534,101107815,101120711,101114673,101111605,101117157,101107771,443488,10112…
GO:0009405	pathogenesis	biological_process	0.027072	1	38	1266	442	20364	101109375,101104023,105610921,105607696,780505,101112272,101102341,101107771,541606,101117891,101121218,101109018,106991247,101104951,101121766,106990975,101102707,101108228,101122097,105612555,101103655,105604200,443302,101107439,101110918,101105923,101105809,101118098,101117960,101110894,101112932,101114106,101102084,101117373,101112495,101106570,101118996,101111534
GO:0006919	activation of cysteine-type endopeptidase activity involved in apoptotic process	biological_process	0.027145	1	3	1266	11	20364	1.01112e+26
GO:0010950	positive regulation of endopeptidase activity	biological_process	0.027145	1	3	1266	11	20364	1.01112e+26
GO:0010952	positive regulation of peptidase activity	biological_process	0.027145	1	3	1266	11	20364	1.01122e+26
GO:0031638	zymogen activation	biological_process	0.027145	1	3	1266	11	20364	1.01112e+26
GO:0043280	positive regulation of cysteine-type endopeptidase activity involved in apoptotic process	biological_process	0.027145	1	3	1266	11	20364	1.00505e+26
GO:0045862	positive regulation of proteolysis	biological_process	0.027145	1	3	1266	11	20364	1.01112e+26
GO:0097202	activation of cysteine-type endopeptidase activity	biological_process	0.027145	1	3	1266	11	20364	1.00505e+26
GO:2001056	positive regulation of cysteine-type endopeptidase activity	biological_process	0.027145	1	3	1266	11	20364	1.01112e+26
GO:0043281	regulation of cysteine-type endopeptidase activity involved in apoptotic process	biological_process	0.027157	1	4	1266	19	20364	1.00505e+35
GO:2000116	regulation of cysteine-type endopeptidase activity	biological_process	0.027157	1	4	1266	19	20364	1.00505e+35
GO:0006397	mRNA processing	biological_process	0.02723	1	18	1266	177	20364	1.01114e+161
GO:0048468	cell development	biological_process	0.027783	1	12	1266	104	20364	1.01118e+104
GO:0007281	germ cell development	biological_process	0.028715	1	8	1266	59	20364	1.0112e+68
GO:0019199	transmembrane receptor protein kinase activity	molecular_function	0.028853	1	8	1266	59	20364	1.01124e+62
GO:0044765	single-organism transport	biological_process	0.029683	1	156	1266	2174	20364	101123170,101117780,101111605,101111216,101117157,101120243,101115623,101108487,101114673,105605160,101118606,101122655,101105770,101122277,101109214,101113220,101120768,101107290,101120286,101109077,497272,101121535,100302307,106991011,101106278,101106022,101112901,101110486,101106071,443308,101103679,101115925,101114909,101110043,101105069,105606082,101105267,101105677,100302551,101112932,10052…
GO:0016787	hydrolase activity	molecular_function	0.030476	1	241	1266	3474	20364	106991457,106990817,101119969,101108034,105614940,101119936,101103696,101102830,105605963,101111934,101121446,101103861,100302308,101102368,101115179,101117079,101113279,101119344,106991904,101105838,101109464,101120780,101119851,101104145,105604804,101108181,101115254,101117115,101109534,101117245,101113105,101119215,101114421,101108609,101113475,101109302,101102553,101114258,101110857,101113741…
GO:0004518	nuclease activity	molecular_function	0.031051	1	33	1266	378	20364	1.01103e+296
GO:0030855	epithelial cell differentiation	biological_process	0.031398	1	8	1266	60	20364	1.01104e+68
GO:0009064	glutamine family amino acid metabolic process	biological_process	0.031401	1	5	1266	29	20364	1.01103e+44
GO:0009061	anaerobic respiration	biological_process	0.03144	1	5	1266	29	20364	1.01109e+44
GO:0015948	methanogenesis	biological_process	0.03144	1	5	1266	29	20364	1.01109e+44
GO:0015975	energy derivation by oxidation of reduced inorganic compounds	biological_process	0.03144	1	5	1266	29	20364	1.01109e+44
GO:0043447	alkane biosynthetic process	biological_process	0.03144	1	5	1266	29	20364	1.05602e+44
GO:0043167	ion binding	molecular_function	0.032381	1	369	1266	5471	20364	101116999,101106474,101117943,105606081,101110027,101123191,101112991,101109087,101123660,101120243,105604710,105609660,101111607,101123343,101109075,101103677,101105293,101105542,101107290,101120768,101113220,101107428,101116504,101121208,101102945,101102978,101112429,101103679,101110301,105605727,101113485,101107570,105606828,101113850,105605053,101115382,101105235,105605821,101106605,101114472…
GO:0008172	S-methyltransferase activity	molecular_function	0.032391	1	4	1266	20	20364	1.05602e+35
GO:0019900	kinase binding	molecular_function	0.033974	1	7	1266	50	20364	1.01117e+59
GO:0052855	ADP-dependent NAD(P)H-hydrate dehydratase activity	molecular_function	0.034045	1	2	1266	5	20364	1.01116e+17
GO:0004649	poly(ADP-ribose) glycohydrolase activity	molecular_function	0.034052	1	2	1266	5	20364	1.01106e+17
GO:0006555	methionine metabolic process	biological_process	0.034052	1	2	1266	5	20364	1.01112e+17
GO:0034599	cellular response to oxidative stress	biological_process	0.034052	1	2	1266	5	20364	1.01109e+17
GO:0005912	adherens junction	cellular_component	0.034537	1	3	1266	12	20364	1.01104e+23
GO:0005924	cell-substrate adherens junction	cellular_component	0.034537	1	3	1266	12	20364	1.01113e+23
GO:0005925	focal adhesion	cellular_component	0.034537	1	3	1266	12	20364	1.01104e+23
GO:0030055	cell-substrate junction	cellular_component	0.034537	1	3	1266	12	20364	1.01104e+23
GO:0070161	anchoring junction	cellular_component	0.034537	1	3	1266	12	20364	1.01104e+23
GO:0015947	methane metabolic process	biological_process	0.035862	1	5	1266	30	20364	1.05602e+44
GO:0043446	cellular alkane metabolic process	biological_process	0.035862	1	5	1266	30	20364	1.00136e+44
GO:0010883	regulation of lipid storage	biological_process	0.038095	1	4	1266	21	20364	1.05611e+35
GO:0010884	positive regulation of lipid storage	biological_process	0.038095	1	4	1266	21	20364	1.05611e+35
GO:0007276	gamete generation	biological_process	0.040464	1	12	1266	110	20364	1.01105e+104
GO:0004520	endodeoxyribonuclease activity	molecular_function	0.040933	1	7	1266	52	20364	1.05606e+62
GO:0046873	metal ion transmembrane transporter activity	molecular_function	0.042758	1	42	1266	514	20364	101121535,101109587,497272,101116194,101120562,101112587,101110406,101122169,101116166,101108770,101106071,101120011,101110004,105606082,101108392,101108539,101105267,101121046,101108586,101112696,100302551,101117397,101101873,101117157,101111605,101107771,443488,101123170,101103470,101120243,101109534,101120711,101114673,101121462,101108302,101111476,100302624,101121414,101120286,101117260,10561…
GO:0051345	positive regulation of hydrolase activity	biological_process	0.042895	1	3	1266	13	20364	1.01112e+26
GO:0008417	fucosyltransferase activity	molecular_function	0.042902	1	3	1266	13	20364	1.01108e+26
GO:0006284	base-excision repair	biological_process	0.042902	1	3	1266	13	20364	1.01106e+26
GO:0051539	4 iron, 4 sulfur cluster binding	molecular_function	0.042902	1	3	1266	13	20364	1.01107e+26
GO:0000124	SAGA complex	cellular_component	0.042902	1	3	1266	13	20364	1.01108e+26
GO:0008200	ion channel inhibitor activity	molecular_function	0.043581	1	14	1266	136	20364	1.01112e+119
GO:0016248	channel inhibitor activity	molecular_function	0.043581	1	14	1266	136	20364	1.01108e+119
GO:1902578	single-organism localization	biological_process	0.045509	1	157	1266	2222	20364	101109499,101120277,101113826,105612294,106991173,101105566,101102707,101108302,101107779,101117113,105607894,101115097,101122747,101122951,101103533,101114460,105607696,101107771,101111129,101103470,101116562,101115921,106991887,101118277,101108586,101112696,105605773,105605616,101112716,101106333,101106535,101123422,101116105,101120011,101115931,101111411,105603769,105603395,101112587,101105809…
GO:0051382	kinetochore assembly	biological_process	0.04583	1	5	1266	32	20364	1.01106e+44
GO:0051383	kinetochore organization	biological_process	0.04583	1	5	1266	32	20364	1.01106e+44
GO:0006955	immune response	biological_process	0.045952	1	28	1266	322	20364	1.00127e+248
GO:0004675	transmembrane receptor protein serine/threonine kinase activity	molecular_function	0.048597	1	6	1266	43	20364	1.01104e+47
GO:0005388	calcium-transporting ATPase activity	molecular_function	0.048998	1	2	1266	6	20364	1.01121e+17
GO:0008907	integrase activity	molecular_function	0.048998	1	2	1266	6	20364	1.01106e+17
GO:0005694	chromosome	cellular_component	0.049493	1	29	1266	338	20364	1.01113e+260
GO:0006954	inflammatory response	biological_process	0.051058	1	4	1266	23	20364	1.0112e+35
GO:0016579	protein deubiquitination	biological_process	0.051308	1	8	1266	66	20364	1.01112e+71
GO:0070646	protein modification by small protein removal	biological_process	0.051308	1	8	1266	66	20364	1.01122e+71
GO:0004003	ATP-dependent DNA helicase activity	molecular_function	0.051309	1	5	1266	33	20364	1.01113e+44
GO:0000096	sulfur amino acid metabolic process	biological_process	0.052148	1	3	1266	14	20364	1.01117e+26
GO:0004511	tyrosine 3-monooxygenase activity	molecular_function	0.052148	1	3	1266	14	20364	1.01119e+26
GO:0008094	DNA-dependent ATPase activity	molecular_function	0.052995	1	7	1266	55	20364	1.01112e+62
GO:0016796	exonuclease activity, active with either ribo- or deoxyribonucleic acids and producing 5'-phosphomonoesters	molecular_function	0.055144	1	13	1266	128	20364	1.0699e+116
GO:0003006	developmental process involved in reproduction	biological_process	0.055833	1	9	1266	79	20364	1.0112e+77
GO:0004672	protein kinase activity	molecular_function	0.056342	1	55	1266	712	20364	101110437,101112429,101122959,101108956,101111612,101102402,101109460,101109481,497272,101103527,101121386,101103094,101110575,101113850,101110900,443156,101118799,101114290,101117561,101114472,101107106,101105428,443304,105605851,101103124,101109232,101109754,101118996,101115047,101115714,101117245,101116999,101106474,101103793,101123405,101123191,101109637,101109779,101107523,101113576,10112366…
GO:0004527	exonuclease activity	molecular_function	0.056353	1	15	1266	154	20364	1.01111e+134
GO:0005509	calcium ion binding	molecular_function	0.056827	1	44	1266	554	20364	105610502,105606081,105610921,101104023,100127216,101111324,101114377,101102923,101105293,101105542,101114659,101102010,101107679,101104794,678676,100127211,105614079,101111411,101116105,101121788,101103859,100302745,101109460,101105789,101108443,105616812,101107570,101104136,101118998,101122970,101107106,105605821,101111889,101115915,101122850,101110105,101103256,105606828,101108609,101106077,10…
GO:0045095	keratin filament	cellular_component	0.057414	1	7	1266	56	20364	1.06991e+62
GO:0031854	orexigenic neuropeptide QRFP receptor binding	molecular_function	0.061062	1	1	1266	1	20364	100145885
GO:0030699	glycine reductase activity	molecular_function	0.06155	1	1	1266	1	20364	100135692
GO:0030700	glycine reductase complex	cellular_component	0.06155	1	1	1266	1	20364	100135692
GO:0046992	oxidoreductase activity, acting on X-H and Y-H to form an X-Y bond	molecular_function	0.06155	1	1	1266	1	20364	100135692
GO:0050485	oxidoreductase activity, acting on X-H and Y-H to form an X-Y bond, with a disulfide as acceptor	molecular_function	0.06155	1	1	1266	1	20364	100135692
GO:0000041	transition metal ion transport	biological_process	0.061639	1	15	1266	156	20364	1.0112e+131
GO:0016788	hydrolase activity, acting on ester bonds	molecular_function	0.061888	1	72	1266	966	20364	105616812,101110626,101116105,101111068,105609982,101109754,101117317,101113178,101122850,101112800,101116176,101110951,101106367,101103341,101117014,101107485,443513,101108913,101104017,101109895,105604166,101106603,101117288,101117125,101114897,106990245,101122516,101111053,101117160,101121766,101102923,101121962,497272,101118095,101104456,101106022,101116287,101115400,105605702,101102034,10110…
GO:0008791	arginine N-succinyltransferase activity	molecular_function	0.06206	1	1	1266	1	20364	105602039
GO:0019211	phosphatase activator activity	molecular_function	0.062169	1	1	1266	1	20364	101105403
GO:0004126	cytidine deaminase activity	molecular_function	0.062175	1	1	1266	1	20364	101102378
GO:0006216	cytidine catabolic process	biological_process	0.062175	1	1	1266	1	20364	101102378
GO:0009164	nucleoside catabolic process	biological_process	0.062175	1	1	1266	1	20364	101102378
GO:0009972	cytidine deamination	biological_process	0.062175	1	1	1266	1	20364	101102378
GO:0042454	ribonucleoside catabolic process	biological_process	0.062175	1	1	1266	1	20364	101102378
GO:0046087	cytidine metabolic process	biological_process	0.062175	1	1	1266	1	20364	101102378
GO:0046133	pyrimidine ribonucleoside catabolic process	biological_process	0.062175	1	1	1266	1	20364	101102378
GO:0046135	pyrimidine nucleoside catabolic process	biological_process	0.062175	1	1	1266	1	20364	101102378
GO:0072529	pyrimidine-containing compound catabolic process	biological_process	0.062175	1	1	1266	1	20364	101102378
GO:1901658	glycosyl compound catabolic process	biological_process	0.062175	1	1	1266	1	20364	101102378
GO:0006538	glutamate catabolic process	biological_process	0.062175	1	1	1266	1	20364	101106567
GO:0019670	anaerobic glutamate catabolic process	biological_process	0.062175	1	1	1266	1	20364	101106567
GO:0043649	dicarboxylic acid catabolic process	biological_process	0.062175	1	1	1266	1	20364	101106567
GO:0050097	methylaspartate mutase activity	molecular_function	0.062175	1	1	1266	1	20364	101106567
GO:0009277	fungal-type cell wall	cellular_component	0.062175	1	1	1266	1	20364	101106403
GO:0003978	UDP-glucose 4-epimerase activity	molecular_function	0.062175	1	1	1266	1	20364	101103362
GO:0039624	viral outer capsid	cellular_component	0.062175	1	1	1266	1	20364	101117891
GO:0004061	arylformamidase activity	molecular_function	0.062175	1	1	1266	1	20364	101103696
GO:0004489	methylenetetrahydrofolate reductase (NAD(P)H) activity	molecular_function	0.062175	1	1	1266	1	20364	101111645
GO:0008900	hydrogen:potassium-exchanging ATPase activity	molecular_function	0.062175	1	1	1266	1	20364	101116166
GO:0008939	nicotinate-nucleotide-dimethylbenzimidazole phosphoribosyltransferase activity	molecular_function	0.062175	1	1	1266	1	20364	101105203
GO:0046537	2,3-bisphosphoglycerate-independent phosphoglycerate mutase activity	molecular_function	0.062175	1	1	1266	1	20364	101114411
GO:0000808	origin recognition complex	cellular_component	0.062244	1	3	1266	15	20364	1.0111e+26
GO:0043021	ribonucleoprotein complex binding	molecular_function	0.062265	1	3	1266	15	20364	1.01111e+26
GO:0015097	mercury ion transmembrane transporter activity	molecular_function	0.062265	1	3	1266	15	20364	1.01109e+23
GO:0015694	mercury ion transport	biological_process	0.062265	1	3	1266	15	20364	1.01109e+23
GO:0046689	response to mercury ion	biological_process	0.062265	1	3	1266	15	20364	4.97272e+23
GO:0050787	detoxification of mercury ion	biological_process	0.062265	1	3	1266	15	20364	1.01109e+23
GO:0022412	cellular process involved in reproduction in multicellular organism	biological_process	0.063431	1	8	1266	69	20364	1.01109e+68
GO:0004620	phospholipase activity	molecular_function	0.06347	1	5	1266	35	20364	1.01116e+44
GO:0016485	protein processing	biological_process	0.063754	1	9	1266	81	20364	1.01117e+80
GO:0051604	protein maturation	biological_process	0.063754	1	9	1266	81	20364	1.01123e+80
GO:1901605	alpha-amino acid metabolic process	biological_process	0.064464	1	15	1266	157	20364	1.05611e+131
GO:0044877	macromolecular complex binding	molecular_function	0.06482	1	31	1266	375	20364	1.01111e+275
GO:0009888	tissue development	biological_process	0.064898	1	11	1266	106	20364	1.01107e+95
GO:0005758	mitochondrial intermembrane space	cellular_component	0.065581	1	2	1266	7	20364	1.01104e+17
GO:0016530	metallochaperone activity	molecular_function	0.065581	1	2	1266	7	20364	1.01113e+17
GO:0016531	copper chaperone activity	molecular_function	0.065581	1	2	1266	7	20364	1.01113e+17
GO:0031970	organelle envelope lumen	cellular_component	0.065581	1	2	1266	7	20364	1.01113e+17
GO:0031423	hexon binding	molecular_function	0.065613	1	2	1266	7	20364	1.05606e+17
GO:0019062	virion attachment to host cell	biological_process	0.065802	1	2	1266	7	20364	1.01119e+17
GO:0044650	adhesion of symbiont to host cell	biological_process	0.065802	1	2	1266	7	20364	1.01119e+17
GO:0019955	cytokine binding	molecular_function	0.065818	1	2	1266	7	20364	1.05615e+17
GO:0000052	citrulline metabolic process	biological_process	0.065819	1	2	1266	7	20364	1.01108e+17
GO:0018101	protein citrullination	biological_process	0.065819	1	2	1266	7	20364	1.01108e+17
GO:0019240	citrulline biosynthetic process	biological_process	0.065819	1	2	1266	7	20364	1.01108e+17
GO:0071804	cellular potassium ion transport	biological_process	0.065819	1	2	1266	7	20364	1.01103e+17
GO:0071805	potassium ion transmembrane transport	biological_process	0.065819	1	2	1266	7	20364	1.01121e+17
GO:0019915	lipid storage	biological_process	0.066298	1	4	1266	25	20364	1.01122e+35
GO:1901505	carbohydrate derivative transporter activity	molecular_function	0.066314	1	4	1266	25	20364	1.0112e+35
GO:0019031	viral envelope	cellular_component	0.066607	1	23	1266	265	20364	1.01107e+206
GO:0036338	viral membrane	cellular_component	0.066607	1	23	1266	265	20364	1.01107e+206
GO:0010506	regulation of autophagy	biological_process	0.066754	1	10	1266	94	20364	1.01119e+89
GO:0019829	cation-transporting ATPase activity	molecular_function	0.070172	1	5	1266	36	20364	1.01116e+44
GO:0042625	ATPase activity, coupled to transmembrane movement of ions	molecular_function	0.070172	1	5	1266	36	20364	1.01102e+44
GO:0042623	ATPase activity, coupled	molecular_function	0.070807	1	18	1266	199	20364	1.01113e+161
GO:0016638	oxidoreductase activity, acting on the CH-NH2 group of donors	molecular_function	0.072258	1	7	1266	59	20364	1.0112e+62
GO:0051179	localization	biological_process	0.072289	1	205	1266	3001	20364	101104934,101122747,101115097,101122951,101107533,101117113,105610921,105607894,101107771,101111129,101103470,101114460,101103533,105607696,106991173,101107038,105612294,101113826,101109499,101120277,101107779,101108302,105612928,101102707,101105566,101111411,101120011,101115931,101116105,105603395,105603769,101106333,101112716,101106535,101123422,106991756,105607004,101116194,101112587,101105809…
GO:0016310	phosphorylation	biological_process	0.072945	1	55	1266	725	20364	101110437,101112170,101112429,101122959,101108956,101111612,101102402,101109460,497272,101109481,101103527,101103094,101121386,101110575,101113850,101110900,443156,101118799,101117561,101114290,101114472,101116184,101107106,101105428,443304,105605851,101103124,101109232,101110786,101109754,101118996,101115047,101115714,101117245,101113261,101116999,101103793,101123191,101109637,101109779,10110752…
GO:0010562	positive regulation of phosphorus metabolic process	biological_process	0.07318	1	3	1266	16	20364	1.01116e+26
GO:0031401	positive regulation of protein modification process	biological_process	0.07318	1	3	1266	16	20364	1.0111e+26
GO:0045937	positive regulation of phosphate metabolic process	biological_process	0.07318	1	3	1266	16	20364	1.01113e+26
GO:0030269	tetrahydromethanopterin S-methyltransferase activity	molecular_function	0.073204	1	3	1266	16	20364	1.00136e+26
GO:0042086	5-methyl-5,6,7,8-tetrahydromethanopterin-dependent methyltransferase activity	molecular_function	0.073204	1	3	1266	16	20364	1.00136e+26
GO:0005337	nucleoside transmembrane transporter activity	molecular_function	0.073214	1	3	1266	16	20364	1.01111e+26
GO:0004198	calcium-dependent cysteine-type endopeptidase activity	molecular_function	0.073214	1	3	1266	16	20364	1.00127e+26
GO:0042493	response to drug	biological_process	0.073214	1	3	1266	16	20364	1.01115e+26
GO:0016247	channel regulator activity	molecular_function	0.077032	1	14	1266	148	20364	1.01112e+119
GO:0008855	exodeoxyribonuclease VII activity	molecular_function	0.080182	1	11	1266	110	20364	1.01121e+98
GO:0036459	ubiquitinyl hydrolase activity	molecular_function	0.082748	1	8	1266	73	20364	1.01102e+71
GO:0006537	glutamate biosynthetic process	biological_process	0.084176	1	2	1266	8	20364	1.01115e+17
GO:0043650	dicarboxylic acid biosynthetic process	biological_process	0.084176	1	2	1266	8	20364	1.01103e+17
GO:0005785	signal recognition particle receptor complex	cellular_component	0.084226	1	2	1266	8	20364	1.01106e+17
GO:0000149	SNARE binding	molecular_function	0.08464	1	3	1266	17	20364	1.01123e+26
GO:0019905	syntaxin binding	molecular_function	0.08464	1	3	1266	17	20364	1.01108e+26
GO:0030111	regulation of Wnt signaling pathway	biological_process	0.08495	1	3	1266	17	20364	1.01122e+26
GO:0045202	synapse	cellular_component	0.08495	1	3	1266	17	20364	1.01107e+26
GO:0015662	ATPase activity, coupled to transmembrane movement of ions, phosphorylative mechanism	molecular_function	0.08495	1	3	1266	17	20364	1.01121e+26
GO:0016597	amino acid binding	molecular_function	0.08495	1	3	1266	17	20364	1.01103e+26
GO:0042600	chorion	cellular_component	0.085662	1	9	1266	86	20364	1.01111e+77
GO:0044427	chromosomal part	cellular_component	0.085996	1	24	1266	287	20364	1.0112e+215
GO:0034508	centromere complex assembly	biological_process	0.088401	1	6	1266	50	20364	1.01123e+53
GO:0042221	response to chemical	biological_process	0.090866	1	22	1266	261	20364	1.01116e+191
GO:0006508	proteolysis	biological_process	0.091512	1	70	1266	960	20364	101118613,101113485,101116166,101116267,101109460,101102270,101119580,101104198,101102553,101114258,101113741,101108609,101118332,443433,443399,101103413,101111693,101122304,101118814,101117443,101105838,443348,106991904,101113105,101102257,101109541,101112250,101102830,105605963,101111934,101117666,101104761,106991457,101108034,105614940,101113279,101107461,101115179,105604861,101121197,10110367…
GO:0051240	positive regulation of multicellular organismal process	biological_process	0.09226	1	5	1266	39	20364	1.00127e+44
GO:0005272	sodium channel activity	molecular_function	0.092277	1	5	1266	39	20364	1.01108e+41
GO:0004529	exodeoxyribonuclease activity	molecular_function	0.092829	1	11	1266	113	20364	1.01121e+98
GO:0016895	exodeoxyribonuclease activity, producing 5'-phosphomonoesters	molecular_function	0.092829	1	11	1266	113	20364	1.0112e+98
GO:0043648	dicarboxylic acid metabolic process	biological_process	0.092856	1	4	1266	28	20364	1.01103e+32
GO:0005231	excitatory extracellular ligand-gated ion channel activity	molecular_function	0.092911	1	4	1266	28	20364	1.01114e+35
GO:0005882	intermediate filament	cellular_component	0.09321	1	17	1266	193	20364	1.06991e+152
GO:0045111	intermediate filament cytoskeleton	cellular_component	0.09321	1	17	1266	193	20364	1.01108e+152
GO:0006810	transport	biological_process	0.095009	1	194	1266	2859	20364	101116657,101113132,101114641,101122806,101110159,101108770,101120562,101121171,101109665,101114215,101102561,101117397,100526780,101111449,101108359,101105120,101123425,101108392,101122065,101120711,101107815,100294614,101105271,101119909,101107485,105614928,101117014,105606601,101102115,101117260,105606102,101102010,101111476,101110050,101107561,101115063,101120166,101114060,101105154,100302624…
GO:0048609	multicellular organismal reproductive process	biological_process	0.096741	1	12	1266	127	20364	1.01111e+104
GO:0070461	SAGA-type complex	cellular_component	0.097426	1	3	1266	18	20364	1.0561e+26
GO:0061687	detoxification of inorganic compound	biological_process	0.097426	1	3	1266	18	20364	1.01109e+23
GO:0098754	detoxification	biological_process	0.097426	1	3	1266	18	20364	1.01109e+23
GO:0016705	oxidoreductase activity, acting on paired donors, with incorporation or reduction of molecular oxygen	molecular_function	0.10002	1	17	1266	195	20364	1.01112e+149
GO:0008408	3'-5' exonuclease activity	molecular_function	0.1003	1	5	1266	40	20364	1.0699e+44
GO:0016054	organic acid catabolic process	biological_process	0.10032	1	5	1266	40	20364	1.01121e+44
GO:0046395	carboxylic acid catabolic process	biological_process	0.10032	1	5	1266	40	20364	1.01104e+44
GO:0005044	scavenger receptor activity	molecular_function	0.10132	1	7	1266	64	20364	1.01103e+59
GO:0038024	cargo receptor activity	molecular_function	0.10132	1	7	1266	64	20364	4.43151e+59
GO:0019882	antigen processing and presentation	biological_process	0.1022	1	6	1266	52	20364	1.01121e+53
GO:0071554	cell wall organization or biogenesis	biological_process	0.10259	1	4	1266	29	20364	1.01113e+35
GO:0004713	protein tyrosine kinase activity	molecular_function	0.10271	1	4	1266	29	20364	1.01104e+29
GO:0006289	nucleotide-excision repair	biological_process	0.10273	1	4	1266	29	20364	1.00302e+35
GO:0007009	plasma membrane organization	biological_process	0.10274	1	4	1266	29	20364	1.01122e+35
GO:0003956	NAD(P)+-protein-arginine ADP-ribosyltransferase activity	molecular_function	0.10395	1	2	1266	9	20364	1.01117e+17
GO:0016730	oxidoreductase activity, acting on iron-sulfur proteins as donors	molecular_function	0.10396	1	2	1266	9	20364	1.01109e+17
GO:0051090	regulation of sequence-specific DNA binding transcription factor activity	biological_process	0.10396	1	2	1266	9	20364	1.01113e+17
GO:0004668	protein-arginine deiminase activity	molecular_function	0.10396	1	2	1266	9	20364	1.05611e+17
GO:0018195	peptidyl-arginine modification	biological_process	0.10396	1	2	1266	9	20364	1.01108e+17
GO:0009847	spore germination	biological_process	0.10396	1	2	1266	9	20364	1.01106e+17
GO:0006012	galactose metabolic process	biological_process	0.10396	1	2	1266	9	20364	1.01105e+17
GO:0031419	cobalamin binding	molecular_function	0.10396	1	2	1266	9	20364	1.01117e+17
GO:0031323	regulation of cellular metabolic process	biological_process	0.1052	1	153	1266	2235	20364	101118173,101114502,101120642,105605642,101107090,101102923,101111663,101105154,101123259,101120166,554264,101108494,101120760,101119909,105615269,101105271,101106101,101104055,101107815,101104051,101121971,101121261,101102134,101107485,100526780,101110105,101111239,101116184,101123177,101106403,101110276,101107527,101118868,101109507,101110786,101122806,100240742,678681,101119807,101122954,10111…
GO:0044282	small molecule catabolic process	biological_process	0.10874	1	5	1266	41	20364	1.0561e+44
GO:0019222	regulation of metabolic process	biological_process	0.10926	1	158	1266	2316	20364	443513,101121554,101114962,101117595,101113261,101115174,101107557,106990245,100505402,105612928,101108228,101105090,106991173,101105809,101113802,101117244,100302061,101116194,101112716,101115931,101116820,101109645,101123643,101122216,101115463,101113586,101108012,101112524,101112696,101102360,101114117,101106826,101121671,101114421,101118239,101115254,101119929,100135687,101117115,101103696,10…
GO:0002376	immune system process	biological_process	0.10989	1	29	1266	367	20364	1.01106e+257
GO:0009894	regulation of catabolic process	biological_process	0.11022	1	12	1266	130	20364	1.01107e+107
GO:0006520	cellular amino acid metabolic process	biological_process	0.11034	1	25	1266	310	20364	1.0112e+221
GO:0005158	insulin receptor binding	molecular_function	0.11044	1	3	1266	19	20364	1.01113e+26
GO:0005375	copper ion transmembrane transporter activity	molecular_function	0.11049	1	3	1266	19	20364	1.05612e+26
GO:0035434	copper ion transmembrane transport	biological_process	0.11049	1	3	1266	19	20364	1.01123e+26
GO:1901606	alpha-amino acid catabolic process	biological_process	0.11057	1	3	1266	19	20364	1.01104e+26
GO:0000062	fatty-acyl-CoA binding	molecular_function	0.11059	1	3	1266	19	20364	1.01122e+26
GO:0005234	extracellular-glutamate-gated ion channel activity	molecular_function	0.11059	1	3	1266	19	20364	1.01114e+26
GO:0016714	oxidoreductase activity, acting on paired donors, with incorporation or reduction of molecular oxygen, reduced pteridine as one donor, and incorporation of one atom of oxygen	molecular_function	0.11059	1	3	1266	19	20364	1.01119e+26
GO:1990267	response to transition metal nanoparticle	biological_process	0.11059	1	3	1266	19	20364	1.0112e+23
GO:0051252	regulation of RNA metabolic process	biological_process	0.11173	1	139	1266	2025	20364	105606445,101112270,101103683,101120286,100192430,101103677,101114771,101115946,101111605,101108429,101123178,101109495,101122620,101119239,101105956,101115623,101109087,106991897,443504,101119197,105605160,101120938,101112250,105605675,101105950,101112932,101106605,101123429,101112989,101115382,101102319,101115502,101105413,101119780,101102555,105607295,101120166,101108494,554264,101105154,10112…
GO:0051234	establishment of localization	biological_process	0.11201	1	194	1266	2877	20364	101112869,101106160,101119310,101108539,101103063,101110857,101120650,101112166,101111534,101119486,101117024,101102047,101122304,101116872,105606506,101116166,101122169,101115666,101111503,101109587,101121389,101107510,100125621,101113276,101123284,101110004,101119305,101121163,101121414,101118731,101104176,105605963,106990817,101122097,105602313,101116348,100526782,106991462,101120780,101102387…
GO:0042325	regulation of phosphorylation	biological_process	0.11293	1	4	1266	30	20364	1.01111e+35
GO:0009893	positive regulation of metabolic process	biological_process	0.11451	1	17	1266	199	20364	1.01117e+152
GO:0022804	active transmembrane transporter activity	molecular_function	0.11536	1	20	1266	241	20364	1.01116e+179
GO:0003678	DNA helicase activity	molecular_function	0.11646	1	11	1266	118	20364	1.01102e+98
GO:0003993	acid phosphatase activity	molecular_function	0.11651	1	11	1266	118	20364	1.01111e+95
GO:0080090	regulation of primary metabolic process	biological_process	0.11774	1	148	1266	2169	20364	101110105,100526780,101116184,101111239,101106403,101123177,101118868,101109507,101107527,101110276,678681,101122806,100240742,101122954,101119807,101120947,101119104,101116097,101108275,101117517,101108443,101110159,101118173,101107090,105605642,101102923,101120642,101123259,101105154,101111663,101108494,554264,101120166,105615269,101105271,101119909,101120760,101107815,101104055,101106101,10110…
GO:0009252	peptidoglycan biosynthetic process	biological_process	0.11988	1	1	1266	2	20364	106991173
GO:0000086	G2/M transition of mitotic cell cycle	biological_process	0.12029	1	1	1266	2	20364	105607004
GO:0010389	regulation of G2/M transition of mitotic cell cycle	biological_process	0.12029	1	1	1266	2	20364	105607004
GO:0010972	negative regulation of G2/M transition of mitotic cell cycle	biological_process	0.12029	1	1	1266	2	20364	105607004
GO:0030336	negative regulation of cell migration	biological_process	0.12029	1	1	1266	2	20364	105607004
GO:0044839	cell cycle G2/M phase transition	biological_process	0.12029	1	1	1266	2	20364	105607004
GO:1902749	regulation of cell cycle G2/M phase transition	biological_process	0.12029	1	1	1266	2	20364	105607004
GO:1902750	negative regulation of cell cycle G2/M phase transition	biological_process	0.12029	1	1	1266	2	20364	105607004
GO:0006527	arginine catabolic process	biological_process	0.12038	1	1	1266	2	20364	105602039
GO:0030479	actin cortical patch	cellular_component	0.12047	1	1	1266	2	20364	101106839
GO:0030863	cortical cytoskeleton	cellular_component	0.12047	1	1	1266	2	20364	101106839
GO:0030864	cortical actin cytoskeleton	cellular_component	0.12047	1	1	1266	2	20364	101106839
GO:0061645	endocytic patch	cellular_component	0.12047	1	1	1266	2	20364	101106839
GO:0003919	FMN adenylyltransferase activity	molecular_function	0.12048	1	1	1266	2	20364	101113687
GO:0006113	fermentation	biological_process	0.12049	1	1	1266	2	20364	101106567
GO:0019665	anaerobic amino acid catabolic process	biological_process	0.12049	1	1	1266	2	20364	101106567
GO:0019042	viral latency	biological_process	0.12049	1	1	1266	2	20364	101104440
GO:0005786	signal recognition particle, endoplasmic reticulum targeting	cellular_component	0.12049	1	1	1266	2	20364	101106535
GO:0030942	endoplasmic reticulum signal peptide binding	molecular_function	0.12049	1	1	1266	2	20364	101106535
GO:0008705	methionine synthase activity	molecular_function	0.12049	1	1	1266	2	20364	101116797
GO:0008849	enterochelin esterase activity	molecular_function	0.12049	1	1	1266	2	20364	101103679
GO:0015145	monosaccharide transmembrane transporter activity	molecular_function	0.12049	1	1	1266	2	20364	101117115
GO:0015149	hexose transmembrane transporter activity	molecular_function	0.12049	1	1	1266	2	20364	101117115
GO:0015153	rhamnose transmembrane transporter activity	molecular_function	0.12049	1	1	1266	2	20364	101117115
GO:0042084	5-methyltetrahydrofolate-dependent methyltransferase activity	molecular_function	0.12049	1	1	1266	2	20364	101116797
GO:0001726	ruffle	cellular_component	0.12049	1	1	1266	2	20364	101112735
GO:0004107	chorismate synthase activity	molecular_function	0.12049	1	1	1266	2	20364	101115341
GO:0004619	phosphoglycerate mutase activity	molecular_function	0.12049	1	1	1266	2	20364	101114411
GO:0004631	phosphomevalonate kinase activity	molecular_function	0.12049	1	1	1266	2	20364	105602313
GO:0004883	glucocorticoid receptor activity	molecular_function	0.12049	1	1	1266	2	20364	101121554
GO:0005283	sodium:amino acid symporter activity	molecular_function	0.12049	1	1	1266	2	20364	101108539
GO:0005313	L-glutamate transmembrane transporter activity	molecular_function	0.12049	1	1	1266	2	20364	101108539
GO:0005416	cation:amino acid symporter activity	molecular_function	0.12049	1	1	1266	2	20364	101108539
GO:0006695	cholesterol biosynthetic process	biological_process	0.12049	1	1	1266	2	20364	105602313
GO:0008294	calcium- and calmodulin-responsive adenylate cyclase activity	molecular_function	0.12049	1	1	1266	2	20364	105604200
GO:0008770	[acyl-carrier-protein] phosphodiesterase activity	molecular_function	0.12049	1	1	1266	2	20364	101111009
GO:0008901	ferredoxin hydrogenase activity	molecular_function	0.12049	1	1	1266	2	20364	101109464
GO:0010565	regulation of cellular ketone metabolic process	biological_process	0.12049	1	1	1266	2	20364	101121554
GO:0015098	molybdate ion transmembrane transporter activity	molecular_function	0.12049	1	1	1266	2	20364	101106278
GO:0015172	acidic amino acid transmembrane transporter activity	molecular_function	0.12049	1	1	1266	2	20364	101108539
GO:0015288	porin activity	molecular_function	0.12049	1	1	1266	2	20364	105606506
GO:0015501	glutamate:sodium symporter activity	molecular_function	0.12049	1	1	1266	2	20364	101108539
GO:0015689	molybdate ion transport	biological_process	0.12049	1	1	1266	2	20364	101106278
GO:0015800	acidic amino acid transport	biological_process	0.12049	1	1	1266	2	20364	101108539
GO:0015807	L-amino acid transport	biological_process	0.12049	1	1	1266	2	20364	101108539
GO:0015813	L-glutamate transport	biological_process	0.12049	1	1	1266	2	20364	101108539
GO:0016126	sterol biosynthetic process	biological_process	0.12049	1	1	1266	2	20364	105602313
GO:0016699	oxidoreductase activity, acting on hydrogen as donor, iron-sulfur protein as acceptor	molecular_function	0.12049	1	1	1266	2	20364	101109464
GO:0019216	regulation of lipid metabolic process	biological_process	0.12049	1	1	1266	2	20364	101121554
GO:0019217	regulation of fatty acid metabolic process	biological_process	0.12049	1	1	1266	2	20364	101121554
GO:0022829	wide pore channel activity	molecular_function	0.12049	1	1	1266	2	20364	105606506
GO:0030259	lipid glycosylation	biological_process	0.12049	1	1	1266	2	20364	101110667
GO:0031252	cell leading edge	cellular_component	0.12049	1	1	1266	2	20364	101112735
GO:0031360	intrinsic component of thylakoid membrane	cellular_component	0.12049	1	1	1266	2	20364	105603395
GO:0031361	integral component of thylakoid membrane	cellular_component	0.12049	1	1	1266	2	20364	105603395
GO:0031958	corticosteroid receptor signaling pathway	biological_process	0.12049	1	1	1266	2	20364	101121554
GO:0031960	response to corticosteroid	biological_process	0.12049	1	1	1266	2	20364	101121554
GO:0035435	phosphate ion transmembrane transport	biological_process	0.12049	1	1	1266	2	20364	105606601
GO:0042113	B cell activation	biological_process	0.12049	1	1	1266	2	20364	101116105
GO:0042555	MCM complex	cellular_component	0.12049	1	1	1266	2	20364	101116097
GO:0042921	glucocorticoid receptor signaling pathway	biological_process	0.12049	1	1	1266	2	20364	101121554
GO:0043402	glucocorticoid mediated signaling pathway	biological_process	0.12049	1	1	1266	2	20364	101121554
GO:0051384	response to glucocorticoid	biological_process	0.12049	1	1	1266	2	20364	101121554
GO:0071384	cellular response to corticosteroid stimulus	biological_process	0.12049	1	1	1266	2	20364	101121554
GO:0071385	cellular response to glucocorticoid stimulus	biological_process	0.12049	1	1	1266	2	20364	101121554
GO:0098661	inorganic anion transmembrane transport	biological_process	0.12049	1	1	1266	2	20364	105606601
GO:1902653	secondary alcohol biosynthetic process	biological_process	0.12049	1	1	1266	2	20364	105602313
GO:0019030	icosahedral viral capsid	cellular_component	0.12049	1	1	1266	2	20364	101117891
GO:0003779	actin binding	molecular_function	0.12143	1	22	1266	271	20364	1.01118e+197
GO:0005524	ATP binding	molecular_function	0.12222	1	117	1266	1695	20364	100302302,101112735,101105090,101120491,101106688,101109076,101111281,101113739,101107561,101107882,101121088,105602057,101115714,101103804,101109637,101109779,101115097,101107533,101104055,101114460,101105117,101107523,101121554,101116218,101117582,105604182,105605992,100526780,101118799,101103094,443304,101105428,101120424,101117561,101107106,101115463,101103124,105611157,101109754,101106333,10…
GO:0052547	regulation of peptidase activity	biological_process	0.1236	1	4	1266	31	20364	1.01112e+35
GO:0052548	regulation of endopeptidase activity	biological_process	0.1236	1	4	1266	31	20364	1.00505e+35
GO:0006979	response to oxidative stress	biological_process	0.12361	1	4	1266	31	20364	1.06991e+35
GO:0006402	mRNA catabolic process	biological_process	0.12373	1	4	1266	31	20364	1.01117e+35
GO:0007172	signal complex assembly	biological_process	0.12471	1	2	1266	10	20364	443005101103527
GO:0005664	nuclear origin of replication recognition complex	cellular_component	0.12473	1	2	1266	10	20364	1.0111e+17
GO:0033588	Elongator holoenzyme complex	cellular_component	0.12474	1	2	1266	10	20364	1.01118e+17
GO:0044406	adhesion of symbiont to host	biological_process	0.12475	1	2	1266	10	20364	1.05606e+17
GO:0003688	DNA replication origin binding	molecular_function	0.12477	1	2	1266	10	20364	1.0111e+17
GO:0004484	mRNA guanylyltransferase activity	molecular_function	0.12477	1	2	1266	10	20364	1.01114e+17
GO:0006370	7-methylguanosine mRNA capping	biological_process	0.12477	1	2	1266	10	20364	1.01114e+17
GO:0009073	aromatic amino acid family biosynthetic process	biological_process	0.12477	1	2	1266	10	20364	1.01115e+17
GO:0006812	cation transport	biological_process	0.1261	1	57	1266	786	20364	101121414,101121163,105605963,101113220,101104176,100302624,101116428,101107725,101108302,101111476,101122277,106990817,105612294,105606102,101120286,101117260,101120243,101123170,443488,101103470,101117157,101111605,101107771,105607894,101114673,101107815,101120711,101115623,101109534,101105267,105606082,101111534,101120650,101117397,101114431,101112696,100302551,101108586,101108770,101122169,10…
GO:0032559	adenyl ribonucleotide binding	molecular_function	0.1263	1	117	1266	1698	20364	100302308,101120069,101115179,101114815,101103677,101123343,101107428,101121208,101118731,101112991,101103793,101107029,101123191,101117115,101115254,101117245,101116999,101113085,101103751,101108429,101111607,101112720,101120780,101109464,101123660,105604710,101120243,101105624,101114290,101114472,101112932,101119070,101121386,101110575,101113850,100145873,101121256,101115382,101116607,101110900…
GO:2001141	regulation of RNA biosynthetic process	biological_process	0.12689	1	138	1266	2022	20364	105601861,101122097,101103696,101112046,101118731,101115478,101108193,541606,101102368,101114815,101106826,101114117,101102360,101115254,101119929,101117115,100135687,101114421,101118239,100145859,101119756,101113475,101108539,101106072,443156,101106579,101113866,101113692,101102402,101110302,101109843,101106119,101109874,100188930,101116287,106990245,105612928,101108228,106991173,101105090,44351…
GO:0005215	transporter activity	molecular_function	0.12726	1	115	1266	1668	20364	101113132,101106333,101120011,101111411,101108770,101112587,101120562,101109665,101114544,101116194,106991756,101101873,106991887,101118277,101117397,101109816,101116562,443167,101112696,101108586,101114215,101121046,101123425,101108392,101111449,101102327,105605616,101105271,100294614,101118492,105607894,101117113,101120711,101122065,101122951,101107533,101122747,101115097,105607696,105606601,10…
GO:0060255	regulation of macromolecule metabolic process	biological_process	0.12862	1	148	1266	2178	20364	101108539,101113475,101119756,101105833,100145859,101106579,443156,101106072,101110302,101109843,101106119,101102402,101113866,101113692,101116287,100188930,101109874,101118731,101112046,105605963,101103696,101122097,105601861,101114815,101109630,101102368,541606,101116348,101108193,101115478,101102360,101106826,101114117,101118239,101114421,101119929,100135687,101117115,101115254,101115463,10110…
GO:0005085	guanyl-nucleotide exchange factor activity	molecular_function	0.12959	1	12	1266	134	20364	1.01107e+107
GO:0005088	Ras guanyl-nucleotide exchange factor activity	molecular_function	0.12999	1	8	1266	81	20364	1.01105e+71
GO:0005089	Rho guanyl-nucleotide exchange factor activity	molecular_function	0.12999	1	8	1266	81	20364	1.01123e+71
GO:0005634	nucleus	cellular_component	0.13062	1	136	1266	1994	20364	101104506,101112429,101110043,101110301,101114214,105607295,101115502,101105413,101102343,101115555,101116607,105605053,100272215,101104086,106991897,101109087,101113085,101120938,101119603,101105203,101104674,101123178,101108429,101122620,101105956,100192430,100144763,101109077,101103677,101115946,101103808,101116552,105606445,101122655,101112882,101119807,105609982,101122806,101115414,678681,10…
GO:0042626	ATPase activity, coupled to transmembrane movement of substances	molecular_function	0.13212	1	11	1266	121	20364	1.01116e+98
GO:0043492	ATPase activity, coupled to movement of substances	molecular_function	0.13212	1	11	1266	121	20364	1.01121e+98
GO:0017119	Golgi transport complex	cellular_component	0.13488	1	4	1266	32	20364	1.01121e+35
GO:0019219	regulation of nucleobase-containing compound metabolic process	biological_process	0.1354	1	139	1266	2044	20364	101119780,101115502,101105413,105607295,101102555,105605675,101105950,101106605,101123429,101112932,101115382,101102319,101112989,101108429,101123178,101109495,101111605,101119239,101105956,101122620,101109087,106991897,101115623,101120938,101112250,443504,101119197,105605160,101112270,105606445,101103683,101120286,101103677,101114771,101115946,100192430,101108275,101117517,101110159,101108443,10…
GO:0048646	anatomical structure formation involved in morphogenesis	biological_process	0.13562	1	9	1266	95	20364	1.01104e+77
GO:0009110	vitamin biosynthetic process	biological_process	0.13595	1	5	1266	44	20364	1.01114e+44
GO:0042364	water-soluble vitamin biosynthetic process	biological_process	0.13595	1	5	1266	44	20364	1.01114e+44
GO:0006914	autophagy	biological_process	0.13607	1	21	1266	261	20364	1.01121e+188
GO:0044283	small molecule biosynthetic process	biological_process	0.13773	1	19	1266	233	20364	1.06992e+167
GO:0001932	regulation of protein phosphorylation	biological_process	0.13872	1	3	1266	21	20364	1.0111e+26
GO:0000981	RNA polymerase II transcription factor activity, sequence-specific DNA binding	molecular_function	0.13877	1	3	1266	21	20364	1.01114e+26
GO:0031406	carboxylic acid binding	molecular_function	0.13877	1	3	1266	21	20364	1.01102e+26
GO:0043177	organic acid binding	molecular_function	0.13877	1	3	1266	21	20364	1.01103e+26
GO:0048518	positive regulation of biological process	biological_process	0.14038	1	28	1266	363	20364	1.01112e+251
GO:0006355	regulation of transcription, DNA-templated	biological_process	0.14209	1	137	1266	2018	20364	101115478,101108193,541606,101102368,101114815,105601861,101122097,101103696,101112046,101118731,100135687,101119929,101117115,101114421,101118239,101114117,101106826,101102360,101106072,443156,101106579,100145859,101119756,101113475,101108539,101109874,100188930,101116287,101113692,101113866,101102402,101110302,101106119,101109843,106991173,101105090,106990245,105612928,101108228,101115174,10110…
GO:1903506	regulation of nucleic acid-templated transcription	biological_process	0.14209	1	137	1266	2018	20364	101113586,101108012,101112524,101112696,101115463,101112716,101115931,101109645,101122216,101123643,101105809,101113802,101116194,101117244,100302061,101105090,106991173,106990245,105612928,101108228,101117595,101115174,101107557,443513,101121554,101114962,443156,101106579,101106072,101108539,100145859,101119756,101113475,101109874,100188930,101116287,101110302,101109843,101106119,101113866,10111…
GO:0055085	transmembrane transport	biological_process	0.14468	1	68	1266	961	20364	101111129,101103470,105614928,101107771,105607696,101102115,105606601,101103533,101122951,101122065,101115097,105607894,101105271,101110050,101115063,101107725,101105154,101116428,105612294,101113826,106991756,101109665,105603769,101111411,101120011,101113132,101122806,101106333,101105120,101123425,101112696,101114215,101108586,101116562,101123170,101117157,101111605,101117780,101102387,101120243…
GO:0032504	multicellular organism reproduction	biological_process	0.14493	1	12	1266	137	20364	1.01105e+104
GO:0050776	regulation of immune response	biological_process	0.14541	1	5	1266	45	20364	1.00127e+44
GO:0043241	protein complex disassembly	biological_process	0.14557	1	5	1266	45	20364	1.01107e+44
GO:0006766	vitamin metabolic process	biological_process	0.14563	1	5	1266	45	20364	1.01114e+44
GO:0006767	water-soluble vitamin metabolic process	biological_process	0.14563	1	5	1266	45	20364	1.01107e+44
GO:0030554	adenyl nucleotide binding	molecular_function	0.14591	1	118	1266	1727	20364	101103677,101115179,101114815,101123343,101120069,100302308,101118731,101121208,101107428,101117245,101116999,101113085,101107029,101112991,101103793,101115254,101117115,101123191,101109464,101120780,101120243,105604710,101123660,101108429,101103751,101112720,101111607,101116607,101121256,101110900,101115382,101121386,101110575,101113850,100145873,101115555,443156,101114472,101105624,101114290,10…
GO:0044702	single organism reproductive process	biological_process	0.14625	1	13	1266	151	20364	1.01115e+113
GO:0046649	lymphocyte activation	biological_process	0.14637	1	2	1266	11	20364	1.01116e+17
GO:0045087	innate immune response	biological_process	0.1464	1	4	1266	33	20364	1.0111e+35
GO:0046131	pyrimidine ribonucleoside metabolic process	biological_process	0.14642	1	2	1266	11	20364	1.01112e+17
GO:0050840	extracellular matrix binding	molecular_function	0.14647	1	2	1266	11	20364	1.0111e+17
GO:0006750	glutathione biosynthetic process	biological_process	0.14647	1	2	1266	11	20364	1.01123e+17
GO:0019184	nonribosomal peptide biosynthetic process	biological_process	0.14647	1	2	1266	11	20364	1.01123e+17
GO:0006777	Mo-molybdopterin cofactor biosynthetic process	biological_process	0.14647	1	2	1266	11	20364	1.01115e+17
GO:0008192	RNA guanylyltransferase activity	molecular_function	0.14647	1	2	1266	11	20364	1.01116e+17
GO:0019720	Mo-molybdopterin cofactor metabolic process	biological_process	0.14647	1	2	1266	11	20364	1.01107e+17
GO:0070568	guanylyltransferase activity	molecular_function	0.14647	1	2	1266	11	20364	1.01116e+17
GO:0019953	sexual reproduction	biological_process	0.15194	1	14	1266	166	20364	1.01114e+122
GO:0044703	multi-organism reproductive process	biological_process	0.15194	1	14	1266	166	20364	1.05602e+122
GO:0006811	ion transport	biological_process	0.15222	1	82	1266	1178	20364	443488,101123170,101117157,101111605,101120243,101108487,101115623,101109534,101114673,101122655,106990817,101122277,101105770,101121163,101121414,105605963,101113220,101104176,101120286,497272,101111503,101109587,101121535,101122169,106991011,101116166,101106278,101110004,101106071,101121389,101107510,101103679,101115925,101114909,101110043,101111534,105606082,101120650,101105267,101108539,10030…
GO:0022610	biological adhesion	biological_process	0.15244	1	30	1266	396	20364	1.01115e+266
GO:0004869	cysteine-type endopeptidase inhibitor activity	molecular_function	0.15353	1	3	1266	22	20364	1.01104e+26
GO:0009036	Type II site-specific deoxyribonuclease activity	molecular_function	0.15368	1	3	1266	22	20364	1.05606e+26
GO:0009522	photosystem I	cellular_component	0.15368	1	3	1266	22	20364	1.01108e+26
GO:0015666	restriction endodeoxyribonuclease activity	molecular_function	0.15368	1	3	1266	22	20364	1.05606e+26
GO:0042180	cellular ketone metabolic process	biological_process	0.15368	1	3	1266	22	20364	1.01104e+26
GO:0004181	metallocarboxypeptidase activity	molecular_function	0.15368	1	3	1266	22	20364	1.01104e+26
GO:0008017	microtubule binding	molecular_function	0.15471	1	11	1266	125	20364	1.01121e+95
GO:0032984	macromolecular complex disassembly	biological_process	0.15553	1	5	1266	46	20364	1.01107e+44
GO:0006606	protein import into nucleus	biological_process	0.15601	1	12	1266	139	20364	1.00302e+107
GO:0034504	protein localization to nucleus	biological_process	0.15601	1	12	1266	139	20364	1.01105e+107
GO:0044744	protein targeting to nucleus	biological_process	0.15601	1	12	1266	139	20364	1.01113e+107
GO:0051170	nuclear import	biological_process	0.15601	1	12	1266	139	20364	1.01113e+107
GO:1902593	single-organism nuclear import	biological_process	0.15601	1	12	1266	139	20364	1.01105e+107
GO:0030955	potassium ion binding	molecular_function	0.15794	1	4	1266	34	20364	1.01117e+35
GO:0031420	alkali metal ion binding	molecular_function	0.15794	1	4	1266	34	20364	1.01111e+35
GO:0005506	iron ion binding	molecular_function	0.15936	1	18	1266	224	20364	1.01107e+158
GO:0030312	external encapsulating structure	cellular_component	0.16029	1	11	1266	126	20364	1.01111e+95
GO:0008092	cytoskeletal protein binding	molecular_function	0.16071	1	37	1266	502	20364	101110894,101109503,105604949,106990980,101114982,101106839,100526780,101116562,101106609,101123425,101104086,101119162,101109254,101113115,105604958,494441,101115220,105603925,101118095,101121634,101119576,101120768,101103676,101106132,101109076,101103677,101112735,101108494,101120166,101107533,101117729,101120938,101118239,101121088,101121554,101115993,101118044
GO:0016298	lipase activity	molecular_function	0.16573	1	5	1266	47	20364	1.01103e+44
GO:0009653	anatomical structure morphogenesis	biological_process	0.16591	1	16	1266	197	20364	1.0112e+140
GO:0004674	protein serine/threonine kinase activity	molecular_function	0.16614	1	16	1266	197	20364	1.0112e+137
GO:0031329	regulation of cellular catabolic process	biological_process	0.16659	1	11	1266	127	20364	1.01112e+98
GO:1901681	sulfur compound binding	molecular_function	0.16737	1	7	1266	73	20364	1.01108e+62
GO:0047396	glycosylphosphatidylinositol diacylglycerol-lyase activity	molecular_function	0.16882	1	2	1266	12	20364	1.01113e+17
GO:0005666	DNA-directed RNA polymerase III complex	cellular_component	0.16884	1	2	1266	12	20364	1.01117e+17
GO:0016149	translation release factor activity, codon specific	molecular_function	0.16885	1	2	1266	12	20364	1.01104e+17
GO:0000772	mating pheromone activity	molecular_function	0.16885	1	2	1266	12	20364	1.01116e+17
GO:0004843	ubiquitin-specific protease activity	molecular_function	0.16885	1	2	1266	12	20364	1.01109e+17
GO:0030178	negative regulation of Wnt signaling pathway	biological_process	0.16885	1	2	1266	12	20364	1.01106e+17
GO:0010959	regulation of metal ion transport	biological_process	0.16885	1	2	1266	12	20364	1.01121e+17
GO:0016813	hydrolase activity, acting on carbon-nitrogen (but not peptide) bonds, in linear amidines	molecular_function	0.16885	1	2	1266	12	20364	1.05611e+17
GO:0043269	regulation of ion transport	biological_process	0.16885	1	2	1266	12	20364	1.01115e+17
GO:0015718	monocarboxylic acid transport	biological_process	0.16894	1	3	1266	23	20364	1.01118e+26
GO:0000975	regulatory region DNA binding	molecular_function	0.16904	1	3	1266	23	20364	1.05606e+26
GO:0001067	regulatory region nucleic acid binding	molecular_function	0.16904	1	3	1266	23	20364	1.01116e+26
GO:0006959	humoral immune response	biological_process	0.16905	1	3	1266	23	20364	1.0111e+26
GO:0042381	hemolymph coagulation	biological_process	0.16905	1	3	1266	23	20364	1.01114e+26
GO:0009452	7-methylguanosine RNA capping	biological_process	0.16905	1	3	1266	23	20364	1.01116e+26
GO:0036260	RNA capping	biological_process	0.16905	1	3	1266	23	20364	1.01122e+26
GO:0019200	carbohydrate kinase activity	molecular_function	0.17044	1	4	1266	35	20364	1.01111e+35
GO:0000990	transcription factor activity, core RNA polymerase binding	molecular_function	0.17048	1	4	1266	35	20364	1.01103e+35
GO:0000996	core DNA-dependent RNA polymerase binding promoter specificity activity	molecular_function	0.17048	1	4	1266	35	20364	1.0111e+35
GO:0016987	sigma factor activity	molecular_function	0.17048	1	4	1266	35	20364	1.05615e+35
GO:0006401	RNA catabolic process	biological_process	0.17049	1	4	1266	35	20364	1.01111e+35
GO:0010942	positive regulation of cell death	biological_process	0.1705	1	4	1266	35	20364	1.00505e+35
GO:0043065	positive regulation of apoptotic process	biological_process	0.1705	1	4	1266	35	20364	1.01112e+35
GO:0043068	positive regulation of programmed cell death	biological_process	0.1705	1	4	1266	35	20364	1.01119e+35
GO:0016888	endodeoxyribonuclease activity, producing 5'-phosphomonoesters	molecular_function	0.17051	1	4	1266	35	20364	1.05606e+35
GO:0010468	regulation of gene expression	biological_process	0.17121	1	139	1266	2069	20364	101110105,100526780,101106403,101123177,101118868,101107527,101109507,101110276,678681,101122806,100240742,101119807,101122954,101119104,101116097,101120947,101117517,101108275,101108443,101110159,101118173,101120642,105605642,101102923,101107090,101123259,101105154,554264,101108494,101120166,101119909,101105271,105615269,101120760,101104055,101107815,101106101,101104051,101121261,101102134,10110…
GO:0031514	motile cilium	cellular_component	0.17266	1	8	1266	87	20364	1.01112e+71
GO:0051171	regulation of nitrogen compound metabolic process	biological_process	0.17275	1	139	1266	2070	20364	101123643,101122216,101109645,101115931,101112716,101117244,101116194,100302061,101113802,101105809,101112524,101112696,101113586,101108012,101115463,101107557,101115174,101117595,443513,101121554,101114962,106991173,101105090,105612928,101108228,106990245,101116287,101109874,100188930,101102402,101113692,101113866,101110302,101109843,101106119,101106072,101106579,443156,101119756,101113475,10014…
GO:0000775	chromosome, centromeric region	cellular_component	0.1729	1	14	1266	170	20364	1.0112e+125
GO:0009273	peptidoglycan-based cell wall biogenesis	biological_process	0.1746	1	1	1266	3	20364	106991173
GO:0007155	cell adhesion	biological_process	0.17496	1	29	1266	388	20364	1.01108e+257
GO:0043484	regulation of RNA splicing	biological_process	0.17497	1	1	1266	3	20364	101116348
GO:0048024	regulation of mRNA splicing, via spliceosome	biological_process	0.17497	1	1	1266	3	20364	101116348
GO:0050684	regulation of mRNA processing	biological_process	0.17497	1	1	1266	3	20364	101116348
GO:1903311	regulation of mRNA metabolic process	biological_process	0.17497	1	1	1266	3	20364	101116348
GO:0008671	2-dehydro-3-deoxygalactonokinase activity	molecular_function	0.17506	1	1	1266	3	20364	105609660
GO:0019520	aldonic acid metabolic process	biological_process	0.17506	1	1	1266	3	20364	105609660
GO:0019583	galactonate metabolic process	biological_process	0.17506	1	1	1266	3	20364	105609660
GO:0019584	galactonate catabolic process	biological_process	0.17506	1	1	1266	3	20364	105609660
GO:0034192	D-galactonate metabolic process	biological_process	0.17506	1	1	1266	3	20364	105609660
GO:0034194	D-galactonate catabolic process	biological_process	0.17506	1	1	1266	3	20364	105609660
GO:0046176	aldonic acid catabolic process	biological_process	0.17506	1	1	1266	3	20364	105609660
GO:0004531	deoxyribonuclease II activity	molecular_function	0.17512	1	1	1266	3	20364	101105493
GO:0016889	endodeoxyribonuclease activity, producing 3'-phosphomonoesters	molecular_function	0.17512	1	1	1266	3	20364	101105493
GO:0005092	GDP-dissociation inhibitor activity	molecular_function	0.17516	1	1	1266	3	20364	101114713
GO:0005094	Rho GDP-dissociation inhibitor activity	molecular_function	0.17516	1	1	1266	3	20364	101114713
GO:0008883	glutamyl-tRNA reductase activity	molecular_function	0.17517	1	1	1266	3	20364	101103527
GO:0015649	2-keto-3-deoxygluconate:proton symporter activity	molecular_function	0.17517	1	1	1266	3	20364	101117113
GO:0046411	2-keto-3-deoxygluconate transport	biological_process	0.17517	1	1	1266	3	20364	101117113
GO:0004661	protein geranylgeranyltransferase activity	molecular_function	0.17518	1	1	1266	3	20364	101114020
GO:0004663	Rab geranylgeranyltransferase activity	molecular_function	0.17518	1	1	1266	3	20364	101114020
GO:0004348	glucosylceramidase activity	molecular_function	0.17518	1	1	1266	3	20364	101117379
GO:0009733	response to auxin	biological_process	0.17518	1	1	1266	3	20364	101107755
GO:0004664	prephenate dehydratase activity	molecular_function	0.17518	1	1	1266	3	20364	106991756
GO:0009086	methionine biosynthetic process	biological_process	0.17518	1	1	1266	3	20364	101116797
GO:0009094	L-phenylalanine biosynthetic process	biological_process	0.17518	1	1	1266	3	20364	106991756
GO:0016999	antibiotic metabolic process	biological_process	0.17518	1	1	1266	3	20364	101113764
GO:0017000	antibiotic biosynthetic process	biological_process	0.17518	1	1	1266	3	20364	101113764
GO:0017144	drug metabolic process	biological_process	0.17518	1	1	1266	3	20364	101113764
GO:0042618	poly-hydroxybutyrate metabolic process	biological_process	0.17518	1	1	1266	3	20364	101120264
GO:0042619	poly-hydroxybutyrate biosynthetic process	biological_process	0.17518	1	1	1266	3	20364	101120264
GO:0042974	retinoic acid receptor binding	molecular_function	0.17518	1	1	1266	3	20364	101115931
GO:1901440	poly(hydroxyalkanoate) metabolic process	biological_process	0.17518	1	1	1266	3	20364	101120264
GO:1901441	poly(hydroxyalkanoate) biosynthetic process	biological_process	0.17518	1	1	1266	3	20364	101120264
GO:1902223	erythrose 4-phosphate/phosphoenolpyruvate family amino acid biosynthetic process	biological_process	0.17518	1	1	1266	3	20364	106991756
GO:0000977	RNA polymerase II regulatory region sequence-specific DNA binding	molecular_function	0.17518	1	1	1266	3	20364	101116194
GO:0000978	RNA polymerase II core promoter proximal region sequence-specific DNA binding	molecular_function	0.17518	1	1	1266	3	20364	101116194
GO:0000982	transcription factor activity, RNA polymerase II core promoter proximal region sequence-specific binding	molecular_function	0.17518	1	1	1266	3	20364	101116194
GO:0000987	core promoter proximal region sequence-specific DNA binding	molecular_function	0.17518	1	1	1266	3	20364	101116194
GO:0001012	RNA polymerase II regulatory region DNA binding	molecular_function	0.17518	1	1	1266	3	20364	101116194
GO:0001159	core promoter proximal region DNA binding	molecular_function	0.17518	1	1	1266	3	20364	101116194
GO:0002218	activation of innate immune response	biological_process	0.17518	1	1	1266	3	20364	100127211
GO:0005143	interleukin-12 receptor binding	molecular_function	0.17518	1	1	1266	3	20364	443064
GO:0012502	induction of programmed cell death	biological_process	0.17518	1	1	1266	3	20364	101119070
GO:0015179	L-amino acid transmembrane transporter activity	molecular_function	0.17518	1	1	1266	3	20364	101108539
GO:0017070	U6 snRNA binding	molecular_function	0.17518	1	1	1266	3	20364	101111507
GO:0019051	induction by virus of host apoptotic process	biological_process	0.17518	1	1	1266	3	20364	101119070
GO:0031343	positive regulation of cell killing	biological_process	0.17518	1	1	1266	3	20364	101119070
GO:0031349	positive regulation of defense response	biological_process	0.17518	1	1	1266	3	20364	100127211
GO:0032479	regulation of type I interferon production	biological_process	0.17518	1	1	1266	3	20364	100127211
GO:0032481	positive regulation of type I interferon production	biological_process	0.17518	1	1	1266	3	20364	100127211
GO:0032606	type I interferon production	biological_process	0.17518	1	1	1266	3	20364	100127211
GO:0043902	positive regulation of multi-organism process	biological_process	0.17518	1	1	1266	3	20364	101119070
GO:0044533	positive regulation of apoptotic process in other organism	biological_process	0.17518	1	1	1266	3	20364	101119070
GO:0045089	positive regulation of innate immune response	biological_process	0.17518	1	1	1266	3	20364	100127211
GO:0051709	regulation of killing of cells of other organism	biological_process	0.17518	1	1	1266	3	20364	101119070
GO:0051712	positive regulation of killing of cells of other organism	biological_process	0.17518	1	1	1266	3	20364	101119070
GO:0052042	positive regulation by symbiont of host programmed cell death	biological_process	0.17518	1	1	1266	3	20364	101119070
GO:0052151	positive regulation by symbiont of host apoptotic process	biological_process	0.17518	1	1	1266	3	20364	101119070
GO:0052330	positive regulation by organism of programmed cell death in other organism involved in symbiotic interaction	biological_process	0.17518	1	1	1266	3	20364	101119070
GO:0052501	positive regulation by organism of apoptotic process in other organism involved in symbiotic interaction	biological_process	0.17518	1	1	1266	3	20364	101119070
GO:0060139	positive regulation of apoptotic process by virus	biological_process	0.17518	1	1	1266	3	20364	101119070
GO:0030154	cell differentiation	biological_process	0.17568	1	16	1266	199	20364	1.06991e+140
GO:0033036	macromolecule localization	biological_process	0.17614	1	68	1266	976	20364	105605963,101121414,101117328,101118731,101109214,101122277,105602313,101109077,101116512,101113993,101102198,100526782,101120768,101116348,101111605,101105341,101118606,101119603,101106160,101119310,101112869,101110857,101105069,105605902,101119486,100526785,101102047,101117024,101112901,100302307,101113276,100125621,101106071,101110486,101123284,101105154,101105566,101114060,101120166,101107561…
GO:0008026	ATP-dependent helicase activity	molecular_function	0.17622	1	5	1266	48	20364	1.01107e+44
GO:0070035	purine NTP-dependent helicase activity	molecular_function	0.17622	1	5	1266	48	20364	1.01102e+44
GO:0022411	cellular component disassembly	biological_process	0.17625	1	5	1266	48	20364	1.01106e+44
GO:0022414	reproductive process	biological_process	0.17698	1	15	1266	185	20364	1.05614e+131
GO:0002682	regulation of immune system process	biological_process	0.17698	1	6	1266	61	20364	1.01116e+53
GO:0097367	carbohydrate derivative binding	molecular_function	0.17705	1	143	1266	2135	20364	101117304,101120259,101121788,100302745,101112429,105605727,101116267,497272,101113850,101115382,101121256,101116607,101110526,101115555,101114472,101112932,101108844,101115047,101113085,101116999,101112991,101107029,101123191,101123660,105604710,101120243,101108429,101111607,106991084,101103677,101123343,101117328,101107428,101122277,101121208,101110626,101122959,101119807,101116097,101111612,10…
GO:0019899	enzyme binding	molecular_function	0.17805	1	10	1266	115	20364	1.01104e+86
GO:0065009	regulation of molecular function	biological_process	0.17887	1	13	1266	157	20364	1.01122e+113
GO:0015399	primary active transmembrane transporter activity	molecular_function	0.17902	1	11	1266	129	20364	1.01116e+98
GO:0015405	P-P-bond-hydrolysis-driven transmembrane transporter activity	molecular_function	0.17902	1	11	1266	129	20364	1.01106e+98
GO:0036094	small molecule binding	molecular_function	0.18105	1	157	1266	2356	20364	101105117,101107523,105614928,101116797,101116218,101121088,101104055,101103804,101109637,101103042,101107561,101120491,101106688,100302302,101112735,101111281,101108191,101109076,101116097,101111612,101117517,101110626,101122959,101119807,101103124,101109754,101102207,100526780,101105428,101120424,101123660,101120243,105604710,101108429,101111607,101113085,101116999,101122731,101112991,101107029…
GO:0022857	transmembrane transporter activity	molecular_function	0.18173	1	99	1266	1455	20364	106991756,101116194,101112587,101114544,101120562,101109665,101108770,101120011,101111411,101106333,101113132,101102327,105605616,101111449,101121046,101123425,101108392,101108586,101112696,101117397,101116562,101109816,101101873,101107771,105614928,101103470,101111129,105606601,101110444,105607696,101115097,101122747,101120711,101122951,101117113,101105271,101118492,105607894,101110050,101115063…
GO:0009636	response to toxic substance	biological_process	0.18305	1	4	1266	36	20364	1.01109e+32
GO:0019318	hexose metabolic process	biological_process	0.18411	1	7	1266	75	20364	1.00302e+62
GO:0007266	Rho protein signal transduction	biological_process	0.18414	1	7	1266	75	20364	1.01123e+62
GO:0035023	regulation of Rho protein signal transduction	biological_process	0.18414	1	7	1266	75	20364	1.0111e+62
GO:0010604	positive regulation of macromolecule metabolic process	biological_process	0.1848	1	10	1266	116	20364	1.01112e+89
GO:0009063	cellular amino acid catabolic process	biological_process	0.18482	1	3	1266	24	20364	1.01104e+26
GO:0015932	nucleobase-containing compound transmembrane transporter activity	molecular_function	0.18485	1	3	1266	24	20364	1.0112e+26
GO:0010256	endomembrane system organization	biological_process	0.18668	1	6	1266	62	20364	1.01117e+53
GO:0034655	nucleobase-containing compound catabolic process	biological_process	0.18703	1	5	1266	49	20364	1.01117e+44
GO:0042398	cellular modified amino acid biosynthetic process	biological_process	0.18705	1	5	1266	49	20364	1.01108e+44
GO:0010556	regulation of macromolecule biosynthetic process	biological_process	0.1896	1	138	1266	2065	20364	101119780,101105413,101115502,105607295,101102555,101105950,105605675,101102319,101115382,101112989,101123429,101106605,101112932,101105956,101119239,101122620,101109495,101123178,101108429,101111605,101112250,101120938,101119197,105605160,443504,101109087,106991897,101115623,101103683,101112270,105606445,101115946,101114771,101103677,100192430,101120286,101116097,101119104,101120947,101117517,10…
GO:0031326	regulation of cellular biosynthetic process	biological_process	0.1896	1	138	1266	2065	20364	100302061,101117244,101116194,101113802,101105809,101122216,101123643,101109645,101115931,101112716,101115463,101112524,101112696,101113586,101108012,443513,101121554,101114962,101107557,101115174,101117595,105612928,101108228,106990245,106991173,101105090,101102402,101113866,101113692,101110302,101109843,101106119,101116287,101109874,100188930,101119756,101113475,100145859,101108539,101106072,10…
GO:0022890	inorganic cation transmembrane transporter activity	molecular_function	0.19045	1	56	1266	799	20364	101120711,101109534,101115623,105607894,101118492,101117113,101114673,101121462,101103470,443488,101123170,101117157,101111605,101107771,101120243,101120286,101117260,105612294,105606102,101111476,101108302,101122277,105602313,101121414,105605963,100302624,101107725,101110004,101120011,101106071,101110043,497272,101116194,101121535,101109587,101122169,101116166,101108770,101120562,101114544,10110…
GO:0009889	regulation of biosynthetic process	biological_process	0.19124	1	138	1266	2066	20364	101112696,101112524,101108012,101113586,101115463,101109645,101115931,101123643,101122216,101112716,101113802,101117244,101116194,100302061,101105809,106991173,101105090,106990245,101108228,105612928,101115174,101107557,101117595,101121554,101114962,443513,101106072,443156,101106579,100145859,101113475,101119756,101108539,100188930,101109874,101116287,101113692,101113866,101102402,101110302,10110…
GO:0044036	cell wall macromolecule metabolic process	biological_process	0.1915	1	2	1266	13	20364	1.01113e+17
GO:0051184	cofactor transporter activity	molecular_function	0.19159	1	2	1266	13	20364	1.01108e+17
GO:0008535	respiratory chain complex IV assembly	biological_process	0.19164	1	2	1266	13	20364	1.05606e+17
GO:0033617	mitochondrial respiratory chain complex IV assembly	biological_process	0.19164	1	2	1266	13	20364	1.05605e+17
GO:0001907	killing by symbiont of host cells	biological_process	0.19175	1	2	1266	13	20364	1.01113e+17
GO:0006855	drug transmembrane transport	biological_process	0.19175	1	2	1266	13	20364	1.05608e+17
GO:0015238	drug transmembrane transporter activity	molecular_function	0.19175	1	2	1266	13	20364	1.01115e+17
GO:0015893	drug transport	biological_process	0.19175	1	2	1266	13	20364	1.05608e+17
GO:0016426	tRNA (adenine) methyltransferase activity	molecular_function	0.19175	1	2	1266	13	20364	1.01119e+17
GO:0016429	tRNA (adenine-N1-)-methyltransferase activity	molecular_function	0.19175	1	2	1266	13	20364	1.0112e+17
GO:0032324	molybdopterin cofactor biosynthetic process	biological_process	0.19175	1	2	1266	13	20364	1.01115e+17
GO:0043545	molybdopterin cofactor metabolic process	biological_process	0.19175	1	2	1266	13	20364	1.01115e+17
GO:0044004	disruption by symbiont of host cell	biological_process	0.19175	1	2	1266	13	20364	1.01119e+17
GO:0048309	endoplasmic reticulum inheritance	biological_process	0.19175	1	2	1266	13	20364	1.01108e+17
GO:0090484	drug transporter activity	molecular_function	0.19175	1	2	1266	13	20364	1.01115e+17
GO:0008081	phosphoric diester hydrolase activity	molecular_function	0.19268	1	7	1266	76	20364	1.01117e+62
GO:0031325	positive regulation of cellular metabolic process	biological_process	0.19314	1	15	1266	188	20364	1.01115e+134
GO:0010035	response to inorganic substance	biological_process	0.19588	1	4	1266	37	20364	1.01109e+32
GO:0044057	regulation of system process	biological_process	0.19588	1	4	1266	37	20364	1.01115e+35
GO:0005184	neuropeptide hormone activity	molecular_function	0.19588	1	4	1266	37	20364	1.0111e+35
GO:0005669	transcription factor TFIID complex	cellular_component	0.19588	1	4	1266	37	20364	1.01106e+35
GO:0007283	spermatogenesis	biological_process	0.19588	1	4	1266	37	20364	1.01114e+35
GO:0048232	male gamete generation	biological_process	0.19588	1	4	1266	37	20364	1.01114e+35
GO:0019752	carboxylic acid metabolic process	biological_process	0.19813	1	34	1266	469	20364	1.01108e+302
GO:0008219	cell death	biological_process	0.19855	1	15	1266	189	20364	1.01106e+131
GO:0016265	death	biological_process	0.19855	1	15	1266	189	20364	1.05608e+131
GO:0007034	vacuolar transport	biological_process	0.20068	1	3	1266	25	20364	1.06991e+26
GO:0009401	phosphoenolpyruvate-dependent sugar phosphotransferase system	biological_process	0.20078	1	3	1266	25	20364	1.01105e+26
GO:0008235	metalloexopeptidase activity	molecular_function	0.20102	1	3	1266	25	20364	1.01103e+26
GO:0009307	DNA restriction-modification system	biological_process	0.20102	1	3	1266	25	20364	1.05606e+26
GO:0044355	clearance of foreign intracellular DNA	biological_process	0.20102	1	3	1266	25	20364	1.05606e+26
GO:0009236	cobalamin biosynthetic process	biological_process	0.20102	1	3	1266	25	20364	1.01105e+26
GO:0048522	positive regulation of cellular process	biological_process	0.20139	1	24	1266	321	20364	1.01116e+215
GO:0003824	catalytic activity	molecular_function	0.20346	1	494	1266	7715	20364	105605702,101115400,100135692,101119580,101116287,101110832,101110437,101114411,101107510,101121680,101114273,101115220,101102402,101121962,101114958,101110406,101104456,101122169,101116166,101122304,101112092,101115415,101117443,443156,101110575,101102872,101114982,101113302,101110900,101103674,101106609,101102553,101114258,101109302,101111382,101117580,101109232,101106258,101106160,105605851,10…
GO:0016810	hydrolase activity, acting on carbon-nitrogen (but not peptide) bonds	molecular_function	0.20431	1	8	1266	91	20364	1.01123e+71
GO:0015267	channel activity	molecular_function	0.20854	1	34	1266	472	20364	1.05606e+302
GO:0022803	passive transmembrane transporter activity	molecular_function	0.20854	1	34	1266	472	20364	1.01102e+302
GO:0030054	cell junction	cellular_component	0.20888	1	4	1266	38	20364	1.01113e+32
GO:0017080	sodium channel regulator activity	molecular_function	0.20896	1	4	1266	38	20364	1.01104e+35
GO:0019871	sodium channel inhibitor activity	molecular_function	0.20896	1	4	1266	38	20364	1.05611e+35
GO:0043624	cellular protein complex disassembly	biological_process	0.20897	1	4	1266	38	20364	1.01106e+35
GO:0005539	glycosaminoglycan binding	molecular_function	0.20898	1	4	1266	38	20364	1.01106e+35
GO:0015297	antiporter activity	molecular_function	0.20898	1	4	1266	38	20364	1.01108e+35
GO:2000112	regulation of cellular macromolecule biosynthetic process	biological_process	0.20921	1	137	1266	2061	20364	101112696,101112524,101108012,101113586,101115463,101123643,101122216,101109645,101115931,101112716,101117244,101116194,100302061,101113802,101105809,106991173,101105090,101108228,105612928,106990245,101107557,101115174,101117595,101114962,101121554,443513,101106072,101106579,443156,101113475,101119756,100145859,101108539,101116287,100188930,101109874,101102402,101113692,101113866,101110302,10110…
GO:0005126	cytokine receptor binding	molecular_function	0.21027	1	12	1266	148	20364	1.01115e+104
GO:0010941	regulation of cell death	biological_process	0.21177	1	11	1266	134	20364	1.01106e+95
GO:0042981	regulation of apoptotic process	biological_process	0.21177	1	11	1266	134	20364	1.0112e+95
GO:0043067	regulation of programmed cell death	biological_process	0.21177	1	11	1266	134	20364	1.00505e+95
GO:0007265	Ras protein signal transduction	biological_process	0.21258	1	8	1266	92	20364	1.01105e+71
GO:0046578	regulation of Ras protein signal transduction	biological_process	0.21258	1	8	1266	92	20364	1.01105e+71
GO:0072594	establishment of protein localization to organelle	biological_process	0.21465	1	17	1266	221	20364	1.01113e+152
GO:0014065	phosphatidylinositol 3-kinase signaling	biological_process	0.2148	1	2	1266	14	20364	1.01102e+17
GO:0014066	regulation of phosphatidylinositol 3-kinase signaling	biological_process	0.2148	1	2	1266	14	20364	1.01102e+17
GO:0014068	positive regulation of phosphatidylinositol 3-kinase signaling	biological_process	0.2148	1	2	1266	14	20364	1.01102e+17
GO:0043548	phosphatidylinositol 3-kinase binding	molecular_function	0.2148	1	2	1266	14	20364	1.01108e+17
GO:0048015	phosphatidylinositol-mediated signaling	biological_process	0.2148	1	2	1266	14	20364	1.01108e+17
GO:0048017	inositol lipid-mediated signaling	biological_process	0.2148	1	2	1266	14	20364	1.01108e+17
GO:0030261	chromosome condensation	biological_process	0.21486	1	2	1266	14	20364	1.01104e+17
GO:0000077	DNA damage checkpoint	biological_process	0.21488	1	2	1266	14	20364	1.01106e+17
GO:0031570	DNA integrity checkpoint	biological_process	0.21488	1	2	1266	14	20364	1.01104e+17
GO:0071555	cell wall organization	biological_process	0.2149	1	2	1266	14	20364	1.01107e+17
GO:0097034	mitochondrial respiratory chain complex IV biogenesis	biological_process	0.21491	1	2	1266	14	20364	1.05605e+17
GO:0045321	leukocyte activation	biological_process	0.21491	1	2	1266	14	20364	1.01116e+17
GO:0006213	pyrimidine nucleoside metabolic process	biological_process	0.21496	1	2	1266	14	20364	1.01102e+17
GO:0004535	poly(A)-specific ribonuclease activity	molecular_function	0.21498	1	2	1266	14	20364	1.01117e+17
GO:0051861	glycolipid binding	molecular_function	0.21501	1	2	1266	14	20364	1.01113e+17
GO:0051119	sugar transmembrane transporter activity	molecular_function	0.21501	1	2	1266	14	20364	1.01117e+17
GO:0008641	small protein activating enzyme activity	molecular_function	0.21501	1	2	1266	14	20364	1.01124e+17
GO:0001836	release of cytochrome c from mitochondria	biological_process	0.21501	1	2	1266	14	20364	1.00505e+17
GO:0008637	apoptotic mitochondrial changes	biological_process	0.21501	1	2	1266	14	20364	1.00505e+17
GO:0097190	apoptotic signaling pathway	biological_process	0.21501	1	2	1266	14	20364	1.00505e+17
GO:0004016	adenylate cyclase activity	molecular_function	0.21501	1	2	1266	14	20364	1.05604e+17
GO:0039526	modulation by virus of host apoptotic process	biological_process	0.21501	1	2	1266	14	20364	1.01119e+17
GO:0044531	modulation of programmed cell death in other organism	biological_process	0.21501	1	2	1266	14	20364	1.01119e+17
GO:0044532	modulation of apoptotic process in other organism	biological_process	0.21501	1	2	1266	14	20364	1.01119e+17
GO:0051818	disruption of cells of other organism involved in symbiotic interaction	biological_process	0.21501	1	2	1266	14	20364	1.01113e+17
GO:0051883	killing of cells in other organism involved in symbiotic interaction	biological_process	0.21501	1	2	1266	14	20364	1.01119e+17
GO:0052040	modulation by symbiont of host programmed cell death	biological_process	0.21501	1	2	1266	14	20364	1.01106e+17
GO:0052150	modulation by symbiont of host apoptotic process	biological_process	0.21501	1	2	1266	14	20364	1.01106e+17
GO:0052248	modulation of programmed cell death in other organism involved in symbiotic interaction	biological_process	0.21501	1	2	1266	14	20364	1.01119e+17
GO:0052433	modulation by organism of apoptotic process in other organism involved in symbiotic interaction	biological_process	0.21501	1	2	1266	14	20364	1.01106e+17
GO:0042330	taxis	biological_process	0.21598	1	6	1266	65	20364	1.01103e+53
GO:0005815	microtubule organizing center	cellular_component	0.21606	1	6	1266	65	20364	1.01112e+53
GO:0009235	cobalamin metabolic process	biological_process	0.2175	1	3	1266	26	20364	1.0111e+26
GO:0043565	sequence-specific DNA binding	molecular_function	0.21817	1	37	1266	520	20364	101118868,101119756,100145859,101113586,443156,101123429,101112932,101110302,101119104,101116194,100302061,101110159,100240742,101122954,101112619,101103696,101105154,101108494,100192430,541606,101120642,101108193,106991173,101120780,101105956,101104051,101110252,101121261,101107485,101111605,443513,101119909,101118239,101120938,105605160,101109087,101115254
GO:0005667	transcription factor complex	cellular_component	0.21954	1	7	1266	79	20364	1.01123e+62
GO:0051235	maintenance of location	biological_process	0.22053	1	5	1266	52	20364	1.01102e+44
GO:0005929	cilium	cellular_component	0.22083	1	8	1266	93	20364	1.01109e+71
GO:0033646	host intracellular part	cellular_component	0.22095	1	9	1266	107	20364	1.01107e+80
GO:0043656	intracellular region of host	cellular_component	0.22095	1	9	1266	107	20364	1.01118e+80
GO:0005516	calmodulin binding	molecular_function	0.22232	1	4	1266	39	20364	1.01118e+35
GO:0035639	purine ribonucleoside triphosphate binding	molecular_function	0.22275	1	133	1266	2006	20364	101116194,101113802,101109648,101114544,101115931,101106333,105611157,101115463,101107106,101117561,101107592,443304,101103094,101118799,101106367,101112350,105605992,105604182,101121554,101112590,101117582,101114460,101107533,101115097,101109779,101115714,105602057,101107882,101113739,101105090,101109481,101115220,101102402,101109460,101120899,101113866,101122169,101116166,101108956,101110004,10…
GO:0051704	multi-organism process	biological_process	0.22288	1	94	1266	1398	20364	101108228,101111476,101102707,101110050,101104951,106991247,101121766,106990975,101117891,101108547,105614928,101112272,101117582,101119525,101107771,105607696,101119364,101111880,101114460,101104535,101105271,105610921,101109162,101116006,101106570,105605616,101112495,101102084,101122970,101114106,101109126,105602783,101113178,101111239,101110951,101117960,101118098,101102122,101106367,101105963…
GO:0032553	ribonucleotide binding	molecular_function	0.22586	1	135	1266	2039	20364	101104055,101109637,101103804,101121088,105614928,101116218,101105117,101107523,101111281,101109076,101106688,101120491,101112735,100302302,101107561,101110626,101122959,101119807,101117517,101116097,101111612,101105428,101120424,100526780,101109754,101103124,101112991,101107029,101123191,101113085,101116999,101108429,101111607,101123660,105604710,101120243,106991084,101103677,101123343,101107428…
GO:0005744	mitochondrial inner membrane presequence translocase complex	cellular_component	0.22613	1	1	1266	4	20364	101118606
GO:0000014	single-stranded DNA endodeoxyribonuclease activity	molecular_function	0.22617	1	1	1266	4	20364	101104456
GO:0031505	fungal-type cell wall organization	biological_process	0.22623	1	1	1266	4	20364	101122954
GO:0071852	fungal-type cell wall organization or biogenesis	biological_process	0.22623	1	1	1266	4	20364	101122954
GO:0003682	chromatin binding	molecular_function	0.22626	1	6	1266	66	20364	1.01123e+53
GO:0003880	protein C-terminal carboxyl O-methyltransferase activity	molecular_function	0.22645	1	1	1266	4	20364	100037702
GO:0004671	protein C-terminal S-isoprenylcysteine carboxyl O-methyltransferase activity	molecular_function	0.22645	1	1	1266	4	20364	100037702
GO:0006481	C-terminal protein methylation	biological_process	0.22645	1	1	1266	4	20364	100037702
GO:0018410	C-terminal protein amino acid modification	biological_process	0.22645	1	1	1266	4	20364	100037702
GO:0043687	post-translational protein modification	biological_process	0.22645	1	1	1266	4	20364	100037702
GO:0030021	extracellular matrix structural constituent conferring compression resistance	molecular_function	0.22646	1	1	1266	4	20364	101121095
GO:0030345	structural constituent of tooth enamel	molecular_function	0.22646	1	1	1266	4	20364	101121095
GO:0000097	sulfur amino acid biosynthetic process	biological_process	0.22647	1	1	1266	4	20364	101116797
GO:0004022	alcohol dehydrogenase (NAD) activity	molecular_function	0.22647	1	1	1266	4	20364	101120562
GO:0007271	synaptic transmission, cholinergic	biological_process	0.22647	1	1	1266	4	20364	101121163
GO:0008108	UDP-glucose:hexose-1-phosphate uridylyltransferase activity	molecular_function	0.22647	1	1	1266	4	20364	101104761
GO:0015627	type II protein secretion system complex	cellular_component	0.22647	1	1	1266	4	20364	101105154
GO:0015628	protein secretion by the type II secretion system	biological_process	0.22647	1	1	1266	4	20364	101105154
GO:0015945	methanol metabolic process	biological_process	0.22647	1	1	1266	4	20364	101120562
GO:0015946	methanol oxidation	biological_process	0.22647	1	1	1266	4	20364	101120562
GO:0016437	tRNA cytidylyltransferase activity	molecular_function	0.22647	1	1	1266	4	20364	101114240
GO:0017108	5'-flap endonuclease activity	molecular_function	0.22647	1	1	1266	4	20364	101119603
GO:0018189	pyrroloquinoline quinone biosynthetic process	biological_process	0.22647	1	1	1266	4	20364	101119603
GO:0018212	peptidyl-tyrosine modification	biological_process	0.22647	1	1	1266	4	20364	101119603
GO:0022898	regulation of transmembrane transporter activity	biological_process	0.22647	1	1	1266	4	20364	101121163
GO:0030431	sleep	biological_process	0.22647	1	1	1266	4	20364	101121163
GO:0032222	regulation of synaptic transmission, cholinergic	biological_process	0.22647	1	1	1266	4	20364	101121163
GO:0032409	regulation of transporter activity	biological_process	0.22647	1	1	1266	4	20364	101121163
GO:0032411	positive regulation of transporter activity	biological_process	0.22647	1	1	1266	4	20364	101121163
GO:0032412	regulation of ion transmembrane transporter activity	biological_process	0.22647	1	1	1266	4	20364	101121163
GO:0032414	positive regulation of ion transmembrane transporter activity	biological_process	0.22647	1	1	1266	4	20364	101121163
GO:0033313	meiotic cell cycle checkpoint	biological_process	0.22647	1	1	1266	4	20364	101106072
GO:0033557	Slx1-Slx4 complex	cellular_component	0.22647	1	1	1266	4	20364	101119603
GO:0034235	GPI anchor binding	molecular_function	0.22647	1	1	1266	4	20364	101121163
GO:0034308	primary alcohol metabolic process	biological_process	0.22647	1	1	1266	4	20364	101120562
GO:0034762	regulation of transmembrane transport	biological_process	0.22647	1	1	1266	4	20364	101121163
GO:0034764	positive regulation of transmembrane transport	biological_process	0.22647	1	1	1266	4	20364	101121163
GO:0034765	regulation of ion transmembrane transport	biological_process	0.22647	1	1	1266	4	20364	101121163
GO:0034767	positive regulation of ion transmembrane transport	biological_process	0.22647	1	1	1266	4	20364	101121163
GO:0036126	sperm flagellum	cellular_component	0.22647	1	1	1266	4	20364	101111312
GO:0040020	regulation of meiotic nuclear division	biological_process	0.22647	1	1	1266	4	20364	101106072
GO:0043266	regulation of potassium ion transport	biological_process	0.22647	1	1	1266	4	20364	101121163
GO:0043268	positive regulation of potassium ion transport	biological_process	0.22647	1	1	1266	4	20364	101121163
GO:0043270	positive regulation of ion transport	biological_process	0.22647	1	1	1266	4	20364	101121163
GO:0045835	negative regulation of meiotic nuclear division	biological_process	0.22647	1	1	1266	4	20364	101106072
GO:0046429	4-hydroxy-3-methylbut-2-en-1-yl diphosphate synthase activity	molecular_function	0.22647	1	1	1266	4	20364	101114411
GO:0048256	flap endonuclease activity	molecular_function	0.22647	1	1	1266	4	20364	101119603
GO:0051445	regulation of meiotic cell cycle	biological_process	0.22647	1	1	1266	4	20364	101106072
GO:0051447	negative regulation of meiotic cell cycle	biological_process	0.22647	1	1	1266	4	20364	101106072
GO:0051598	meiotic recombination checkpoint	biological_process	0.22647	1	1	1266	4	20364	101106072
GO:0052592	oxidoreductase activity, acting on CH or CH2 groups, with an iron-sulfur protein as acceptor	molecular_function	0.22647	1	1	1266	4	20364	101114411
GO:0097228	sperm principal piece	cellular_component	0.22647	1	1	1266	4	20364	101111312
GO:0098776	protein transport across the cell outer membrane	biological_process	0.22647	1	1	1266	4	20364	101105154
GO:1901016	regulation of potassium ion transmembrane transporter activity	biological_process	0.22647	1	1	1266	4	20364	101121163
GO:1901018	positive regulation of potassium ion transmembrane transporter activity	biological_process	0.22647	1	1	1266	4	20364	101121163
GO:1901379	regulation of potassium ion transmembrane transport	biological_process	0.22647	1	1	1266	4	20364	101121163
GO:1901381	positive regulation of potassium ion transmembrane transport	biological_process	0.22647	1	1	1266	4	20364	101121163
GO:1903818	positive regulation of voltage-gated potassium channel activity	biological_process	0.22647	1	1	1266	4	20364	101121163
GO:1904062	regulation of cation transmembrane transport	biological_process	0.22647	1	1	1266	4	20364	101121163
GO:1904064	positive regulation of cation transmembrane transport	biological_process	0.22647	1	1	1266	4	20364	101121163
GO:2001257	regulation of cation channel activity	biological_process	0.22647	1	1	1266	4	20364	101121163
GO:2001259	positive regulation of cation channel activity	biological_process	0.22647	1	1	1266	4	20364	101121163
GO:0004683	calmodulin-dependent protein kinase activity	molecular_function	0.22647	1	1	1266	4	20364	101113850
GO:0004807	triose-phosphate isomerase activity	molecular_function	0.22647	1	1	1266	4	20364	101121460
GO:0005133	interferon-gamma receptor binding	molecular_function	0.22647	1	1	1266	4	20364	101110406
GO:0008521	acetyl-CoA transporter activity	molecular_function	0.22647	1	1	1266	4	20364	101107290
GO:0009379	Holliday junction helicase complex	cellular_component	0.22647	1	1	1266	4	20364	101115254
GO:0017172	cysteine dioxygenase activity	molecular_function	0.22647	1	1	1266	4	20364	101105872
GO:0018492	carbon-monoxide dehydrogenase (acceptor) activity	molecular_function	0.22647	1	1	1266	4	20364	101102368
GO:0046439	L-cysteine metabolic process	biological_process	0.22647	1	1	1266	4	20364	101105872
GO:0046782	regulation of viral transcription	biological_process	0.22647	1	1	1266	4	20364	101115254
GO:0048476	Holliday junction resolvase complex	cellular_component	0.22647	1	1	1266	4	20364	101115254
GO:0051185	coenzyme transporter activity	molecular_function	0.22647	1	1	1266	4	20364	101107290
GO:1903900	regulation of viral life cycle	biological_process	0.22647	1	1	1266	4	20364	101115254
GO:0004809	tRNA (guanine-N2-)-methyltransferase activity	molecular_function	0.22647	1	1	1266	4	20364	101121680
GO:0090304	nucleic acid metabolic process	biological_process	0.22784	1	244	1266	3757	20364	101118239,101114421,101116202,101115896,101117115,101119929,100135687,101115254,101111894,101102360,101120780,101109464,105604804,101121671,101119344,101109557,101106826,101114117,101114815,101102368,541606,101116536,101116348,101108193,101115478,101118731,101112046,101103696,105601861,101122097,101103655,101115400,101116287,100188930,101109874,105605702,101109843,101110302,101106119,101104456,10…
GO:0001883	purine nucleoside binding	molecular_function	0.22827	1	133	1266	2009	20364	101103804,101109637,101104055,101121088,101116218,101105117,101107523,101109076,101111281,100302302,101112735,101120491,101106688,101107561,101119807,101110626,101122959,101117517,101116097,101111612,101105428,101120424,100526780,101109754,101103124,101123191,101112991,101107029,101116999,101113085,101111607,101108429,101123660,101120243,105604710,101123343,106991084,101103677,101122277,101107428…
GO:0032549	ribonucleoside binding	molecular_function	0.22827	1	133	1266	2009	20364	101106333,101115931,101114544,101109648,101113802,101116194,105605992,101112350,101106367,101118799,101103094,443304,101107592,101117561,101107106,101115463,105611157,105602057,101115714,101115097,101109779,101107533,101114460,101112590,101121554,101117582,105604182,101105090,101113739,101107882,101110437,101109874,101110004,101116166,101122169,101108956,101113866,101120899,101109460,101115220,10…
GO:0032550	purine ribonucleoside binding	molecular_function	0.22827	1	133	1266	2009	20364	101107882,101113739,101105090,101114460,105604182,101117582,101121554,101112590,101115714,105602057,101107533,101109779,101115097,101115463,105611157,101103094,101106367,101118799,105605992,101112350,101107106,101117561,101107592,443304,101109648,101114544,101116194,101113802,101106333,101115931,101118731,101115179,101114815,101120069,100302308,101109464,101120780,101103751,101112720,101117245,10…
GO:0033014	tetrapyrrole biosynthetic process	biological_process	0.22879	1	7	1266	80	20364	1.01104e+62
GO:1901607	alpha-amino acid biosynthetic process	biological_process	0.22882	1	9	1266	108	20364	1.06992e+77
GO:0070008	serine-type exopeptidase activity	molecular_function	0.23206	1	5	1266	53	20364	1.05614e+41
GO:0010646	regulation of cell communication	biological_process	0.23239	1	18	1266	239	20364	1.01115e+158
GO:0003873	6-phosphofructo-2-kinase activity	molecular_function	0.23417	1	3	1266	27	20364	1.01113e+26
GO:0006000	fructose metabolic process	biological_process	0.23417	1	3	1266	27	20364	1.01111e+26
GO:0000123	histone acetyltransferase complex	cellular_component	0.23424	1	3	1266	27	20364	1.05605e+26
GO:0031248	protein acetyltransferase complex	cellular_component	0.23424	1	3	1266	27	20364	1.01108e+26
GO:1902493	acetyltransferase complex	cellular_component	0.23424	1	3	1266	27	20364	1.01108e+26
GO:0010038	response to metal ion	biological_process	0.23424	1	3	1266	27	20364	1.0112e+23
GO:0032555	purine ribonucleotide binding	molecular_function	0.23572	1	133	1266	2013	20364	101116218,101105117,101107523,101109637,101103804,101104055,101121088,101107561,101109076,101111281,101112735,100302302,101120491,101106688,101117517,101116097,101111612,101119807,101110626,101122959,101109754,101103124,101105428,101120424,100526780,101111607,101108429,101123660,101120243,105604710,101123191,101112991,101107029,101116999,101113085,101122277,101107428,101121208,101117328,101123343…
GO:0015144	carbohydrate transmembrane transporter activity	molecular_function	0.23583	1	4	1266	40	20364	1.01117e+35
GO:1901476	carbohydrate transporter activity	molecular_function	0.23583	1	4	1266	40	20364	1.01117e+35
GO:0005654	nucleoplasm	cellular_component	0.23583	1	22	1266	299	20364	1.01123e+197
GO:0044451	nucleoplasm part	cellular_component	0.23583	1	22	1266	299	20364	1.0111e+197
GO:0009975	cyclase activity	molecular_function	0.23586	1	4	1266	40	20364	1.01113e+35
GO:0031175	neuron projection development	biological_process	0.23587	1	4	1266	40	20364	1.01103e+35
GO:0048666	neuron development	biological_process	0.23587	1	4	1266	40	20364	1.0111e+35
GO:0000786	nucleosome	cellular_component	0.23587	1	4	1266	40	20364	1.01112e+35
GO:0006575	cellular modified amino acid metabolic process	biological_process	0.23656	1	6	1266	67	20364	1.01123e+53
GO:0023051	regulation of signaling	biological_process	0.23771	1	18	1266	240	20364	1.01113e+158
GO:0006303	double-strand break repair via nonhomologous end joining	biological_process	0.23832	1	2	1266	15	20364	1.01107e+17
GO:0000175	3'-5'-exoribonuclease activity	molecular_function	0.23848	1	2	1266	15	20364	1.01117e+17
GO:0004532	exoribonuclease activity	molecular_function	0.23848	1	2	1266	15	20364	1.01117e+17
GO:0016896	exoribonuclease activity, producing 5'-phosphomonoesters	molecular_function	0.23848	1	2	1266	15	20364	1.01111e+17
GO:1901264	carbohydrate derivative transport	biological_process	0.23851	1	2	1266	15	20364	1.01113e+17
GO:0006471	protein ADP-ribosylation	biological_process	0.23851	1	2	1266	15	20364	1.01117e+17
GO:0015749	monosaccharide transport	biological_process	0.23851	1	2	1266	15	20364	1.01117e+17
GO:0006749	glutathione metabolic process	biological_process	0.23851	1	2	1266	15	20364	1.01123e+17
GO:0006665	sphingolipid metabolic process	biological_process	0.23851	1	2	1266	15	20364	1.05605e+17
GO:0046915	transition metal ion transmembrane transporter activity	molecular_function	0.23963	1	11	1266	138	20364	1.01122e+95
GO:0017038	protein import	biological_process	0.23975	1	13	1266	167	20364	1.01112e+116
GO:0000166	nucleotide binding	molecular_function	0.24215	1	151	1266	2299	20364	100526780,101120424,101105428,101103124,101109754,101122959,101110626,101119807,101111612,101116097,101117517,101120491,101106688,100302302,101112735,101108191,101111281,101109076,101107561,101121088,101104055,101103804,101109637,101107523,101105117,105614928,101116218,101116607,101115382,101121256,101113850,101115555,101110526,101114472,101112932,101108844,101115047,100302745,101121788,101120259…
GO:1901265	nucleoside phosphate binding	molecular_function	0.24215	1	151	1266	2299	20364	101103751,101112720,101120780,101109464,101103793,101109534,101117115,101115254,101111894,101117245,101119215,101118731,100302308,101120069,101115179,101114815,106991476,101115220,101109460,101102402,101109481,101113866,101120899,101122169,101108956,101116166,101110004,101109874,101110437,101113475,101118996,101102612,101106609,101110857,105605851,101112869,101109232,101114290,101105624,101119070…
GO:0098687	chromosomal region	cellular_component	0.24257	1	14	1266	182	20364	1.01105e+125
GO:0043234	protein complex	cellular_component	0.24367	1	137	1266	2080	20364	101120938,101119603,101118841,443504,101114673,101118606,101104674,101105956,101120243,101120768,101113993,101111312,101103677,101109077,101122655,101122277,101120214,101109214,101117328,101110301,101114214,105607066,101112429,101110043,101102909,101105413,105604734,101121535,101106022,101118613,100526785,101102343,105605053,101114431,101115555,101115047,101108844,101116260,101104001,101120711,10…
GO:0001882	nucleoside binding	molecular_function	0.24907	1	133	1266	2020	20364	101107882,101113739,101105090,101121554,101117582,101112590,105604182,101114460,101107533,101109779,101115097,101115714,105602057,105611157,101115463,101117561,101107106,443304,101107592,101103094,105605992,101112350,101106367,101118799,101116194,101113802,101109648,101114544,101115931,101106333,101118731,100302308,101120069,101114815,101115179,101103751,101112720,101120780,101109464,101103793,10…
GO:0032403	protein complex binding	molecular_function	0.25016	1	23	1266	317	20364	1.00527e+203
GO:0005102	receptor binding	molecular_function	0.25037	1	52	1266	759	20364	101104540,101105167,101102699,101112735,101109630,105613815,101116015,101113261,101104788,443064,101105341,101104186,101117582,101117014,101110252,101120243,101116491,443174,101119851,101102561,101102047,101116184,101114535,101117532,106990980,101118277,101120650,101102084,101105267,101119230,101114508,101102220,101122954,101120011,101104506,101119957,101115931,100147790,101111411,443325,10111242…
GO:0043244	regulation of protein complex disassembly	biological_process	0.25109	1	3	1266	28	20364	1.0699e+26
GO:0031082	BLOC complex	cellular_component	0.25118	1	3	1266	28	20364	1.01117e+26
GO:0031083	BLOC-1 complex	cellular_component	0.25118	1	3	1266	28	20364	1.01123e+26
GO:0042558	pteridine-containing compound metabolic process	biological_process	0.2512	1	3	1266	28	20364	1.0111e+26
GO:0030258	lipid modification	biological_process	0.2512	1	3	1266	28	20364	4.43513e+23
GO:0006629	lipid metabolic process	biological_process	0.25199	1	35	1266	499	20364	100145857,101113256,105616812,101117303,101116550,101114411,101108561,100147790,101116105,101117580,101106160,106991624,100145859,101103341,101122850,101118725,101117379,101111009,100302343,105604804,101110667,101121554,101105838,443513,101106474,105611533,101117288,101103362,101121460,101108480,105602313,101120144,105604619,101116252,101116132
GO:0004386	helicase activity	molecular_function	0.25206	1	16	1266	213	20364	1.00135e+143
GO:0005216	ion channel activity	molecular_function	0.25387	1	33	1266	469	20364	4.43488e+293
GO:0022838	substrate-specific channel activity	molecular_function	0.25387	1	33	1266	469	20364	1.01117e+293
GO:0016301	kinase activity	molecular_function	0.2542	1	73	1266	1085	20364	101110626,101122959,101113802,101103527,101111612,101105428,443304,101117561,101107106,101121744,101118799,101103094,101109754,101103124,101109637,101109779,101115714,101116218,105604182,101113576,101107523,101111281,100302302,101112735,101106688,101120166,101107882,443005,101112429,101110437,101112170,101114273,101102402,101109460,497272,101119780,101109481,101108956,101114290,101114472,443156,1…
GO:0048869	cellular developmental process	biological_process	0.25424	1	19	1266	258	20364	1.0112e+167
GO:0003777	microtubule motor activity	molecular_function	0.25756	1	6	1266	69	20364	1.01121e+53
GO:0000988	transcription factor activity, protein binding	molecular_function	0.25885	1	17	1266	229	20364	1.05605e+152
GO:0050662	coenzyme binding	molecular_function	0.26021	1	21	1266	289	20364	1.01113e+188
GO:0043436	oxoacid metabolic process	biological_process	0.26089	1	34	1266	486	20364	1.01106e+302
GO:0051239	regulation of multicellular organismal process	biological_process	0.26132	1	9	1266	112	20364	1.01114e+80
GO:0046906	tetrapyrrole binding	molecular_function	0.26134	1	14	1266	185	20364	1.01112e+122
GO:0008982	protein-N(PI)-phosphohistidine-sugar phosphotransferase activity	molecular_function	0.26205	1	2	1266	16	20364	1.01105e+17
GO:0009084	glutamine family amino acid biosynthetic process	biological_process	0.26206	1	2	1266	16	20364	1.01115e+17
GO:0072329	monocarboxylic acid catabolic process	biological_process	0.26208	1	2	1266	16	20364	1.01121e+17
GO:0016894	endonuclease activity, active with either ribo- or deoxyribonucleic acids and producing 3'-phosphomonoesters	molecular_function	0.2621	1	2	1266	16	20364	1.01105e+17
GO:0000956	nuclear-transcribed mRNA catabolic process	biological_process	0.26213	1	2	1266	16	20364	1.01122e+17
GO:0015296	anion:cation symporter activity	molecular_function	0.26213	1	2	1266	16	20364	1.01117e+17
GO:0004714	transmembrane receptor protein tyrosine kinase activity	molecular_function	0.26213	1	2	1266	16	20364	101109460497272
GO:0016593	Cdc73/Paf1 complex	cellular_component	0.26213	1	2	1266	16	20364	1.01105e+17
GO:0007131	reciprocal meiotic recombination	biological_process	0.26213	1	2	1266	16	20364	1.01106e+17
GO:0035825	reciprocal DNA recombination	biological_process	0.26213	1	2	1266	16	20364	1.01106e+17
GO:0008201	heparin binding	molecular_function	0.26213	1	2	1266	16	20364	1.01104e+17
GO:0048308	organelle inheritance	biological_process	0.26213	1	2	1266	16	20364	1.01108e+17
GO:0051189	prosthetic group metabolic process	biological_process	0.26213	1	2	1266	16	20364	1.01107e+17
GO:0017076	purine nucleotide binding	molecular_function	0.26331	1	134	1266	2043	20364	101112429,101121788,100302745,101120259,101117304,101116267,497272,105605727,101112932,101114472,101110526,101115555,101115382,101116607,101121256,101113850,101115047,101108844,101123191,101107029,101112991,101113085,101116999,101111607,101108429,101120243,105604710,101123660,101123343,106991084,101103677,101121208,101107428,101122277,101117328,101119807,101122959,101110626,101117517,101111612,10…
GO:0019842	vitamin binding	molecular_function	0.26348	1	4	1266	42	20364	1.01123e+35
GO:0007166	cell surface receptor signaling pathway	biological_process	0.26386	1	16	1266	215	20364	4.97272e+137
GO:0048583	regulation of response to stimulus	biological_process	0.26523	1	21	1266	290	20364	1.01105e+185
GO:0034357	photosynthetic membrane	cellular_component	0.26568	1	10	1266	127	20364	1.01108e+89
GO:0016055	Wnt signaling pathway	biological_process	0.26824	1	6	1266	70	20364	1.01108e+53
GO:0007267	cell-cell signaling	biological_process	0.26824	1	3	1266	29	20364	1.00035e+26
GO:0009066	aspartate family amino acid metabolic process	biological_process	0.26827	1	3	1266	29	20364	1.01117e+23
GO:0016641	oxidoreductase activity, acting on the CH-NH2 group of donors, oxygen as acceptor	molecular_function	0.26831	1	3	1266	29	20364	1.0112e+26
GO:0008484	sulfuric ester hydrolase activity	molecular_function	0.26833	1	3	1266	29	20364	1.01114e+26
GO:0009072	aromatic amino acid family metabolic process	biological_process	0.26833	1	3	1266	29	20364	1.01115e+26
GO:1902531	regulation of intracellular signal transduction	biological_process	0.26886	1	11	1266	142	20364	1.01106e+98
GO:0070085	glycosylation	biological_process	0.26967	1	9	1266	113	20364	1.0111e+77
GO:0000428	DNA-directed RNA polymerase complex	cellular_component	0.26968	1	9	1266	113	20364	1.01109e+80
GO:0030880	RNA polymerase complex	cellular_component	0.26968	1	9	1266	113	20364	1.01108e+80
GO:0055029	nuclear DNA-directed RNA polymerase complex	cellular_component	0.26968	1	9	1266	113	20364	1.01123e+80
GO:0031974	membrane-enclosed lumen	cellular_component	0.26981	1	33	1266	473	20364	1.0561e+296
GO:0009966	regulation of signal transduction	biological_process	0.27037	1	17	1266	231	20364	1.01122e+149
GO:0002526	acute inflammatory response	biological_process	0.27396	1	1	1266	5	20364	101121216
GO:0006953	acute-phase response	biological_process	0.27396	1	1	1266	5	20364	101121216
GO:0044038	cell wall macromolecule biosynthetic process	biological_process	0.27407	1	1	1266	5	20364	106991173
GO:0070589	cellular component macromolecule biosynthetic process	biological_process	0.27407	1	1	1266	5	20364	106991173
GO:0004318	enoyl-[acyl-carrier-protein] reductase (NADH) activity	molecular_function	0.2741	1	1	1266	5	20364	101117580
GO:0005956	protein kinase CK2 complex	cellular_component	0.27425	1	1	1266	5	20364	100216435
GO:0002694	regulation of leukocyte activation	biological_process	0.27435	1	1	1266	5	20364	101116496
GO:0050865	regulation of cell activation	biological_process	0.27435	1	1	1266	5	20364	101116496
GO:0051249	regulation of lymphocyte activation	biological_process	0.27435	1	1	1266	5	20364	101116496
GO:0030915	Smc5-Smc6 complex	cellular_component	0.27444	1	1	1266	5	20364	101120214
GO:0010383	cell wall polysaccharide metabolic process	biological_process	0.27456	1	1	1266	5	20364	101113302
GO:0010410	hemicellulose metabolic process	biological_process	0.27456	1	1	1266	5	20364	101113302
GO:0045491	xylan metabolic process	biological_process	0.27456	1	1	1266	5	20364	101113302
GO:0045493	xylan catabolic process	biological_process	0.27456	1	1	1266	5	20364	101113302
GO:0046559	alpha-glucuronidase activity	molecular_function	0.27456	1	1	1266	5	20364	101113302
GO:0030599	pectinesterase activity	molecular_function	0.27456	1	1	1266	5	20364	101107485
GO:0042545	cell wall modification	biological_process	0.27456	1	1	1266	5	20364	101107485
GO:0008028	monocarboxylic acid transmembrane transporter activity	molecular_function	0.27457	1	1	1266	5	20364	101117113
GO:0015128	gluconate transmembrane transporter activity	molecular_function	0.27457	1	1	1266	5	20364	101117113
GO:0042873	aldonate transport	biological_process	0.27457	1	1	1266	5	20364	101117113
GO:0042879	aldonate transmembrane transporter activity	molecular_function	0.27457	1	1	1266	5	20364	101117113
GO:0000295	adenine nucleotide transmembrane transporter activity	molecular_function	0.27457	1	1	1266	5	20364	101120259
GO:0000976	transcription regulatory region sequence-specific DNA binding	molecular_function	0.27457	1	1	1266	5	20364	101116194
GO:0004623	phospholipase A2 activity	molecular_function	0.27457	1	1	1266	5	20364	105616812
GO:0004852	uroporphyrinogen-III synthase activity	molecular_function	0.27457	1	1	1266	5	20364	101105869
GO:0005346	purine ribonucleotide transmembrane transporter activity	molecular_function	0.27457	1	1	1266	5	20364	101120259
GO:0005347	ATP transmembrane transporter activity	molecular_function	0.27457	1	1	1266	5	20364	101120259
GO:0005471	ATP:ADP antiporter activity	molecular_function	0.27457	1	1	1266	5	20364	101120259
GO:0006084	acetyl-CoA metabolic process	biological_process	0.27457	1	1	1266	5	20364	101102368
GO:0006534	cysteine metabolic process	biological_process	0.27457	1	1	1266	5	20364	101105872
GO:0006637	acyl-CoA metabolic process	biological_process	0.27457	1	1	1266	5	20364	101102368
GO:0008076	voltage-gated potassium channel complex	cellular_component	0.27457	1	1	1266	5	20364	101121535
GO:0009095	aromatic amino acid family biosynthetic process, prephenate pathway	biological_process	0.27457	1	1	1266	5	20364	106991756
GO:0009295	nucleoid	cellular_component	0.27457	1	1	1266	5	20364	101103804
GO:0015211	purine nucleoside transmembrane transporter activity	molecular_function	0.27457	1	1	1266	5	20364	101120259
GO:0015215	nucleotide transmembrane transporter activity	molecular_function	0.27457	1	1	1266	5	20364	101120259
GO:0015216	purine nucleotide transmembrane transporter activity	molecular_function	0.27457	1	1	1266	5	20364	101120259
GO:0015217	ADP transmembrane transporter activity	molecular_function	0.27457	1	1	1266	5	20364	101120259
GO:0015301	anion:anion antiporter activity	molecular_function	0.27457	1	1	1266	5	20364	101120259
GO:0015605	organophosphate ester transmembrane transporter activity	molecular_function	0.27457	1	1	1266	5	20364	101120259
GO:0015858	nucleoside transport	biological_process	0.27457	1	1	1266	5	20364	101111449
GO:0016695	oxidoreductase activity, acting on hydrogen as donor	molecular_function	0.27457	1	1	1266	5	20364	101109464
GO:0016743	carboxyl- or carbamoyltransferase activity	molecular_function	0.27457	1	1	1266	5	20364	101102207
GO:0031341	regulation of cell killing	biological_process	0.27457	1	1	1266	5	20364	101119070
GO:0034257	nicotinamide riboside transmembrane transporter activity	molecular_function	0.27457	1	1	1266	5	20364	101111449
GO:0034258	nicotinamide riboside transport	biological_process	0.27457	1	1	1266	5	20364	101111449
GO:0034705	potassium channel complex	cellular_component	0.27457	1	1	1266	5	20364	101121535
GO:0035383	thioester metabolic process	biological_process	0.27457	1	1	1266	5	20364	101102368
GO:0051297	centrosome organization	biological_process	0.27457	1	1	1266	5	20364	101118887
GO:0072351	tricarboxylic acid biosynthetic process	biological_process	0.27457	1	1	1266	5	20364	101119603
GO:0005129	granulocyte macrophage colony-stimulating factor receptor binding	molecular_function	0.27457	1	1	1266	5	20364	101104506
GO:0030177	positive regulation of Wnt signaling pathway	biological_process	0.27457	1	1	1266	5	20364	101116437
GO:0060070	canonical Wnt signaling pathway	biological_process	0.27457	1	1	1266	5	20364	101116437
GO:0060828	regulation of canonical Wnt signaling pathway	biological_process	0.27457	1	1	1266	5	20364	101116437
GO:0090263	positive regulation of canonical Wnt signaling pathway	biological_process	0.27457	1	1	1266	5	20364	101116437
GO:0098599	palmitoyl hydrolase activity	molecular_function	0.27457	1	1	1266	5	20364	101115915
GO:0008203	cholesterol metabolic process	biological_process	0.27457	1	1	1266	5	20364	105602313
GO:0046165	alcohol biosynthetic process	biological_process	0.27457	1	1	1266	5	20364	105602313
GO:1902652	secondary alcohol metabolic process	biological_process	0.27457	1	1	1266	5	20364	105602313
GO:0005856	cytoskeleton	cellular_component	0.27541	1	35	1266	505	20364	100294614,101120938,101118887,101107533,101118986,101120243,101111605,101103677,100192430,101121446,101116348,101120768,100526782,101110882,106990888,101110050,101115252,101103655,101112429,101112716,105609982,105614872,106990811,101104456,101106703,105604734,100526780,101106839,101114431,100526785,101108844,101115341,101120936,101115463,106990161
GO:0003774	motor activity	molecular_function	0.2763	1	11	1266	143	20364	1.01109e+98
GO:0019220	regulation of phosphate metabolic process	biological_process	0.27742	1	4	1266	43	20364	1.01111e+35
GO:0051174	regulation of phosphorus metabolic process	biological_process	0.27742	1	4	1266	43	20364	1.01111e+35
GO:0008652	cellular amino acid biosynthetic process	biological_process	0.28144	1	10	1266	129	20364	1.01117e+86
GO:0016627	oxidoreductase activity, acting on the CH-CH group of donors	molecular_function	0.28237	1	8	1266	100	20364	1.01118e+68
GO:0008324	cation transmembrane transporter activity	molecular_function	0.28512	1	58	1266	863	20364	101120286,101117260,105612294,105606102,101108302,101111476,101122277,105602313,101121414,105605963,101107725,101116428,100302624,101120711,101115623,101109534,101118492,105607894,101117113,101121462,101114673,101103470,443488,101123170,101111605,101117157,101107771,101120243,101112696,100302551,101108586,101101873,101109816,101117397,101114431,101111534,105606082,101102327,101108539,101108392,10…
GO:0000346	transcription export complex	cellular_component	0.28524	1	2	1266	17	20364	1.01112e+17
GO:0000445	THO complex part of transcription export complex	cellular_component	0.28524	1	2	1266	17	20364	1.01112e+17
GO:0098772	molecular function regulator	molecular_function	0.28549	1	50	1266	739	20364	101110918,101115931,101103655,101122735,101102555,443302,101106808,101116267,101110163,101107150,101105923,101110406,101114713,101115486,101123146,101110030,101114106,101112932,101118098,101113431,101104205,101117532,101107661,101106570,101105833,101105017,101115341,101104001,101104720,101110078,101104772,101105728,101101855,105610921,101104023,101121671,101112272,101119525,105607696,780505,10110…
GO:0008443	phosphofructokinase activity	molecular_function	0.28552	1	3	1266	30	20364	1.00302e+26
GO:0000145	exocyst	cellular_component	0.28558	1	3	1266	30	20364	1.01106e+26
GO:0045229	external encapsulating structure organization	biological_process	0.28564	1	2	1266	17	20364	1.01123e+17
GO:0030042	actin filament depolymerization	biological_process	0.28573	1	2	1266	17	20364	1.01113e+17
GO:0030834	regulation of actin filament depolymerization	biological_process	0.28573	1	2	1266	17	20364	1.01113e+17
GO:0030835	negative regulation of actin filament depolymerization	biological_process	0.28573	1	2	1266	17	20364	1.01107e+17
GO:0030837	negative regulation of actin filament polymerization	biological_process	0.28573	1	2	1266	17	20364	1.01107e+17
GO:0031333	negative regulation of protein complex assembly	biological_process	0.28573	1	2	1266	17	20364	1.01113e+17
GO:0032272	negative regulation of protein polymerization	biological_process	0.28573	1	2	1266	17	20364	1.01107e+17
GO:0051261	protein depolymerization	biological_process	0.28573	1	2	1266	17	20364	1.01113e+17
GO:0051693	actin filament capping	biological_process	0.28573	1	2	1266	17	20364	1.01113e+17
GO:1901879	regulation of protein depolymerization	biological_process	0.28573	1	2	1266	17	20364	1.01107e+17
GO:1901880	negative regulation of protein depolymerization	biological_process	0.28573	1	2	1266	17	20364	1.01107e+17
GO:0003747	translation release factor activity	molecular_function	0.28575	1	2	1266	17	20364	1.01106e+17
GO:0008079	translation termination factor activity	molecular_function	0.28575	1	2	1266	17	20364	1.01106e+17
GO:0016877	ligase activity, forming carbon-sulfur bonds	molecular_function	0.28575	1	2	1266	17	20364	1.01108e+17
GO:0000154	rRNA modification	biological_process	0.28575	1	2	1266	17	20364	1.01119e+17
GO:0006817	phosphate ion transport	biological_process	0.28575	1	2	1266	17	20364	1.05607e+17
GO:0030518	intracellular steroid hormone receptor signaling pathway	biological_process	0.28575	1	2	1266	17	20364	1.01122e+17
GO:0030522	intracellular receptor signaling pathway	biological_process	0.28575	1	2	1266	17	20364	1.01122e+17
GO:0031167	rRNA methylation	biological_process	0.28575	1	2	1266	17	20364	1.01119e+17
GO:0032879	regulation of localization	biological_process	0.28647	1	7	1266	86	20364	1.05607e+62
GO:0071702	organic substance transport	biological_process	0.28779	1	72	1266	1082	20364	105605963,101109214,101118731,101121414,101117328,105602313,101105770,101109077,100526782,101116512,101113993,101116348,101120768,101105341,101111605,101118606,101119603,101117115,101108539,101112869,101106160,101119310,101110857,101105069,101119486,105605902,101102047,100526785,101117024,101112901,100302307,101113276,100125621,101106071,101123284,101110486,101105154,101114060,101105566,101107561…
GO:1990234	transferase complex	cellular_component	0.28864	1	24	1266	340	20364	1.01108e+212
GO:0006082	organic acid metabolic process	biological_process	0.28893	1	34	1266	493	20364	1.01108e+302
GO:0016887	ATPase activity	molecular_function	0.29044	1	30	1266	432	20364	1.01105e+269
GO:0006614	SRP-dependent cotranslational protein targeting to membrane	biological_process	0.29169	1	4	1266	44	20364	1.01116e+35
GO:0045047	protein targeting to ER	biological_process	0.29169	1	4	1266	44	20364	1.01108e+35
GO:0072599	establishment of protein localization to endoplasmic reticulum	biological_process	0.29169	1	4	1266	44	20364	1.01116e+35
GO:0030182	neuron differentiation	biological_process	0.29172	1	4	1266	44	20364	1.01103e+35
GO:0048699	generation of neurons	biological_process	0.29172	1	4	1266	44	20364	1.01118e+35
GO:0070647	protein modification by small protein conjugation or removal	biological_process	0.29272	1	12	1266	160	20364	1.01122e+107
GO:0022892	substrate-specific transporter activity	molecular_function	0.29763	1	88	1266	1336	20364	101120011,101111411,101116194,101112587,101114544,101109665,101120562,101108770,101108586,101112696,101117397,101116562,101109816,101101873,106991887,101102327,105605616,101111449,101121046,101108392,101122747,101120711,101107533,101117113,100294614,105607894,101118492,101107771,105614928,101103470,105606601,101110444,101117260,105606102,101107038,105612294,101113826,101110050,101102707,101108302…
GO:0051336	regulation of hydrolase activity	biological_process	0.30075	1	6	1266	73	20364	1.00505e+53
GO:0006281	DNA repair	biological_process	0.30126	1	34	1266	496	20364	1.01113e+305
GO:0048856	anatomical structure development	biological_process	0.3017	1	21	1266	297	20364	1.00189e+185
GO:1901700	response to oxygen-containing compound	biological_process	0.30289	1	3	1266	31	20364	1.01107e+26
GO:0004180	carboxypeptidase activity	molecular_function	0.30292	1	3	1266	31	20364	1.01103e+26
GO:0006928	movement of cell or subcellular component	biological_process	0.30512	1	18	1266	252	20364	1.01107e+161
GO:0015079	potassium ion transmembrane transporter activity	molecular_function	0.30546	1	10	1266	132	20364	1.01117e+89
GO:0000003	reproduction	biological_process	0.30588	1	22	1266	313	20364	1.05602e+191
GO:0044272	sulfur compound biosynthetic process	biological_process	0.30596	1	4	1266	45	20364	1.01123e+35
GO:0032993	protein-DNA complex	cellular_component	0.30597	1	4	1266	45	20364	1.01112e+35
GO:0044815	DNA packaging complex	cellular_component	0.30597	1	4	1266	45	20364	1.01105e+35
GO:0006915	apoptotic process	biological_process	0.30762	1	13	1266	177	20364	1.01112e+113
GO:0012501	programmed cell death	biological_process	0.30762	1	13	1266	177	20364	1.01102e+113
GO:0006974	cellular response to DNA damage stimulus	biological_process	0.30817	1	37	1266	544	20364	101117014,101119344,101111607,101106826,101109087,101115254,101119603,101105811,100505402,101106156,106991886,101104761,101120214,101111053,101121766,101111663,101103676,101103808,101112735,101105090,101117517,101114273,101119780,101113802,101113866,101102632,101104456,101107297,101103655,101113475,101116203,101113646,101102343,100302096,101107111,101121744,101106367
GO:1902582	single-organism intracellular transport	biological_process	0.30872	1	32	1266	467	20364	1.01105e+287
GO:0000726	non-recombinational repair	biological_process	0.3091	1	2	1266	18	20364	1.01107e+17
GO:0007217	tachykinin receptor signaling pathway	biological_process	0.30918	1	2	1266	18	20364	1.00035e+17
GO:0033108	mitochondrial respiratory chain complex assembly	biological_process	0.30918	1	2	1266	18	20364	1.05606e+17
GO:0043242	negative regulation of protein complex disassembly	biological_process	0.30927	1	2	1266	18	20364	1.01107e+17
GO:0003964	RNA-directed DNA polymerase activity	molecular_function	0.30929	1	2	1266	18	20364	1.00127e+17
GO:0005186	pheromone activity	molecular_function	0.30929	1	2	1266	18	20364	1.01116e+17
GO:0005791	rough endoplasmic reticulum	cellular_component	0.30929	1	2	1266	18	20364	1.01106e+17
GO:0030867	rough endoplasmic reticulum membrane	cellular_component	0.30929	1	2	1266	18	20364	1.01106e+17
GO:0036442	hydrogen-exporting ATPase activity	molecular_function	0.30929	1	2	1266	18	20364	1.0111e+17
GO:0045261	proton-transporting ATP synthase complex, catalytic core F(1)	cellular_component	0.30929	1	2	1266	18	20364	1.01118e+17
GO:0046961	proton-transporting ATPase activity, rotational mechanism	molecular_function	0.30929	1	2	1266	18	20364	1.0111e+17
GO:0016835	carbon-oxygen lyase activity	molecular_function	0.31013	1	8	1266	103	20364	1.01116e+71
GO:0016053	organic acid biosynthetic process	biological_process	0.31475	1	13	1266	178	20364	1.01111e+113
GO:0046394	carboxylic acid biosynthetic process	biological_process	0.31475	1	13	1266	178	20364	1.01111e+113
GO:0022891	substrate-specific transmembrane transporter activity	molecular_function	0.31645	1	82	1266	1249	20364	101121414,105605963,101122655,105602313,101122277,101120286,101120243,101102915,443488,101123170,101117157,101111605,101121462,101114673,101114065,101115623,101117115,101109534,101108487,101105267,101108539,101105069,101111534,105606082,101102319,101114431,100302551,106991011,101122169,101116166,101110406,101106278,497272,101121535,101109587,101121389,101120259,101110043,101110004,101106071,10110…
GO:0008643	carbohydrate transport	biological_process	0.31663	1	5	1266	60	20364	1.01105e+44
GO:0009056	catabolic process	biological_process	0.31692	1	46	1266	686	20364	101102830,101103696,105605963,101121460,101118731,101102378,101122277,101120440,101108751,101114475,101114502,106991173,101103676,105609660,101111605,101102779,101107485,101121671,101106567,101117125,101113105,101120938,101109449,105602039,101109087,101113161,101108392,101109254,101117580,101105833,101108359,100125357,101113302,101113586,101110951,105605902,100302096,101123429,101103925,101118613…
GO:0044430	cytoskeletal part	cellular_component	0.31755	1	32	1266	469	20364	1.00527e+287
GO:0019538	protein metabolic process	biological_process	0.31815	1	219	1266	3418	20364	101110437,100125621,101119580,101102034,101108956,101116166,101110406,106991330,101109460,101102402,101109481,100302350,101110575,101121386,101110900,443399,443433,443156,101105624,101114290,101115415,101117443,101102047,101122304,101119070,101111693,101106721,105605851,101111382,101109232,101106762,101109302,101108609,101113741,101118996,101105833,101114258,101102553,101109541,101118177,10111724…
GO:0003674	molecular_function	molecular_function	0.3183	1	1120	1266	17921	20364	101107815,105603838,101109449,101108456,101109637,105615269,100500782,106991896,101111131,101104051,101114042,101110125,101116947,101102652,101107561,101106156,101116173,106991886,101102378,101121785,101106033,101119807,101111068,101122806,101121171,101120424,101113178,100302096,101123146,101114215,101107111,101111449,101107661,101108518,101108897,101104691,101123425,106991897,105607461,101105728…
GO:0007259	JAK-STAT cascade	biological_process	0.31906	1	1	1266	6	20364	101116168
GO:0006480	N-terminal protein amino acid methylation	biological_process	0.31908	1	1	1266	6	20364	101109780
GO:0031365	N-terminal protein amino acid modification	biological_process	0.31908	1	1	1266	6	20364	101109780
GO:0007517	muscle organ development	biological_process	0.31933	1	1	1266	6	20364	100188930
GO:0061061	muscle structure development	biological_process	0.31933	1	1	1266	6	20364	100188930
GO:0004019	adenylosuccinate synthase activity	molecular_function	0.31935	1	1	1266	6	20364	101112590
GO:0051056	regulation of small GTPase mediated signal transduction	biological_process	0.31948	1	8	1266	104	20364	1.01106e+71
GO:0006525	arginine metabolic process	biological_process	0.3196	1	1	1266	6	20364	105602039
GO:0016748	succinyltransferase activity	molecular_function	0.3196	1	1	1266	6	20364	105602039
GO:0016749	N-succinyltransferase activity	molecular_function	0.3196	1	1	1266	6	20364	105602039
GO:0005869	dynactin complex	cellular_component	0.31963	1	1	1266	6	20364	106990161
GO:0019236	response to pheromone	biological_process	0.31965	1	1	1266	6	20364	101104824
GO:0006771	riboflavin metabolic process	biological_process	0.31968	1	1	1266	6	20364	101113687
GO:0009231	riboflavin biosynthetic process	biological_process	0.31968	1	1	1266	6	20364	101113687
GO:0042726	flavin-containing compound metabolic process	biological_process	0.31968	1	1	1266	6	20364	101113687
GO:0042727	flavin-containing compound biosynthetic process	biological_process	0.31968	1	1	1266	6	20364	101113687
GO:0018580	nitronate monooxygenase activity	molecular_function	0.31969	1	1	1266	6	20364	101111894
GO:0006906	vesicle fusion	biological_process	0.31969	1	1	1266	6	20364	105602313
GO:0048280	vesicle fusion with Golgi apparatus	biological_process	0.31969	1	1	1266	6	20364	105602313
GO:0090174	organelle membrane fusion	biological_process	0.31969	1	1	1266	6	20364	105602313
GO:0003997	acyl-CoA oxidase activity	molecular_function	0.31969	1	1	1266	6	20364	101121460
GO:0006569	tryptophan catabolic process	biological_process	0.31969	1	1	1266	6	20364	101103696
GO:0006635	fatty acid beta-oxidation	biological_process	0.31969	1	1	1266	6	20364	101121460
GO:0009062	fatty acid catabolic process	biological_process	0.31969	1	1	1266	6	20364	101121460
GO:0009310	amine catabolic process	biological_process	0.31969	1	1	1266	6	20364	101103696
GO:0015721	bile acid and bile salt transport	biological_process	0.31969	1	1	1266	6	20364	101118277
GO:0019395	fatty acid oxidation	biological_process	0.31969	1	1	1266	6	20364	101121460
GO:0019441	tryptophan catabolic process to kynurenine	biological_process	0.31969	1	1	1266	6	20364	101103696
GO:0019685	photosynthesis, dark reaction	biological_process	0.31969	1	1	1266	6	20364	101114508
GO:0034440	lipid oxidation	biological_process	0.31969	1	1	1266	6	20364	101121460
GO:0042402	cellular biogenic amine catabolic process	biological_process	0.31969	1	1	1266	6	20364	101103696
GO:0042436	indole-containing compound catabolic process	biological_process	0.31969	1	1	1266	6	20364	101103696
GO:0046218	indolalkylamine catabolic process	biological_process	0.31969	1	1	1266	6	20364	101103696
GO:0046982	protein heterodimerization activity	molecular_function	0.31969	1	1	1266	6	20364	101118277
GO:0070189	kynurenine metabolic process	biological_process	0.31969	1	1	1266	6	20364	101103696
GO:0002532	production of molecular mediator involved in inflammatory response	biological_process	0.31969	1	1	1266	6	20364	101123199
GO:0004357	glutamate-cysteine ligase activity	molecular_function	0.31969	1	1	1266	6	20364	101123429
GO:0004896	cytokine receptor activity	molecular_function	0.31969	1	1	1266	6	20364	101123199
GO:0006558	L-phenylalanine metabolic process	biological_process	0.31969	1	1	1266	6	20364	106991756
GO:0009415	response to water	biological_process	0.31969	1	1	1266	6	20364	101106808
GO:0015114	phosphate ion transmembrane transporter activity	molecular_function	0.31969	1	1	1266	6	20364	105606601
GO:0030507	spectrin binding	molecular_function	0.31969	1	1	1266	6	20364	101118095
GO:0047961	glycine N-acyltransferase activity	molecular_function	0.31969	1	1	1266	6	20364	101122097
GO:0050151	oleate hydratase activity	molecular_function	0.31969	1	1	1266	6	20364	105611533
GO:0070567	cytidylyltransferase activity	molecular_function	0.31969	1	1	1266	6	20364	101114240
GO:1902221	erythrose 4-phosphate/phosphoenolpyruvate family amino acid metabolic process	biological_process	0.31969	1	1	1266	6	20364	106991756
GO:0008312	7S RNA binding	molecular_function	0.31969	1	1	1266	6	20364	101106535
GO:0048500	signal recognition particle	cellular_component	0.31969	1	1	1266	6	20364	101106535
GO:0043168	anion binding	molecular_function	0.31971	1	153	1266	2371	20364	101110857,101106609,101118996,101102612,101113475,101109232,101112869,101103865,105605851,101119070,101105624,101114290,443156,101110900,100145873,101121386,101110575,101120899,101113866,101109481,101102402,101115220,101109460,101116166,101122169,101108956,101109874,101110004,101110437,101121163,101118731,101120069,100302308,101114659,101114815,101115179,101112720,101103751,101109464,101120780,10…
GO:0006694	steroid biosynthetic process	biological_process	0.3203	1	3	1266	32	20364	1.01106e+26
GO:0001503	ossification	biological_process	0.3203	1	3	1266	32	20364	1.01117e+26
GO:0005201	extracellular matrix structural constituent	molecular_function	0.3203	1	3	1266	32	20364	1.01103e+26
GO:0005227	calcium activated cation channel activity	molecular_function	0.3203	1	3	1266	32	20364	1.00303e+26
GO:0015269	calcium-activated potassium channel activity	molecular_function	0.3203	1	3	1266	32	20364	1.00303e+26
GO:0022839	ion gated channel activity	molecular_function	0.3203	1	3	1266	32	20364	1.00303e+26
GO:0031981	nuclear lumen	cellular_component	0.32157	1	30	1266	439	20364	1.01123e+269
GO:0044802	single-organism membrane organization	biological_process	0.32223	1	12	1266	164	20364	1.01111e+107
GO:0006605	protein targeting	biological_process	0.3227	1	18	1266	255	20364	1.01105e+161
GO:0007018	microtubule-based movement	biological_process	0.32306	1	6	1266	75	20364	1.01108e+53
GO:0042578	phosphoric ester hydrolase activity	molecular_function	0.32552	1	28	1266	409	20364	4.43513e+245
GO:0008047	enzyme activator activity	molecular_function	0.32888	1	8	1266	105	20364	1.01123e+71
GO:0016591	DNA-directed RNA polymerase II, holoenzyme	cellular_component	0.32888	1	8	1266	105	20364	1.01123e+71
GO:0009378	four-way junction helicase activity	molecular_function	0.32925	1	5	1266	61	20364	1.01113e+44
GO:0033643	host cell part	cellular_component	0.33032	1	10	1266	135	20364	1.01122e+89
GO:0033554	cellular response to stress	biological_process	0.33204	1	39	1266	581	20364	101102343,100302096,101121744,101106367,101107111,101116203,101113646,101113475,101107297,101103655,101113866,101113802,101102632,101114273,101117517,101119780,101104456,101103676,101112735,101105090,101103808,101106156,100505402,101111053,101121766,101111663,106991886,101120214,101104761,101115254,101109087,101120760,101105811,101109090,101119603,101111607,101106826,101119344,101117014
GO:0098589	membrane region	cellular_component	0.33228	1	2	1266	19	20364	1.01117e+17
GO:0051494	negative regulation of cytoskeleton organization	biological_process	0.33265	1	2	1266	19	20364	1.01113e+17
GO:0017048	Rho GTPase binding	molecular_function	0.33267	1	2	1266	19	20364	1.0111e+17
GO:0031640	killing of cells of other organism	biological_process	0.33267	1	2	1266	19	20364	1.01119e+17
GO:0044364	disruption of cells of other organism	biological_process	0.33267	1	2	1266	19	20364	1.01113e+17
GO:0015643	toxic substance binding	molecular_function	0.33267	1	2	1266	19	20364	1.05605e+17
GO:0044769	ATPase activity, coupled to transmembrane movement of ions, rotational mechanism	molecular_function	0.33267	1	2	1266	19	20364	1.0111e+17
GO:0055114	oxidation-reduction process	biological_process	0.33347	1	83	1266	1271	20364	101109541,101106474,101109709,101110351,101111894,100135687,101123191,106990117,105609660,101109464,101106927,101121590,101106567,101112384,101109075,101109018,105604882,101121460,101109214,101118731,105601924,101119936,101119969,101114411,105607066,100135692,101116287,101114524,101105651,101114958,101114273,101102402,101122403,101119021,105613870,101116260,101106419,101102377,101104086,101117580…
GO:0006418	tRNA aminoacylation for protein translation	biological_process	0.33422	1	6	1266	76	20364	1.01119e+53
GO:0044428	nuclear part	cellular_component	0.33464	1	43	1266	644	20364	101102343,101109126,101112696,101115555,105605053,101115341,101122216,101112429,105609982,101114214,101110301,101105413,101117517,101110406,101105809,101121218,101116348,101116536,101109077,101110125,101118173,101116552,101122097,105606445,101122655,101110882,101112619,101118731,105610502,101107557,101108196,101120760,101113081,101105271,101119603,101112590,101109557,101118472,101117261,105603404…
GO:0016866	intramolecular transferase activity	molecular_function	0.33466	1	4	1266	47	20364	1.01107e+35
GO:0022008	neurogenesis	biological_process	0.33466	1	4	1266	47	20364	1.05608e+35
GO:0044421	extracellular region part	cellular_component	0.3359	1	23	1266	334	20364	1.01109e+203
GO:0004519	endonuclease activity	molecular_function	0.33612	1	13	1266	181	20364	1.01116e+116
GO:0043093	FtsZ-dependent cytokinesis	biological_process	0.33684	1	7	1266	91	20364	1.01121e+59
GO:0016646	oxidoreductase activity, acting on the CH-NH group of donors, NAD or NADP as acceptor	molecular_function	0.3377	1	3	1266	33	20364	1.05607e+26
GO:0048284	organelle fusion	biological_process	0.3377	1	3	1266	33	20364	1.05602e+26
GO:0006813	potassium ion transport	biological_process	0.33844	1	10	1266	136	20364	1.01103e+89
GO:0040011	locomotion	biological_process	0.34081	1	18	1266	258	20364	1.01119e+161
GO:0090575	RNA polymerase II transcription factor complex	cellular_component	0.34177	1	5	1266	62	20364	1.01106e+44
GO:0000785	chromatin	cellular_component	0.34177	1	5	1266	62	20364	1.01115e+44
GO:0015075	ion transmembrane transporter activity	molecular_function	0.34401	1	78	1266	1196	20364	101122747,101120711,101117113,101118492,105607894,101107771,105614928,101103470,105606601,101110444,101117260,105606102,101113826,105612294,101110050,101102707,101111476,101108302,100302624,101116428,101107725,101108715,101120011,101111411,101116194,101112587,101114544,101120562,101109665,101108770,101108586,101112696,101117397,101109816,101116562,101101873,101102327,105605616,101121046,101108392…
GO:0006352	DNA-templated transcription, initiation	biological_process	0.34478	1	12	1266	167	20364	1.01108e+107
GO:0015631	tubulin binding	molecular_function	0.34603	1	11	1266	152	20364	1.01118e+95
GO:0016070	RNA metabolic process	biological_process	0.34675	1	195	1266	3052	20364	101112270,101122655,105606445,101112882,101103683,101116132,101120286,101123319,101103677,101114771,101114475,101115946,101109077,100192430,101123178,101108429,101109495,101116437,101111605,101119239,101105956,101122620,106991897,101109087,105607461,101115623,101120938,101112250,443504,101119197,105605160,100272215,101107802,101110038,105605675,101105950,101106605,101123429,101113800,101112932,10…
GO:0030695	GTPase regulator activity	molecular_function	0.34719	1	7	1266	92	20364	1.01115e+62
GO:0000075	cell cycle checkpoint	biological_process	0.34886	1	4	1266	48	20364	1.01106e+35
GO:0016042	lipid catabolic process	biological_process	0.34892	1	4	1266	48	20364	1.01116e+35
GO:0072509	divalent inorganic cation transmembrane transporter activity	molecular_function	0.35224	1	12	1266	168	20364	1.01116e+104
GO:0016820	hydrolase activity, acting on acid anhydrides, catalyzing transmembrane movement of substances	molecular_function	0.3523	1	12	1266	168	20364	1.01106e+107
GO:0006935	chemotaxis	biological_process	0.35415	1	5	1266	63	20364	1.01112e+44
GO:0008173	RNA methyltransferase activity	molecular_function	0.35431	1	5	1266	63	20364	1.01116e+44
GO:0019069	viral capsid assembly	biological_process	0.35498	1	3	1266	34	20364	1.01105e+26
GO:0005876	spindle microtubule	cellular_component	0.35499	1	3	1266	34	20364	1.01121e+26
GO:0005179	hormone activity	molecular_function	0.35505	1	17	1266	245	20364	1.05614e+143
GO:0019835	cytolysis	biological_process	0.35506	1	3	1266	34	20364	1.01111e+26
GO:0007167	enzyme linked receptor protein signaling pathway	biological_process	0.35506	1	3	1266	34	20364	4.97272e+23
GO:0007169	transmembrane receptor protein tyrosine kinase signaling pathway	biological_process	0.35506	1	3	1266	34	20364	1.01111e+23
GO:0007409	axonogenesis	biological_process	0.35506	1	3	1266	34	20364	1.0111e+26
GO:0007411	axon guidance	biological_process	0.35506	1	3	1266	34	20364	1.05608e+26
GO:0048667	cell morphogenesis involved in neuron differentiation	biological_process	0.35506	1	3	1266	34	20364	1.0111e+26
GO:0048812	neuron projection morphogenesis	biological_process	0.35506	1	3	1266	34	20364	1.05608e+26
GO:0061564	axon development	biological_process	0.35506	1	3	1266	34	20364	1.01103e+26
GO:0097485	neuron projection guidance	biological_process	0.35506	1	3	1266	34	20364	1.0111e+26
GO:0008544	epidermis development	biological_process	0.35549	1	2	1266	20	20364	1.01122e+17
GO:0019239	deaminase activity	molecular_function	0.3557	1	2	1266	20	20364	1.01123e+17
GO:0005618	cell wall	cellular_component	0.35581	1	2	1266	20	20364	1.01107e+17
GO:0003918	DNA topoisomerase type II (ATP-hydrolyzing) activity	molecular_function	0.35581	1	2	1266	20	20364	1.01104e+17
GO:0005200	structural constituent of cytoskeleton	molecular_function	0.35581	1	2	1266	20	20364	1.01113e+17
GO:0042710	biofilm formation	biological_process	0.35581	1	2	1266	20	20364	1.01112e+17
GO:0061505	DNA topoisomerase II activity	molecular_function	0.35581	1	2	1266	20	20364	1.01112e+17
GO:0043414	macromolecule methylation	biological_process	0.35653	1	6	1266	78	20364	1.0111e+53
GO:0016741	transferase activity, transferring one-carbon groups	molecular_function	0.35995	1	22	1266	323	20364	1.00136e+197
GO:0015232	heme transporter activity	molecular_function	0.36171	1	1	1266	7	20364	101107779
GO:0005853	eukaryotic translation elongation factor 1 complex	cellular_component	0.36171	1	1	1266	7	20364	443504
GO:0031554	regulation of DNA-templated transcription, termination	biological_process	0.36177	1	1	1266	7	20364	106990245
GO:0005923	bicellular tight junction	cellular_component	0.36181	1	1	1266	7	20364	101119197
GO:0043296	apical junction complex	cellular_component	0.36181	1	1	1266	7	20364	101119197
GO:0070160	occluding junction	cellular_component	0.36181	1	1	1266	7	20364	101119197
GO:0040013	negative regulation of locomotion	biological_process	0.36185	1	1	1266	7	20364	105607004
GO:0051271	negative regulation of cellular component movement	biological_process	0.36185	1	1	1266	7	20364	105607004
GO:2000146	negative regulation of cell motility	biological_process	0.36185	1	1	1266	7	20364	105607004
GO:0004514	nicotinate-nucleotide diphosphorylase (carboxylating) activity	molecular_function	0.3619	1	1	1266	7	20364	101102594
GO:0008661	1-deoxy-D-xylulose-5-phosphate synthase activity	molecular_function	0.36191	1	1	1266	7	20364	100145857
GO:0016744	transferase activity, transferring aldehyde or ketonic groups	molecular_function	0.36191	1	1	1266	7	20364	100145857
GO:0009579	thylakoid	cellular_component	0.36194	1	11	1266	154	20364	1.01122e+98
GO:0044436	thylakoid part	cellular_component	0.36194	1	11	1266	154	20364	1.01122e+98
GO:0005523	tropomyosin binding	molecular_function	0.36198	1	1	1266	7	20364	101113115
GO:0051694	pointed-end actin filament capping	biological_process	0.36198	1	1	1266	7	20364	101113115
GO:0009887	organ morphogenesis	biological_process	0.36199	1	1	1266	7	20364	101121095
GO:0042475	odontogenesis of dentin-containing tooth	biological_process	0.36199	1	1	1266	7	20364	101121095
GO:0042476	odontogenesis	biological_process	0.36199	1	1	1266	7	20364	101121095
GO:0004347	glucose-6-phosphate isomerase activity	molecular_function	0.36199	1	1	1266	7	20364	101102779
GO:0005637	nuclear inner membrane	cellular_component	0.362	1	1	1266	7	20364	105610502
GO:0005639	integral component of nuclear inner membrane	cellular_component	0.362	1	1	1266	7	20364	105610502
GO:0008827	cytochrome o ubiquinol oxidase activity	molecular_function	0.362	1	1	1266	7	20364	101104086
GO:0031229	intrinsic component of nuclear inner membrane	cellular_component	0.362	1	1	1266	7	20364	105610502
GO:0044453	nuclear membrane part	cellular_component	0.362	1	1	1266	7	20364	105610502
GO:0051775	response to redox state	biological_process	0.362	1	1	1266	7	20364	101102923
GO:0003933	GTP cyclohydrolase activity	molecular_function	0.362	1	1	1266	7	20364	101120768
GO:0004810	tRNA adenylyltransferase activity	molecular_function	0.362	1	1	1266	7	20364	101114240
GO:0005024	transforming growth factor beta-activated receptor activity	molecular_function	0.362	1	1	1266	7	20364	101112735
GO:0005026	transforming growth factor beta receptor activity, type II	molecular_function	0.362	1	1	1266	7	20364	101112735
GO:0005199	structural constituent of cell wall	molecular_function	0.362	1	1	1266	7	20364	101106403
GO:0005451	monovalent cation:proton antiporter activity	molecular_function	0.362	1	1	1266	7	20364	101115623
GO:0005811	lipid particle	cellular_component	0.362	1	1	1266	7	20364	101105684
GO:0005813	centrosome	cellular_component	0.362	1	1	1266	7	20364	101118887
GO:0007016	cytoskeletal anchoring at plasma membrane	biological_process	0.362	1	1	1266	7	20364	101112735
GO:0012511	monolayer-surrounded lipid storage body	cellular_component	0.362	1	1	1266	7	20364	101105684
GO:0015095	magnesium ion transmembrane transporter activity	molecular_function	0.362	1	1	1266	7	20364	101117397
GO:0015491	cation:cation antiporter activity	molecular_function	0.362	1	1	1266	7	20364	101115623
GO:0015693	magnesium ion transport	biological_process	0.362	1	1	1266	7	20364	101117397
GO:0016604	nuclear body	cellular_component	0.362	1	1	1266	7	20364	105606445
GO:0016607	nuclear speck	cellular_component	0.362	1	1	1266	7	20364	105606445
GO:0017069	snRNA binding	molecular_function	0.362	1	1	1266	7	20364	101111507
GO:0030089	phycobilisome	cellular_component	0.362	1	1	1266	7	20364	101102909
GO:0033202	DNA helicase complex	cellular_component	0.362	1	1	1266	7	20364	101115254
GO:0005615	extracellular space	cellular_component	0.36255	1	14	1266	200	20364	1.0112e+122
GO:0018995	host	cellular_component	0.36377	1	10	1266	139	20364	1.01117e+89
GO:0043657	host cell	cellular_component	0.36377	1	10	1266	139	20364	1.01122e+89
GO:0044215	other organism	cellular_component	0.36377	1	10	1266	139	20364	1.01107e+89
GO:0044216	other organism cell	cellular_component	0.36377	1	10	1266	139	20364	1.01119e+89
GO:0044217	other organism part	cellular_component	0.36377	1	10	1266	139	20364	1.0112e+89
GO:0006366	transcription from RNA polymerase II promoter	biological_process	0.36515	1	18	1266	262	20364	1.01118e+161
GO:0009521	photosystem	cellular_component	0.36686	1	8	1266	109	20364	1.01104e+71
GO:0032505	reproduction of a single-celled organism	biological_process	0.36766	1	7	1266	94	20364	1.0112e+59
GO:0042025	host cell nucleus	cellular_component	0.36772	1	7	1266	94	20364	1.01117e+62
GO:0003724	RNA helicase activity	molecular_function	0.36794	1	6	1266	79	20364	1.01113e+53
GO:0016491	oxidoreductase activity	molecular_function	0.36964	1	89	1266	1379	20364	101120562,101114544,101103527,101106703,101122806,101102594,101122882,105605425,101113161,101122809,101111362,101102327,101107929,101109443,101118441,101109816,101103337,101107111,101105872,101111575,105606886,101111328,101105682,101119364,101112590,101118993,101103304,105614928,767576,101117113,101108826,101113508,101118492,101123668,101103220,101115097,443005,101110604,106991886,101113936,10111…
GO:0019843	rRNA binding	molecular_function	0.3721	1	3	1266	35	20364	1.01114e+26
GO:0006383	transcription from RNA polymerase III promoter	biological_process	0.37219	1	3	1266	35	20364	1.05606e+26
GO:0043233	organelle lumen	cellular_component	0.37405	1	31	1266	466	20364	1.01118e+278
GO:0070013	intracellular organelle lumen	cellular_component	0.37405	1	31	1266	466	20364	1.01113e+278
GO:0000776	kinetochore	cellular_component	0.37638	1	8	1266	110	20364	1.0112e+71
GO:0006396	RNA processing	biological_process	0.37671	1	36	1266	545	20364	101109077,101102000,101123319,101103350,101116348,101117160,101122353,101116202,101105271,101120938,101117288,101109449,101111894,105604804,101104017,101116437,101115155,105605992,101113302,105614369,101119070,101120424,101113800,101110452,101109754,100272215,101109302,101112429,101104506,101115400,101110406,101113802,101113866,101121680,101121962,101112471
GO:0007399	nervous system development	biological_process	0.37785	1	4	1266	50	20364	1.0111e+35
GO:0005996	monosaccharide metabolic process	biological_process	0.37805	1	7	1266	95	20364	1.00302e+62
GO:0015291	secondary active transmembrane transporter activity	molecular_function	0.37809	1	7	1266	95	20364	1.01116e+62
GO:0030545	receptor regulator activity	molecular_function	0.37828	1	2	1266	21	20364	101118098443302
GO:0030547	receptor inhibitor activity	molecular_function	0.37828	1	2	1266	21	20364	101118098443302
GO:0030548	acetylcholine receptor regulator activity	molecular_function	0.37828	1	2	1266	21	20364	443302101118098
GO:0030550	acetylcholine receptor inhibitor activity	molecular_function	0.37828	1	2	1266	21	20364	101118098443302
GO:0015886	heme transport	biological_process	0.3785	1	2	1266	21	20364	1.01102e+17
GO:1901678	iron coordination entity transport	biological_process	0.3785	1	2	1266	21	20364	1.01108e+17
GO:0019855	calcium channel inhibitor activity	molecular_function	0.3786	1	2	1266	21	20364	1.01104e+17
GO:0030976	thiamine pyrophosphate binding	molecular_function	0.37861	1	2	1266	21	20364	1.00146e+17
GO:0048038	quinone binding	molecular_function	0.37863	1	2	1266	21	20364	1.01103e+17
GO:0006415	translational termination	biological_process	0.37866	1	2	1266	21	20364	1.01106e+17
GO:0001906	cell killing	biological_process	0.37866	1	2	1266	21	20364	1.01119e+17
GO:0030153	bacteriocin immunity	biological_process	0.37866	1	2	1266	21	20364	1.05605e+17
GO:0030430	host cell cytoplasm	cellular_component	0.37866	1	2	1266	21	20364	1.01122e+17
GO:0031123	RNA 3'-end processing	biological_process	0.37866	1	2	1266	21	20364	1.0111e+17
GO:0043903	regulation of symbiosis, encompassing mutualism through parasitism	biological_process	0.37866	1	2	1266	21	20364	1.01115e+17
GO:0045454	cell redox homeostasis	biological_process	0.37901	1	6	1266	80	20364	1.01118e+53
GO:0032040	small-subunit processome	cellular_component	0.37901	1	6	1266	80	20364	1.01108e+53
GO:0016209	antioxidant activity	molecular_function	0.37901	1	6	1266	80	20364	1.01111e+53
GO:0051536	iron-sulfur cluster binding	molecular_function	0.3806	1	10	1266	141	20364	1.01114e+86
GO:0051540	metal cluster binding	molecular_function	0.3806	1	10	1266	141	20364	1.01107e+86
GO:0034061	DNA polymerase activity	molecular_function	0.38335	1	9	1266	126	20364	1.0111e+80
GO:0006486	protein glycosylation	biological_process	0.38599	1	8	1266	111	20364	1.0111e+68
GO:0043413	macromolecule glycosylation	biological_process	0.38599	1	8	1266	111	20364	1.01118e+68
GO:0006952	defense response	biological_process	0.388	1	25	1266	375	20364	1.01104e+221
GO:0005230	extracellular ligand-gated ion channel activity	molecular_function	0.38842	1	7	1266	96	20364	1.01103e+62
GO:0010948	negative regulation of cell cycle process	biological_process	0.38937	1	3	1266	36	20364	1.05606e+26
GO:0044448	cell cortex part	cellular_component	0.39037	1	6	1266	81	20364	1.01103e+53
GO:0016836	hydro-lyase activity	molecular_function	0.39052	1	6	1266	81	20364	1.06992e+53
GO:0030162	regulation of proteolysis	biological_process	0.39172	1	5	1266	66	20364	1.01111e+44
GO:0033178	proton-transporting two-sector ATPase complex, catalytic domain	cellular_component	0.3919	1	5	1266	66	20364	1.0111e+44
GO:0051260	protein homooligomerization	biological_process	0.39194	1	5	1266	66	20364	1.01119e+44
GO:0044798	nuclear transcription factor complex	cellular_component	0.39199	1	5	1266	66	20364	1.01106e+44
GO:0070972	protein localization to endoplasmic reticulum	biological_process	0.39217	1	4	1266	51	20364	1.01108e+35
GO:0006464	cellular protein modification process	biological_process	0.39573	1	93	1266	1452	20364	443005,101110944,101107882,101107679,101112735,101122151,101106688,101115765,101111281,101109780,101110268,101107523,101119364,105604182,101116218,101119525,105610921,101102265,101113261,101105271,101115714,101109779,101109637,101103124,106990161,101109754,101118799,101121744,101117960,101103094,101113178,443304,101103907,101105428,101116184,101107106,101117561,101111612,101113256,101103527,10111…
GO:0036211	protein modification process	biological_process	0.39573	1	93	1266	1452	20364	105605851,101111382,101109232,101106762,101109302,101118996,101115047,101121386,101113850,101110575,101110900,443156,101114290,101114472,101122304,101119070,101108956,101110406,101109460,101102402,101109481,497272,100302350,101110437,101112429,101102034,101111934,105605963,100037702,101116504,101121208,101109630,101114815,101116512,101123660,101116437,101108429,101106826,101112720,101119603,10111…
GO:0005261	cation channel activity	molecular_function	0.39687	1	16	1266	236	20364	1.01121e+140
GO:0000917	barrier septum assembly	biological_process	0.39865	1	7	1266	97	20364	5.41606e+59
GO:0032506	cytokinetic process	biological_process	0.39865	1	7	1266	97	20364	1.01121e+59
GO:0090529	cell septum assembly	biological_process	0.39865	1	7	1266	97	20364	1.01114e+59
GO:1902410	mitotic cytokinetic process	biological_process	0.39865	1	7	1266	97	20364	1.01114e+59
GO:0019058	viral life cycle	biological_process	0.40049	1	23	1266	346	20364	1.01109e+206
GO:0005732	small nucleolar ribonucleoprotein complex	cellular_component	0.40094	1	2	1266	22	20364	1.0111e+17
GO:0004559	alpha-mannosidase activity	molecular_function	0.4011	1	2	1266	22	20364	1.01117e+17
GO:0005319	lipid transporter activity	molecular_function	0.40115	1	2	1266	22	20364	1.01113e+17
GO:0043087	regulation of GTPase activity	biological_process	0.40116	1	2	1266	22	20364	1.01122e+17
GO:0003707	steroid hormone receptor activity	molecular_function	0.40116	1	2	1266	22	20364	1.01121e+17
GO:0005540	hyaluronic acid binding	molecular_function	0.40116	1	2	1266	22	20364	1.01106e+17
GO:0005787	signal peptidase complex	cellular_component	0.40116	1	2	1266	22	20364	1.01123e+17
GO:0006465	signal peptide processing	biological_process	0.40116	1	2	1266	22	20364	1.01106e+17
GO:0019773	proteasome core complex, alpha-subunit complex	cellular_component	0.40116	1	2	1266	22	20364	1.01119e+17
GO:0005770	late endosome	cellular_component	0.40118	1	1	1266	8	20364	101111239
GO:0031902	late endosome membrane	cellular_component	0.40118	1	1	1266	8	20364	101111239
GO:0043154	negative regulation of cysteine-type endopeptidase activity involved in apoptotic process	biological_process	0.40118	1	1	1266	8	20364	101111239
GO:0045121	membrane raft	cellular_component	0.40118	1	1	1266	8	20364	101111239
GO:0071986	Ragulator complex	cellular_component	0.40118	1	1	1266	8	20364	101111239
GO:2000117	negative regulation of cysteine-type endopeptidase activity	biological_process	0.40118	1	1	1266	8	20364	101111239
GO:0030515	snoRNA binding	molecular_function	0.4013	1	1	1266	8	20364	101110038
GO:0072588	box H/ACA RNP complex	cellular_component	0.4013	1	1	1266	8	20364	101110038
GO:0046660	female sex differentiation	biological_process	0.40157	1	1	1266	8	20364	105614369
GO:0009435	NAD biosynthetic process	biological_process	0.40158	1	1	1266	8	20364	101102594
GO:0019674	NAD metabolic process	biological_process	0.40158	1	1	1266	8	20364	101102594
GO:0004140	dephospho-CoA kinase activity	molecular_function	0.40168	1	1	1266	8	20364	101113475
GO:0017150	tRNA dihydrouridine synthase activity	molecular_function	0.40168	1	1	1266	8	20364	101111894
GO:0008653	lipopolysaccharide metabolic process	biological_process	0.40168	1	1	1266	8	20364	101103362
GO:0009103	lipopolysaccharide biosynthetic process	biological_process	0.40168	1	1	1266	8	20364	101103362
GO:0004363	glutathione synthase activity	molecular_function	0.40168	1	1	1266	8	20364	101114544
GO:0002115	store-operated calcium entry	biological_process	0.40168	1	1	1266	8	20364	101114909
GO:0004733	pyridoxamine-phosphate oxidase activity	molecular_function	0.40168	1	1	1266	8	20364	105614928
GO:0036128	CatSper complex	cellular_component	0.40168	1	1	1266	8	20364	101111312
GO:0050804	modulation of synaptic transmission	biological_process	0.40168	1	1	1266	8	20364	101121163
GO:0051050	positive regulation of transport	biological_process	0.40168	1	1	1266	8	20364	101121163
GO:0051924	regulation of calcium ion transport	biological_process	0.40168	1	1	1266	8	20364	101114909
GO:1901617	organic hydroxy compound biosynthetic process	biological_process	0.40168	1	1	1266	8	20364	105602313
GO:2001256	regulation of store-operated calcium entry	biological_process	0.40168	1	1	1266	8	20364	101114909
GO:0005185	neurohypophyseal hormone activity	molecular_function	0.40168	1	1	1266	8	20364	101116015
GO:0015850	organic hydroxy compound transport	biological_process	0.40168	1	1	1266	8	20364	101118277
GO:0016634	oxidoreductase activity, acting on the CH-CH group of donors, oxygen as acceptor	molecular_function	0.40168	1	1	1266	8	20364	101121460
GO:0016742	hydroxymethyl-, formyl- and related transferase activity	molecular_function	0.40168	1	1	1266	8	20364	101113311
GO:0042537	benzene-containing compound metabolic process	biological_process	0.40168	1	1	1266	8	20364	101103696
GO:0045088	regulation of innate immune response	biological_process	0.40168	1	1	1266	8	20364	100127211
GO:0098742	cell-cell adhesion via plasma-membrane adhesion molecules	biological_process	0.40516	1	8	1266	113	20364	1.01119e+71
GO:0050790	regulation of catalytic activity	biological_process	0.4059	1	10	1266	144	20364	1.01122e+86
GO:0033365	protein localization to organelle	biological_process	0.40592	1	17	1266	253	20364	1.00527e+152
GO:0010639	negative regulation of organelle organization	biological_process	0.40638	1	4	1266	52	20364	1.05606e+35
GO:0006479	protein methylation	biological_process	0.40643	1	3	1266	37	20364	1.01113e+26
GO:0008213	protein alkylation	biological_process	0.40643	1	3	1266	37	20364	1.01113e+26
GO:0016903	oxidoreductase activity, acting on the aldehyde or oxo group of donors	molecular_function	0.40643	1	4	1266	52	20364	1.01104e+32
GO:0016849	phosphorus-oxygen lyase activity	molecular_function	0.40649	1	4	1266	52	20364	1.01113e+35
GO:0016814	hydrolase activity, acting on carbon-nitrogen (but not peptide) bonds, in cyclic amidines	molecular_function	0.40658	1	3	1266	37	20364	1.01123e+26
GO:0044445	cytosolic part	cellular_component	0.40664	1	3	1266	37	20364	1.01116e+26
GO:0008175	tRNA methyltransferase activity	molecular_function	0.40666	1	3	1266	37	20364	1.0112e+26
GO:0016881	acid-amino acid ligase activity	molecular_function	0.40666	1	3	1266	37	20364	1.01123e+26
GO:0016706	oxidoreductase activity, acting on paired donors, with incorporation or reduction of molecular oxygen, 2-oxoglutarate as one donor, and incorporation of one atom each of oxygen into both donors	molecular_function	0.40666	1	3	1266	37	20364	1.01106e+26
GO:0016772	transferase activity, transferring phosphorus-containing groups	molecular_function	0.40685	1	106	1266	1663	20364	101110406,105605727,101108956,101113866,497272,101109481,101119780,101113687,101109460,101114273,101102402,101112429,101112170,101117304,101110437,101104422,101109232,101112869,105605851,101115047,101118996,101113475,101105069,443156,101121256,101110900,101114982,101121386,101113968,101113850,101110575,101114472,101115415,101114290,101123660,105609660,101112720,101108429,101102341,101103751,10111…
GO:0048037	cofactor binding	molecular_function	0.40758	1	24	1266	363	20364	1.0112e+215
GO:0044248	cellular catabolic process	biological_process	0.40795	1	37	1266	568	20364	101111507,101118613,101103925,101116872,101123284,101112429,101108359,101109254,101108392,100302096,105605902,101110951,101113586,101111605,101106567,101121671,101107485,105609660,101109449,101109087,105602039,101113105,101117125,101120938,101120440,101122277,101108751,105605963,101102830,101103696,101118731,101102378,101121460,106991173,101114502,101103676,101114475
GO:0032259	methylation	biological_process	0.40896	1	7	1266	98	20364	1.00038e+62
GO:0007005	mitochondrion organization	biological_process	0.40898	1	7	1266	98	20364	1.05606e+62
GO:0033647	host intracellular organelle	cellular_component	0.40905	1	7	1266	98	20364	1.0111e+62
GO:0033648	host intracellular membrane-bounded organelle	cellular_component	0.40905	1	7	1266	98	20364	1.0111e+62
GO:0008134	transcription factor binding	molecular_function	0.40906	1	13	1266	191	20364	1.01123e+116
GO:0005507	copper ion binding	molecular_function	0.41268	1	6	1266	83	20364	1.01115e+53
GO:0004175	endopeptidase activity	molecular_function	0.41304	1	50	1266	775	20364	105612922,105609190,101112250,101113105,767576,101113508,105601883,106991904,443348,780470,105614286,101121714,101121197,105604861,101113279,101112735,101108034,105614940,106991457,101119969,100127211,101102830,101120263,443151,101102270,101113003,101119580,443429,101110301,443546,101116166,101113485,101118613,101104136,101110406,101118241,101117443,101118814,101111693,101110953,443399,101102542,…
GO:0005096	GTPase activator activity	molecular_function	0.41307	1	6	1266	83	20364	1.01123e+53
GO:0020037	heme binding	molecular_function	0.41333	1	12	1266	176	20364	1.01112e+104
GO:0017111	nucleoside-triphosphatase activity	molecular_function	0.41395	1	59	1266	918	20364	101112869,101108844,101121046,101115463,101113475,101110857,105611157,101106609,101121256,101101873,101107111,101115555,101106367,101110526,101106728,101120424,101112932,101111693,101102343,101122169,101116166,101109665,101116097,101116194,101115220,101117517,101113802,101107510,101113132,101106333,101112429,101110043,101110004,101115931,101117328,106990817,101107561,101110050,100135439,101107428…
GO:0016655	oxidoreductase activity, acting on NAD(P)H, quinone or similar compound as acceptor	molecular_function	0.41668	1	5	1266	68	20364	1.01113e+44
GO:0008152	metabolic process	biological_process	0.41714	1	582	1266	9296	20364	101106605,101102343,105605053,101105069,101116260,101108052,101104198,101104086,101102377,101109254,101110301,105607295,105608435,101102555,101113687,101102909,101113485,101103925,101118613,105604861,101120286,101103677,101109075,101123343,101114505,100192430,101112270,101121208,101112991,101123191,101102257,101118841,105605160,101116040,101111607,101105956,101123660,101118241,105615152,101110951…
GO:0051246	regulation of protein metabolic process	biological_process	0.41912	1	9	1266	130	20364	1.01111e+80
GO:0008238	exopeptidase activity	molecular_function	0.41928	1	9	1266	130	20364	1.05614e+77
GO:0016032	viral process	biological_process	0.42104	1	37	1266	571	20364	101108443,101103527,101105209,105609982,101115414,101110301,101118996,105605616,101116006,101120936,105602783,101111239,101119070,101105677,101122970,101110951,101115382,101119525,101114117,101108547,105614928,101114460,101105956,101111880,101118044,101115623,101115254,101104535,101109541,101104440,101105271,101110050,105605705,101111476,101106727,101121218,101117891
GO:0000347	THO complex	cellular_component	0.42279	1	2	1266	23	20364	1.01109e+17
GO:0051181	cofactor transport	biological_process	0.42311	1	2	1266	23	20364	1.01108e+17
GO:0071806	protein transmembrane transport	biological_process	0.42312	1	2	1266	23	20364	1.01105e+17
GO:0045735	nutrient reservoir activity	molecular_function	0.42317	1	2	1266	23	20364	1.01105e+17
GO:0072350	tricarboxylic acid metabolic process	biological_process	0.42324	1	2	1266	23	20364	1.05615e+17
GO:0008373	sialyltransferase activity	molecular_function	0.42325	1	2	1266	23	20364	1.01104e+17
GO:0005496	steroid binding	molecular_function	0.42326	1	2	1266	23	20364	1.01121e+17
GO:0005801	cis-Golgi network	cellular_component	0.42327	1	3	1266	38	20364	1.05606e+26
GO:0016272	prefoldin complex	cellular_component	0.42339	1	3	1266	38	20364	1.01104e+26
GO:0016410	N-acyltransferase activity	molecular_function	0.42427	1	6	1266	84	20364	1.01122e+50
GO:0044764	multi-organism cellular process	biological_process	0.42773	1	41	1266	636	20364	101110951,101115382,101105677,101122970,105602783,101119070,101111693,101113178,101111239,101120936,101116006,105605616,101118996,101115414,101110301,105609982,101105209,101108443,101103527,101117891,101121218,101111476,101106727,105605705,101110050,101104440,101109541,101105271,101112991,101104535,101115623,101115254,101119364,101105956,101111880,101118044,101114460,101108547,105614928,101119525…
GO:0015979	photosynthesis	biological_process	0.42897	1	12	1266	178	20364	1.01103e+107
GO:0000989	transcription factor activity, transcription factor binding	molecular_function	0.43122	1	13	1266	194	20364	1.01119e+116
GO:0003712	transcription cofactor activity	molecular_function	0.43122	1	13	1266	194	20364	1.05606e+116
GO:0000152	nuclear ubiquitin ligase complex	cellular_component	0.43393	1	8	1266	116	20364	1.01121e+71
GO:0005680	anaphase-promoting complex	cellular_component	0.43393	1	8	1266	116	20364	1.01113e+71
GO:0031461	cullin-RING ubiquitin ligase complex	cellular_component	0.43393	1	8	1266	116	20364	1.01121e+71
GO:0000502	proteasome complex	cellular_component	0.43473	1	4	1266	54	20364	1.01113e+35
GO:0006613	cotranslational protein targeting to membrane	biological_process	0.43487	1	4	1266	54	20364	1.01113e+35
GO:0008565	protein transporter activity	molecular_function	0.43543	1	6	1266	85	20364	1.01108e+53
GO:0044270	cellular nitrogen compound catabolic process	biological_process	0.43552	1	6	1266	85	20364	1.01122e+53
GO:0046700	heterocycle catabolic process	biological_process	0.43552	1	6	1266	85	20364	1.01102e+53
GO:1901360	organic cyclic compound metabolic process	biological_process	0.43629	1	272	1266	4332	20364	101112932,101113800,101123429,101112989,101102319,101110038,101115047,101107802,105605675,101104506,101121788,101115502,101105413,101119780,101123319,101116132,101109077,101103808,105606445,101122655,101106859,101112882,101120214,101104761,101115623,105607461,106991897,101115870,443504,101109444,101112250,101105203,101119603,101120938,101111605,101116437,101109495,101108429,101123178,101105986,10…
GO:0006913	nucleocytoplasmic transport	biological_process	0.43642	1	12	1266	179	20364	1.01112e+107
GO:0006260	DNA replication	biological_process	0.43839	1	29	1266	448	20364	1.01114e+260
GO:0042546	cell wall biogenesis	biological_process	0.4385	1	1	1266	9	20364	106991173
GO:0015099	nickel cation transmembrane transporter activity	molecular_function	0.4387	1	1	1266	9	20364	101111605
GO:0015675	nickel cation transport	biological_process	0.4387	1	1	1266	9	20364	101111605
GO:0035444	nickel cation transmembrane transport	biological_process	0.4387	1	1	1266	9	20364	101111605
GO:0004356	glutamate-ammonia ligase activity	molecular_function	0.43873	1	1	1266	9	20364	105606388
GO:0016211	ammonia ligase activity	molecular_function	0.43873	1	1	1266	9	20364	105606388
GO:0016880	acid-ammonia (or amide) ligase activity	molecular_function	0.43873	1	1	1266	9	20364	105606388
GO:0016818	hydrolase activity, acting on acid anhydrides, in phosphorus-containing anhydrides	molecular_function	0.43874	1	63	1266	989	20364	101121088,101119215,101104055,101107533,101115254,101115097,101103804,101109534,101120780,101117014,101121554,101111607,101117582,101103677,101112735,101105090,100302302,100302308,101109076,101117328,106990817,101107561,101110050,100135439,101107428,101107510,101113132,101112429,101106333,101110043,101110004,101109874,101115931,101119807,101116166,101122169,101109648,101116097,101109665,101116194…
GO:0016805	dipeptidase activity	molecular_function	0.43882	1	1	1266	9	20364	101107461
GO:0006493	protein O-linked glycosylation	biological_process	0.43886	1	1	1266	9	20364	101113802
GO:0031929	TOR signaling	biological_process	0.43886	1	1	1266	9	20364	101122121
GO:0032006	regulation of TOR signaling	biological_process	0.43886	1	1	1266	9	20364	101122121
GO:0008677	2-dehydropantoate 2-reductase activity	molecular_function	0.43889	1	1	1266	9	20364	101113161
GO:0003906	DNA-(apurinic or apyrimidinic site) lyase activity	molecular_function	0.43889	1	1	1266	9	20364	101106367
GO:0004146	dihydrofolate reductase activity	molecular_function	0.43889	1	1	1266	9	20364	105606886
GO:0006432	phenylalanyl-tRNA aminoacylation	biological_process	0.43889	1	1	1266	9	20364	101121788
GO:0007129	synapsis	biological_process	0.43889	1	1	1266	9	20364	101113866
GO:0007130	synaptonemal complex assembly	biological_process	0.43889	1	1	1266	9	20364	101113866
GO:0016838	carbon-oxygen lyase activity, acting on phosphates	molecular_function	0.43889	1	1	1266	9	20364	101115341
GO:0017176	phosphatidylinositol N-acetylglucosaminyltransferase activity	molecular_function	0.43889	1	1	1266	9	20364	101107725
GO:0019902	phosphatase binding	molecular_function	0.43889	1	1	1266	9	20364	105612604
GO:0030248	cellulose binding	molecular_function	0.43889	1	1	1266	9	20364	101112092
GO:0035257	nuclear hormone receptor binding	molecular_function	0.43889	1	1	1266	9	20364	101115931
GO:0045143	homologous chromosome segregation	biological_process	0.43889	1	1	1266	9	20364	101113866
GO:0051427	hormone receptor binding	molecular_function	0.43889	1	1	1266	9	20364	101115931
GO:0070192	chromosome organization involved in meiosis	biological_process	0.43889	1	1	1266	9	20364	101113866
GO:0070193	synaptonemal complex organization	biological_process	0.43889	1	1	1266	9	20364	101113866
GO:0000213	tRNA-intron endonuclease activity	molecular_function	0.43889	1	1	1266	9	20364	101104017
GO:0001614	purinergic nucleotide receptor activity	molecular_function	0.43889	1	1	1266	9	20364	101116428
GO:0004931	extracellular ATP-gated cation channel activity	molecular_function	0.43889	1	1	1266	9	20364	101116428
GO:0005048	signal sequence binding	molecular_function	0.43889	1	1	1266	9	20364	101106535
GO:0010243	response to organonitrogen compound	biological_process	0.43889	1	1	1266	9	20364	101116428
GO:0014074	response to purine-containing compound	biological_process	0.43889	1	1	1266	9	20364	101116428
GO:0016502	nucleotide receptor activity	molecular_function	0.43889	1	1	1266	9	20364	101116428
GO:0033198	response to ATP	biological_process	0.43889	1	1	1266	9	20364	101116428
GO:0035381	ATP-gated ion channel activity	molecular_function	0.43889	1	1	1266	9	20364	101116428
GO:0035586	purinergic receptor activity	molecular_function	0.43889	1	1	1266	9	20364	101116428
GO:0046683	response to organophosphorus	biological_process	0.43889	1	1	1266	9	20364	101116428
GO:0046812	host cell surface binding	molecular_function	0.43889	1	1	1266	9	20364	101117891
GO:0042995	cell projection	cellular_component	0.43995	1	10	1266	148	20364	1.01123e+89
GO:0015035	protein disulfide oxidoreductase activity	molecular_function	0.4402	1	3	1266	39	20364	1.01108e+26
GO:0015036	disulfide oxidoreductase activity	molecular_function	0.4402	1	3	1266	39	20364	1.00136e+26
GO:0044238	primary metabolic process	biological_process	0.44022	1	479	1266	7657	20364	101114460,101122401,100302343,101104017,101121554,101119525,101112590,101117582,101107771,105604182,101103470,101112762,767576,101121358,101105811,101102265,101117595,105610921,105601883,101113508,101115714,105609190,101117288,101115174,101121766,101105566,101122353,101108480,100505402,105612928,101107882,101105090,101116252,101111645,106991173,101103350,101109648,101103527,101118374,101117303,10…
GO:0061024	membrane organization	biological_process	0.44037	1	14	1266	211	20364	1.01113e+125
GO:0034702	ion channel complex	cellular_component	0.44038	1	3	1266	39	20364	1.01122e+26
GO:0034703	cation channel complex	cellular_component	0.44038	1	3	1266	39	20364	1.01111e+26
GO:0000904	cell morphogenesis involved in differentiation	biological_process	0.44038	1	3	1266	39	20364	1.01103e+26
GO:0006304	DNA modification	biological_process	0.44038	1	3	1266	39	20364	1.01118e+26
GO:0016798	hydrolase activity, acting on glycosyl bonds	molecular_function	0.44332	1	16	1266	243	20364	1.01116e+140
GO:0002684	positive regulation of immune system process	biological_process	0.44464	1	2	1266	24	20364	1.01116e+17
GO:0050778	positive regulation of immune response	biological_process	0.44464	1	2	1266	24	20364	1.00127e+17
GO:0007127	meiosis I	biological_process	0.44493	1	2	1266	24	20364	1.01114e+17
GO:0005581	collagen trimer	cellular_component	0.44493	1	2	1266	24	20364	1.01118e+17
GO:0009968	negative regulation of signal transduction	biological_process	0.44493	1	2	1266	24	20364	1.01122e+17
GO:0051276	chromosome organization	biological_process	0.44745	1	20	1266	307	20364	1.01112e+179
GO:0004497	monooxygenase activity	molecular_function	0.44895	1	4	1266	55	20364	1.01119e+35
GO:0000281	mitotic cytokinesis	biological_process	0.45016	1	7	1266	102	20364	1.01109e+59
GO:0061640	cytoskeleton-dependent cytokinesis	biological_process	0.45016	1	7	1266	102	20364	1.01121e+59
GO:0065004	protein-DNA complex assembly	biological_process	0.45027	1	7	1266	102	20364	1.01123e+62
GO:0071824	protein-DNA complex subunit organization	biological_process	0.45027	1	7	1266	102	20364	1.0112e+62
GO:0007156	homophilic cell adhesion via plasma membrane adhesion molecules	biological_process	0.45027	1	7	1266	102	20364	1.01123e+62
GO:0005267	potassium channel activity	molecular_function	0.45274	1	8	1266	118	20364	1.00303e+71
GO:0009101	glycoprotein biosynthetic process	biological_process	0.45299	1	8	1266	118	20364	1.0111e+68
GO:0000151	ubiquitin ligase complex	cellular_component	0.45301	1	8	1266	118	20364	1.01121e+71
GO:0044422	organelle part	cellular_component	0.45314	1	118	1266	1873	20364	101106021,105614872,101122216,101123643,106990811,101113132,101115414,101122806,101114641,105609982,101112716,443364,101106703,101117517,101105809,101105557,101112696,101109126,101105428,101111239,101115921,100526780,101106839,101106367,106990161,101110276,101105120,101116330,101115463,101108196,101107533,101107557,101120711,105610502,101119909,101113081,443064,100294614,101105271,101120760,10110…
GO:0005578	proteinaceous extracellular matrix	cellular_component	0.45505	1	9	1266	134	20364	1.01118e+80
GO:0044446	intracellular organelle part	cellular_component	0.45564	1	117	1266	1858	20364	101120760,101108066,101121088,101109090,101119909,100294614,443064,101105271,101113081,105610502,101107533,101108196,101107557,101120711,105603404,101117261,101103533,101107523,101112590,101117582,101110125,101118173,101109499,101110882,101112619,106990888,101110050,101115252,101122806,101114641,105609982,101112716,101113132,101115414,106990811,101106021,101122216,105614872,101123643,101105557,10…
GO:0016628	oxidoreductase activity, acting on the CH-CH group of donors, NAD or NADP as acceptor	molecular_function	0.45675	1	3	1266	40	20364	1.01118e+23
GO:0005839	proteasome core complex	cellular_component	0.45677	1	3	1266	40	20364	1.01113e+26
GO:0005874	microtubule	cellular_component	0.4569	1	3	1266	40	20364	1.01116e+26
GO:0008608	attachment of spindle microtubules to kinetochore	biological_process	0.4569	1	3	1266	40	20364	1.01116e+26
GO:0005829	cytosol	cellular_component	0.45694	1	3	1266	40	20364	1.01117e+26
GO:0004970	ionotropic glutamate receptor activity	molecular_function	0.45696	1	3	1266	40	20364	1.0111e+26
GO:0008066	glutamate receptor activity	molecular_function	0.45696	1	3	1266	40	20364	1.01114e+26
GO:1902580	single-organism cellular localization	biological_process	0.45717	1	17	1266	261	20364	1.01112e+152
GO:0030684	preribosome	cellular_component	0.45762	1	6	1266	87	20364	1.01105e+53
GO:0022836	gated channel activity	molecular_function	0.45792	1	18	1266	277	20364	1.01123e+161
GO:0043170	macromolecule metabolic process	biological_process	0.45815	1	417	1266	6673	20364	101113800,101123429,101112932,101118725,101102319,101103413,101118332,101112989,101107802,101115047,101110038,105605675,101102270,101110486,101106071,105614134,101104506,101108561,101121788,101119780,497272,101116267,101105413,101115502,101121197,101116132,101123319,101116512,101107461,101103808,101109077,101122655,105606445,101122277,101120214,101117666,101112882,101104761,100037702,106991897,10…
GO:0006886	intracellular protein transport	biological_process	0.45992	1	38	1266	596	20364	101120166,105602313,101107561,101117328,105605963,101120768,101113993,100526782,106991173,101109499,101111605,101105341,101107533,101119603,100294614,101118606,101105069,101110857,101106160,101119310,101112869,101112696,101102561,100526785,101119486,105605902,100526780,101106367,101105809,100302307,101112901,101123284,101111411,101116657,101115931,101106535,101114641,101112716
GO:0001076	transcription factor activity, RNA polymerase II transcription factor binding	molecular_function	0.464	1	9	1266	135	20364	1.01121e+80
GO:0001104	RNA polymerase II transcription cofactor activity	molecular_function	0.464	1	9	1266	135	20364	1.01119e+80
GO:0008168	methyltransferase activity	molecular_function	0.4652	1	20	1266	310	20364	1.05602e+179
GO:0007268	synaptic transmission	biological_process	0.46604	1	2	1266	25	20364	1.00035e+17
GO:0015923	mannosidase activity	molecular_function	0.46609	1	2	1266	25	20364	1.05606e+17
GO:0004659	prenyltransferase activity	molecular_function	0.46614	1	2	1266	25	20364	1.01114e+17
GO:0042651	thylakoid membrane	cellular_component	0.46615	1	2	1266	25	20364	1.05603e+17
GO:0006725	cellular aromatic compound metabolic process	biological_process	0.46635	1	268	1266	4285	20364	101113692,101113866,101118095,101109843,101106119,101109874,101112170,101103655,101113475,100145859,101116203,101105624,101119070,101111693,105614369,100145873,101113968,101115155,101121671,101109464,101120780,101106927,105604804,101117115,101115896,105601861,101108193,101116348,101115478,101102368,101116536,101116194,101117244,101103527,101109648,101115931,101109645,101112716,101115463,101112524…
GO:0009896	positive regulation of catabolic process	biological_process	0.46642	1	5	1266	72	20364	1.01121e+44
GO:0010508	positive regulation of autophagy	biological_process	0.46642	1	5	1266	72	20364	1.01121e+44
GO:0031331	positive regulation of cellular catabolic process	biological_process	0.46642	1	5	1266	72	20364	1.01121e+44
GO:0016462	pyrophosphatase activity	molecular_function	0.46879	1	59	1266	934	20364	101102343,101111693,101120424,101112932,101107111,101101873,101121256,101106728,101110526,101115555,101106367,101113475,105611157,101106609,101110857,101108844,101112869,101115463,101121046,101110004,101115931,101113132,101107510,101110043,101106333,101112429,101117517,101115220,101116194,101113802,101116166,101122169,101109665,101116097,101109076,100302308,101103677,101112735,101105090,100302302…
GO:0019954	asexual reproduction	biological_process	0.47055	1	7	1266	104	20364	1.0112e+59
GO:0016791	phosphatase activity	molecular_function	0.47127	1	21	1266	327	20364	1.01109e+182
GO:0009100	glycoprotein metabolic process	biological_process	0.47196	1	8	1266	120	20364	1.0111e+68
GO:0019012	virion	cellular_component	0.47288	1	42	1266	663	20364	101105271,100294614,106990500,101114845,101107406,101107608,101107815,106991703,101114377,101121714,101105986,101105956,101117014,105614928,101118393,101108547,101117079,101117891,100526782,101102198,101103943,101103350,101118043,101118731,101110050,105605705,101106727,105612928,101112716,105609982,101112387,101108770,101103527,105607805,101110526,101120424,100526785,106991946,101106605,101117700…
GO:0017004	cytochrome complex assembly	biological_process	0.47326	1	3	1266	41	20364	1.05605e+26
GO:0006265	DNA topological change	biological_process	0.47333	1	3	1266	41	20364	1.01106e+26
GO:0046483	heterocycle metabolic process	biological_process	0.4735	1	267	1266	4273	20364	100188930,105605702,101115400,101116287,101107510,101121680,101102632,101114273,101102402,101121962,101110406,101104456,101110302,101106072,443156,101113302,101106579,101103674,101110452,101109302,101119756,101108539,101106258,101106721,101119929,100135687,101115254,101111894,101114421,101116202,101109541,101118239,101106826,101114117,101109557,101119344,101102360,541606,101114815,101122097,10111…
GO:0006848	pyruvate transport	biological_process	0.47353	1	1	1266	10	20364	101115921
GO:0006850	mitochondrial pyruvate transport	biological_process	0.47353	1	1	1266	10	20364	101115921
GO:0030150	protein import into mitochondrial matrix	biological_process	0.47356	1	1	1266	10	20364	101118606
GO:0004571	mannosyl-oligosaccharide 1,2-alpha-mannosidase activity	molecular_function	0.47371	1	1	1266	10	20364	105605821
GO:0015924	mannosyl-oligosaccharide mannosidase activity	molecular_function	0.47371	1	1	1266	10	20364	105605821
GO:0004550	nucleoside diphosphate kinase activity	molecular_function	0.47372	1	1	1266	10	20364	101112170
GO:0006183	GTP biosynthetic process	biological_process	0.47372	1	1	1266	10	20364	101112170
GO:0006228	UTP biosynthetic process	biological_process	0.47372	1	1	1266	10	20364	101112170
GO:0006241	CTP biosynthetic process	biological_process	0.47372	1	1	1266	10	20364	101112170
GO:0009148	pyrimidine nucleoside triphosphate biosynthetic process	biological_process	0.47372	1	1	1266	10	20364	101112170
GO:0009208	pyrimidine ribonucleoside triphosphate metabolic process	biological_process	0.47372	1	1	1266	10	20364	101112170
GO:0009209	pyrimidine ribonucleoside triphosphate biosynthetic process	biological_process	0.47372	1	1	1266	10	20364	101112170
GO:0046036	CTP metabolic process	biological_process	0.47372	1	1	1266	10	20364	101112170
GO:0046039	GTP metabolic process	biological_process	0.47372	1	1	1266	10	20364	101112170
GO:0046051	UTP metabolic process	biological_process	0.47372	1	1	1266	10	20364	101112170
GO:0046132	pyrimidine ribonucleoside biosynthetic process	biological_process	0.47372	1	1	1266	10	20364	101112170
GO:0046134	pyrimidine nucleoside biosynthetic process	biological_process	0.47372	1	1	1266	10	20364	101112170
GO:0030151	molybdenum ion binding	molecular_function	0.47372	1	1	1266	10	20364	105609660
GO:0006772	thiamine metabolic process	biological_process	0.47377	1	1	1266	10	20364	101106859
GO:0009228	thiamine biosynthetic process	biological_process	0.47377	1	1	1266	10	20364	101106859
GO:0042723	thiamine-containing compound metabolic process	biological_process	0.47377	1	1	1266	10	20364	101106859
GO:0042724	thiamine-containing compound biosynthetic process	biological_process	0.47377	1	1	1266	10	20364	101106859
GO:0017089	glycolipid transporter activity	molecular_function	0.47378	1	1	1266	10	20364	101113276
GO:0046836	glycolipid transport	biological_process	0.47378	1	1	1266	10	20364	101113276
GO:0051016	barbed-end actin filament capping	biological_process	0.47379	1	1	1266	10	20364	101106839
GO:0070403	NAD+ binding	molecular_function	0.47379	1	1	1266	10	20364	101108066
GO:0031369	translation initiation factor binding	molecular_function	0.47379	1	1	1266	10	20364	106991946
GO:0001897	cytolysis by symbiont of host cells	biological_process	0.47379	1	1	1266	10	20364	101112991
GO:0002097	tRNA wobble base modification	biological_process	0.47379	1	1	1266	10	20364	101116437
GO:0002098	tRNA wobble uridine modification	biological_process	0.47379	1	1	1266	10	20364	101116437
GO:0005816	spindle pole body	cellular_component	0.47379	1	1	1266	10	20364	101120936
GO:0005823	central plaque of spindle pole body	cellular_component	0.47379	1	1	1266	10	20364	101120936
GO:0006336	DNA replication-independent nucleosome assembly	biological_process	0.47379	1	1	1266	10	20364	101105428
GO:0008440	inositol-1,4,5-trisphosphate 3-kinase activity	molecular_function	0.47379	1	1	1266	10	20364	101102341
GO:0008716	D-alanine-D-alanine ligase activity	molecular_function	0.47379	1	1	1266	10	20364	101112991
GO:0009074	aromatic amino acid family catabolic process	biological_process	0.47379	1	1	1266	10	20364	101103696
GO:0019836	hemolysis by symbiont of host erythrocytes	biological_process	0.47379	1	1	1266	10	20364	101112991
GO:0031055	chromatin remodeling at centromere	biological_process	0.47379	1	1	1266	10	20364	101105428
GO:0034080	CENP-A containing nucleosome assembly	biological_process	0.47379	1	1	1266	10	20364	101105428
GO:0034724	DNA replication-independent nucleosome organization	biological_process	0.47379	1	1	1266	10	20364	101105428
GO:0042301	phosphate ion binding	molecular_function	0.47379	1	1	1266	10	20364	101104001
GO:0043486	histone exchange	biological_process	0.47379	1	1	1266	10	20364	101105428
GO:0044212	transcription regulatory region DNA binding	molecular_function	0.47379	1	1	1266	10	20364	101116194
GO:0044441	ciliary part	cellular_component	0.47379	1	1	1266	10	20364	101111312
GO:0044450	microtubule organizing center part	cellular_component	0.47379	1	1	1266	10	20364	101120936
GO:0061641	CENP-A containing chromatin organization	biological_process	0.47379	1	1	1266	10	20364	101105428
GO:0097223	sperm part	cellular_component	0.47379	1	1	1266	10	20364	101111312
GO:0046914	transition metal ion binding	molecular_function	0.47448	1	128	1266	2042	20364	105614749,101104572,105610458,105616586,101114680,105603395,105605425,101119930,101116176,101105872,101113586,101118277,101103337,101106367,101118441,101112696,101117852,101103304,443513,105607894,767576,101121358,101115174,101115839,101112619,101122521,101120117,101119083,101116619,101110406,101114273,101102632,101113866,101109837,101103655,101102418,494431,101119580,101109874,101122893,10561387…
GO:0015085	calcium ion transmembrane transporter activity	molecular_function	0.47659	1	4	1266	57	20364	1.01108e+35
GO:0006612	protein targeting to membrane	biological_process	0.47668	1	4	1266	57	20364	1.01108e+35
GO:0015698	inorganic anion transport	biological_process	0.47671	1	4	1266	57	20364	1.01106e+35
GO:0048584	positive regulation of response to stimulus	biological_process	0.47838	1	5	1266	73	20364	1.01116e+44
GO:0061025	membrane fusion	biological_process	0.47866	1	5	1266	73	20364	1.01104e+44
GO:0006351	transcription, DNA-templated	biological_process	0.47898	1	149	1266	2381	20364	101102555,105607295,101115502,101105413,101119780,101112989,101115382,101102319,101112932,101106605,101123429,105605675,101105950,443504,105605160,101119197,101120938,101112250,101115623,101109087,106991897,105607461,101122620,101119239,101105956,101111605,101123178,101108429,101109495,100192430,101103677,101114771,101115946,101120286,101103683,101112882,105606445,101112270,101122655,100240742,10…
GO:0097659	nucleic acid-templated transcription	biological_process	0.47898	1	149	1266	2381	20364	105607295,101102555,101119780,101105413,101115502,101123429,101106605,101112932,101102319,101115382,101112989,101105950,105605675,105607461,101109087,106991897,101115623,101112250,101120938,105605160,101119197,443504,101109495,101123178,101108429,101111605,101105956,101119239,101122620,101120286,101115946,101114771,101103677,100192430,101122655,101112270,105606445,101112882,101103683,101119807,10…
GO:0009108	coenzyme biosynthetic process	biological_process	0.4799	1	6	1266	89	20364	1.01115e+53
GO:0000228	nuclear chromosome	cellular_component	0.48128	1	8	1266	121	20364	1.0112e+71
GO:0016592	mediator complex	cellular_component	0.48175	1	9	1266	137	20364	1.01118e+80
GO:0006357	regulation of transcription from RNA polymerase II promoter	biological_process	0.48234	1	11	1266	169	20364	1.01121e+98
GO:0019867	outer membrane	cellular_component	0.48274	1	13	1266	201	20364	1.01108e+116
GO:0009067	aspartate family amino acid biosynthetic process	biological_process	0.4868	1	2	1266	26	20364	443005101116797
GO:0003909	DNA ligase activity	molecular_function	0.48684	1	2	1266	26	20364	1.01114e+17
GO:0019064	fusion of virus membrane with host plasma membrane	biological_process	0.48686	1	2	1266	26	20364	1.01104e+17
GO:0039663	membrane fusion involved in viral entry into host cell	biological_process	0.48686	1	2	1266	26	20364	1.01106e+17
GO:0044800	multi-organism membrane fusion	biological_process	0.48686	1	2	1266	26	20364	1.01104e+17
GO:0044803	multi-organism membrane organization	biological_process	0.48686	1	2	1266	26	20364	1.01106e+17
GO:0007029	endoplasmic reticulum organization	biological_process	0.48687	1	2	1266	26	20364	1.01117e+17
GO:0010181	FMN binding	molecular_function	0.48687	1	2	1266	26	20364	1.05615e+17
GO:0015298	solute:cation antiporter activity	molecular_function	0.48687	1	2	1266	26	20364	1.01108e+17
GO:0015299	solute:proton antiporter activity	molecular_function	0.48687	1	2	1266	26	20364	1.01116e+17
GO:0007010	cytoskeleton organization	biological_process	0.48741	1	27	1266	426	20364	1.01112e+242
GO:0006950	response to stress	biological_process	0.48972	1	74	1266	1181	20364	101113475,101116203,101102343,101118095,101105869,101104456,101119780,101114273,101116168,101102632,101119637,101113866,101103655,101112429,105605702,101120214,101104761,101121414,105605963,101103808,101123343,101108367,101103676,101119851,101115105,101120243,101119344,101106826,101111607,101119603,101115870,101104023,101109087,101115254,101110078,101102084,101113646,101123199,101107111,101106367…
GO:0019725	cellular homeostasis	biological_process	0.49015	1	11	1266	170	20364	1.0111e+98
GO:0005249	voltage-gated potassium channel activity	molecular_function	0.4904	1	5	1266	74	20364	1.05606e+44
GO:0035091	phosphatidylinositol binding	molecular_function	0.49074	1	5	1266	74	20364	1.01121e+44
GO:0015074	DNA integration	biological_process	0.49074	1	5	1266	74	20364	1.05614e+44
GO:0098609	cell-cell adhesion	biological_process	0.49077	1	8	1266	122	20364	1.01123e+71
GO:0051169	nuclear transport	biological_process	0.49756	1	12	1266	187	20364	1.00302e+107
GO:0032774	RNA biosynthetic process	biological_process	0.50118	1	150	1266	2407	20364	101112270,101122655,105606445,101112882,101103683,101120286,101103677,101114771,101115946,100192430,101123178,101108429,101109495,101111605,101119239,101105956,101122620,106991897,101109087,105607461,101115623,101120938,101112250,443504,105605160,101119197,105605675,101105950,101106605,101123429,101112932,101115382,101102319,101112989,101119780,101115502,101105413,105607295,101102555,101108494,55…
GO:1901361	organic cyclic compound catabolic process	biological_process	0.50171	1	6	1266	91	20364	1.01122e+53
GO:0004812	aminoacyl-tRNA ligase activity	molecular_function	0.50272	1	5	1266	75	20364	1.01105e+44
GO:0006302	double-strand break repair	biological_process	0.50523	1	3	1266	43	20364	1.01107e+26
GO:0034453	microtubule anchoring	biological_process	0.5053	1	3	1266	43	20364	1.01111e+26
GO:0008202	steroid metabolic process	biological_process	0.50535	1	3	1266	43	20364	1.0112e+26
GO:0030260	entry into host cell	biological_process	0.50536	1	3	1266	43	20364	1.01106e+26
GO:0044409	entry into host	biological_process	0.50536	1	3	1266	43	20364	1.01104e+26
GO:0046718	viral entry into host cell	biological_process	0.50536	1	3	1266	43	20364	1.01118e+26
GO:0051806	entry into cell of other organism involved in symbiotic interaction	biological_process	0.50536	1	3	1266	43	20364	1.01106e+26
GO:0051828	entry into other organism involved in symbiotic interaction	biological_process	0.50536	1	3	1266	43	20364	1.01104e+26
GO:0001510	RNA methylation	biological_process	0.50536	1	3	1266	43	20364	1.01119e+26
GO:0044801	single-organism membrane fusion	biological_process	0.50536	1	3	1266	43	20364	1.01111e+26
GO:0071855	neuropeptide receptor binding	molecular_function	0.50594	1	1	1266	11	20364	100145885
GO:0000270	peptidoglycan metabolic process	biological_process	0.50619	1	1	1266	11	20364	106991173
GO:0006353	DNA-templated transcription, termination	biological_process	0.50635	1	1	1266	11	20364	106990245
GO:0004000	adenosine deaminase activity	molecular_function	0.50637	1	1	1266	11	20364	101123319
GO:0005905	coated pit	cellular_component	0.5064	1	1	1266	11	20364	101117328
GO:0012510	trans-Golgi network transport vesicle membrane	cellular_component	0.5064	1	1	1266	11	20364	101117328
GO:0030125	clathrin vesicle coat	cellular_component	0.5064	1	1	1266	11	20364	101117328
GO:0030130	clathrin coat of trans-Golgi network vesicle	cellular_component	0.5064	1	1	1266	11	20364	101117328
GO:0030132	clathrin coat of coated pit	cellular_component	0.5064	1	1	1266	11	20364	101117328
GO:0030136	clathrin-coated vesicle	cellular_component	0.5064	1	1	1266	11	20364	101117328
GO:0030140	trans-Golgi network transport vesicle	cellular_component	0.5064	1	1	1266	11	20364	101117328
GO:0030665	clathrin-coated vesicle membrane	cellular_component	0.5064	1	1	1266	11	20364	101117328
GO:0007157	heterophilic cell-cell adhesion via plasma membrane cell adhesion molecules	biological_process	0.50645	1	1	1266	11	20364	106991247
GO:0044275	cellular carbohydrate catabolic process	biological_process	0.50646	1	1	1266	11	20364	105609660
GO:0006072	glycerol-3-phosphate metabolic process	biological_process	0.50653	1	1	1266	11	20364	101113161
GO:0046168	glycerol-3-phosphate catabolic process	biological_process	0.50653	1	1	1266	11	20364	101113161
GO:0000275	mitochondrial proton-transporting ATP synthase complex, catalytic core F(1)	cellular_component	0.50653	1	1	1266	11	20364	101117582
GO:0001101	response to acid chemical	biological_process	0.50653	1	1	1266	11	20364	101106808
GO:0004064	arylesterase activity	molecular_function	0.50653	1	1	1266	11	20364	101110043
GO:0004797	thymidine kinase activity	molecular_function	0.50653	1	1	1266	11	20364	101115179
GO:0007205	protein kinase C-activating G-protein coupled receptor signaling pathway	biological_process	0.50653	1	1	1266	11	20364	101114659
GO:0008252	nucleotidase activity	molecular_function	0.50653	1	1	1266	11	20364	105605702
GO:0008253	5'-nucleotidase activity	molecular_function	0.50653	1	1	1266	11	20364	105605702
GO:0008556	potassium-transporting ATPase activity	molecular_function	0.50653	1	1	1266	11	20364	101116166
GO:0009620	response to fungus	biological_process	0.50653	1	1	1266	11	20364	101105869
GO:0016868	intramolecular transferase activity, phosphotransferases	molecular_function	0.50653	1	1	1266	11	20364	101114411
GO:0019050	suppression by virus of host apoptotic process	biological_process	0.50653	1	1	1266	11	20364	101105677
GO:0019136	deoxynucleoside kinase activity	molecular_function	0.50653	1	1	1266	11	20364	101115179
GO:0019206	nucleoside kinase activity	molecular_function	0.50653	1	1	1266	11	20364	101115179
GO:0030337	DNA polymerase processivity factor activity	molecular_function	0.50653	1	1	1266	11	20364	101119525
GO:0030493	bacteriochlorophyll metabolic process	biological_process	0.50653	1	1	1266	11	20364	101114508
GO:0030494	bacteriochlorophyll biosynthetic process	biological_process	0.50653	1	1	1266	11	20364	101114508
GO:0031647	regulation of protein stability	biological_process	0.50653	1	1	1266	11	20364	101104001
GO:0033668	negative regulation by symbiont of host apoptotic process	biological_process	0.50653	1	1	1266	11	20364	101105677
GO:0034593	phosphatidylinositol bisphosphate phosphatase activity	molecular_function	0.50653	1	1	1266	11	20364	443513
GO:0034596	phosphatidylinositol phosphate 4-phosphatase activity	molecular_function	0.50653	1	1	1266	11	20364	443513
GO:0034597	phosphatidylinositol-4,5-bisphosphate 4-phosphatase activity	molecular_function	0.50653	1	1	1266	11	20364	443513
GO:0046839	phospholipid dephosphorylation	biological_process	0.50653	1	1	1266	11	20364	443513
GO:0046856	phosphatidylinositol dephosphorylation	biological_process	0.50653	1	1	1266	11	20364	443513
GO:0046933	proton-transporting ATP synthase activity, rotational mechanism	molecular_function	0.50653	1	1	1266	11	20364	101109665
GO:0050821	protein stabilization	biological_process	0.50653	1	1	1266	11	20364	101104001
GO:0050832	defense response to fungus	biological_process	0.50653	1	1	1266	11	20364	101105869
GO:0051801	cytolysis in other organism involved in symbiotic interaction	biological_process	0.50653	1	1	1266	11	20364	101112991
GO:0052041	negative regulation by symbiont of host programmed cell death	biological_process	0.50653	1	1	1266	11	20364	101105677
GO:0052331	hemolysis in other organism involved in symbiotic interaction	biological_process	0.50653	1	1	1266	11	20364	101112991
GO:0052490	negative regulation by organism of programmed cell death in other organism involved in symbiotic interaction	biological_process	0.50653	1	1	1266	11	20364	101105677
GO:0052866	phosphatidylinositol phosphate phosphatase activity	molecular_function	0.50653	1	1	1266	11	20364	443513
GO:0030118	clathrin coat	cellular_component	0.50696	1	2	1266	27	20364	1.01117e+17
GO:0008053	mitochondrial fusion	biological_process	0.50708	1	2	1266	27	20364	1.01111e+17
GO:0019054	modulation by virus of host process	biological_process	0.50708	1	2	1266	27	20364	1.01119e+17
GO:0044068	modulation by symbiont of host cellular process	biological_process	0.50708	1	2	1266	27	20364	1.01119e+17
GO:0048870	cell motility	biological_process	0.50806	1	9	1266	140	20364	1.05613e+80
GO:0051674	localization of cell	biological_process	0.50806	1	9	1266	140	20364	1.05607e+80
GO:0008083	growth factor activity	molecular_function	0.5094	1	8	1266	124	20364	1.01121e+62
GO:0051287	NAD binding	molecular_function	0.51251	1	6	1266	92	20364	1.01117e+53
GO:0043038	amino acid activation	biological_process	0.51251	1	6	1266	92	20364	1.01119e+53
GO:0043039	tRNA aminoacylation	biological_process	0.51251	1	6	1266	92	20364	1.01105e+53
GO:0051129	negative regulation of cellular component organization	biological_process	0.51716	1	4	1266	60	20364	1.05606e+35
GO:0046907	intracellular transport	biological_process	0.51791	1	48	1266	771	20364	101107533,101118606,105605160,100294614,101119603,101105341,101111605,101111216,101114460,106991173,100526782,101113993,106991462,101120768,101109499,101107561,105602313,101120166,105605963,101118731,101117328,101115931,101111411,101116657,101123284,101112716,101114641,101106535,101110159,101106022,101121171,101112901,100302307,101116872,101105809,101102561,100526785,101112696,101106367,100526780…
GO:0005887	integral component of plasma membrane	cellular_component	0.52064	1	7	1266	109	20364	4.97272e+59
GO:0031226	intrinsic component of plasma membrane	cellular_component	0.52064	1	7	1266	109	20364	4.97272e+59
GO:1901136	carbohydrate derivative catabolic process	biological_process	0.52083	1	3	1266	44	20364	1.01102e+26
GO:0043161	proteasome-mediated ubiquitin-dependent protein catabolic process	biological_process	0.52087	1	3	1266	44	20364	1.00302e+26
GO:0000377	RNA splicing, via transesterification reactions with bulged adenosine as nucleophile	biological_process	0.52093	1	3	1266	44	20364	1.01105e+26
GO:0000398	mRNA splicing, via spliceosome	biological_process	0.52093	1	3	1266	44	20364	1.01105e+26
GO:0016879	ligase activity, forming carbon-nitrogen bonds	molecular_function	0.52284	1	6	1266	93	20364	1.05606e+53
GO:0044431	Golgi apparatus part	cellular_component	0.52316	1	6	1266	93	20364	1.05602e+53
GO:0005741	mitochondrial outer membrane	cellular_component	0.52318	1	6	1266	93	20364	1.01105e+53
GO:0031968	organelle outer membrane	cellular_component	0.52318	1	6	1266	93	20364	1.01108e+53
GO:1901362	organic cyclic compound biosynthetic process	biological_process	0.52607	1	175	1266	2821	20364	101102360,101109464,101114117,101105838,101106826,101114421,101118239,101109541,101119929,101117115,100135687,101115254,101111894,101112046,101103696,101118731,105602313,105601861,101122097,101116536,541606,101114815,101102368,101115478,101108193,101110406,101109843,101110302,101106119,101113692,101113866,101102402,101112170,101107510,100188930,101109874,101116287,101108539,101115341,101106721,10…
GO:0070887	cellular response to chemical stimulus	biological_process	0.52634	1	5	1266	77	20364	1.01109e+41
GO:0006839	mitochondrial transport	biological_process	0.52648	1	2	1266	28	20364	1.01116e+17
GO:0003746	translation elongation factor activity	molecular_function	0.52657	1	2	1266	28	20364	443504101115108
GO:0016620	oxidoreductase activity, acting on the aldehyde or oxo group of donors, NAD or NADP as acceptor	molecular_function	0.5267	1	2	1266	28	20364	443005101103527
GO:0000271	polysaccharide biosynthetic process	biological_process	0.52676	1	2	1266	28	20364	1.01122e+17
GO:0008023	transcription elongation factor complex	cellular_component	0.52676	1	2	1266	28	20364	1.01105e+17
GO:0010648	negative regulation of cell communication	biological_process	0.52676	1	2	1266	28	20364	1.01106e+17
GO:0023057	negative regulation of signaling	biological_process	0.52676	1	2	1266	28	20364	1.01106e+17
GO:0070851	growth factor receptor binding	molecular_function	0.52676	1	2	1266	28	20364	101104506443064
GO:0008276	protein methyltransferase activity	molecular_function	0.53046	1	4	1266	61	20364	1.00038e+35
GO:0006367	transcription initiation from RNA polymerase II promoter	biological_process	0.53047	1	4	1266	61	20364	1.01115e+35
GO:0033013	tetrapyrrole metabolic process	biological_process	0.53051	1	7	1266	110	20364	1.0111e+62
GO:0015081	sodium ion transmembrane transporter activity	molecular_function	0.53051	1	7	1266	110	20364	4.43488e+59
GO:0005938	cell cortex	cellular_component	0.53366	1	6	1266	94	20364	1.01103e+53
GO:0019439	aromatic compound catabolic process	biological_process	0.53378	1	6	1266	94	20364	1.01122e+53
GO:0006139	nucleobase-containing compound metabolic process	biological_process	0.53397	1	255	1266	4114	20364	101104055,101107815,101109449,101106101,101105271,105615269,101113081,101119909,101115446,101121088,101120760,101117014,101107485,101102779,101121261,101110252,101102134,101107523,101105117,105604166,101104051,105605642,101102923,101107090,101120642,101118173,101120491,101112735,101110125,101108494,554264,101120166,101123259,101102378,106991886,101105154,101122954,101119807,101107297,678681,10111…
GO:0072511	divalent inorganic cation transport	biological_process	0.53408	1	9	1266	143	20364	1.0112e+77
GO:0061695	transferase complex, transferring phosphorus-containing groups	cellular_component	0.53413	1	9	1266	143	20364	1.01123e+80
GO:0016645	oxidoreductase activity, acting on the CH-NH group of donors	molecular_function	0.53636	1	3	1266	45	20364	1.0111e+26
GO:0019080	viral gene expression	biological_process	0.53636	1	3	1266	45	20364	1.01115e+26
GO:0032268	regulation of cellular protein metabolic process	biological_process	0.5367	1	8	1266	127	20364	1.00505e+71
GO:0010008	endosome membrane	cellular_component	0.53684	1	1	1266	12	20364	101111239
GO:0004312	fatty acid synthase activity	molecular_function	0.53693	1	1	1266	12	20364	101117580
GO:1990542	mitochondrial transmembrane transport	biological_process	0.53702	1	1	1266	12	20364	101118606
GO:0019359	nicotinamide nucleotide biosynthetic process	biological_process	0.53715	1	1	1266	12	20364	101102594
GO:0000302	response to reactive oxygen species	biological_process	0.53716	1	1	1266	12	20364	101119059
GO:1901031	regulation of response to reactive oxygen species	biological_process	0.53716	1	1	1266	12	20364	101119059
GO:1902882	regulation of response to oxidative stress	biological_process	0.53716	1	1	1266	12	20364	101119059
GO:0003911	DNA ligase (NAD+) activity	molecular_function	0.53718	1	1	1266	12	20364	101103655
GO:0000439	core TFIIH complex	cellular_component	0.53721	1	1	1266	12	20364	101102343
GO:0005402	cation:sugar symporter activity	molecular_function	0.53722	1	1	1266	12	20364	101117113
GO:0018342	protein prenylation	biological_process	0.53723	1	1	1266	12	20364	101114020
GO:0097354	prenylation	biological_process	0.53723	1	1	1266	12	20364	101114020
GO:0016703	oxidoreductase activity, acting on single donors with incorporation of molecular oxygen, incorporation of one atom of oxygen (internal monooxygenases or internal mixed function oxidases)	molecular_function	0.53723	1	1	1266	12	20364	101111894
GO:0001533	cornified envelope	cellular_component	0.53723	1	1	1266	12	20364	101112366
GO:0004143	diacylglycerol kinase activity	molecular_function	0.53723	1	1	1266	12	20364	101114659
GO:0004565	beta-galactosidase activity	molecular_function	0.53723	1	1	1266	12	20364	101121358
GO:0005891	voltage-gated calcium channel complex	cellular_component	0.53723	1	1	1266	12	20364	101111312
GO:0006013	mannose metabolic process	biological_process	0.53723	1	1	1266	12	20364	101117079
GO:0006171	cAMP biosynthetic process	biological_process	0.53723	1	1	1266	12	20364	101122401
GO:0006568	tryptophan metabolic process	biological_process	0.53723	1	1	1266	12	20364	101103696
GO:0006586	indolalkylamine metabolic process	biological_process	0.53723	1	1	1266	12	20364	101103696
GO:0008645	hexose transport	biological_process	0.53723	1	1	1266	12	20364	101117115
GO:0030435	sporulation resulting in formation of a cellular spore	biological_process	0.53723	1	1	1266	12	20364	101123259
GO:0030686	90S preribosome	cellular_component	0.53723	1	1	1266	12	20364	101110406
GO:0030865	cortical cytoskeleton organization	biological_process	0.53723	1	1	1266	12	20364	101120768
GO:0030866	cortical actin cytoskeleton organization	biological_process	0.53723	1	1	1266	12	20364	101120768
GO:0034227	tRNA thio-modification	biological_process	0.53723	1	1	1266	12	20364	101116437
GO:0034457	Mpp10 complex	cellular_component	0.53723	1	1	1266	12	20364	101110406
GO:0034704	calcium channel complex	cellular_component	0.53723	1	1	1266	12	20364	101111312
GO:0042277	peptide binding	molecular_function	0.53723	1	1	1266	12	20364	101106535
GO:0042430	indole-containing compound metabolic process	biological_process	0.53723	1	1	1266	12	20364	101103696
GO:0051766	inositol trisphosphate kinase activity	molecular_function	0.53723	1	1	1266	12	20364	101102341
GO:0070569	uridylyltransferase activity	molecular_function	0.53723	1	1	1266	12	20364	101104761
GO:0005125	cytokine activity	molecular_function	0.53768	1	5	1266	78	20364	1.01104e+44
GO:0048193	Golgi vesicle transport	biological_process	0.53973	1	10	1266	160	20364	1.05605e+89
GO:0044403	symbiosis, encompassing mutualism through parasitism	biological_process	0.5405	1	38	1266	615	20364	101108443,101103527,101110301,101115414,101105209,105609982,101120936,101116006,101118996,105605616,101110951,101115382,101105677,101122970,101111239,105602783,101119070,101105956,101118044,101111880,101114460,101108547,105614928,101119525,101114117,101109541,101104440,101105271,101112991,101104535,101115623,101115254,101111476,101106727,105605705,101110050,101117891,101121218
GO:0015031	protein transport	biological_process	0.54187	1	46	1266	745	20364	101105341,101111605,100294614,101119603,101118606,101107533,101104934,101114060,101109214,101117328,101105154,105605963,105602313,101107561,101120166,101109499,101120768,100526782,106991173,101116512,101113993,100302307,101105809,101112901,101106535,101112716,101114641,105603395,101123284,101115931,101116105,101111411,101116657,101112869,101106160,101119310,101108392,101105069,101110857,105605902…
GO:0031399	regulation of protein modification process	biological_process	0.54334	1	4	1266	62	20364	1.01116e+35
GO:0006259	DNA metabolic process	biological_process	0.54358	1	71	1266	1150	20364	105605702,101103655,101119780,101114273,101102632,101113866,101118095,101104456,101110406,101106072,101111693,101105493,101102343,105605053,101113968,100145873,101113475,101116203,101103674,101106258,101109087,101115254,101119603,101109444,101115870,101115896,101119344,101109557,101108429,101106826,101111607,101105986,101120780,101105956,101103676,101103677,101103808,101104761,101120214,101107297…
GO:0048731	system development	biological_process	0.54421	1	6	1266	95	20364	1.01103e+53
GO:0051015	actin filament binding	molecular_function	0.54552	1	2	1266	29	20364	1.05605e+17
GO:1902533	positive regulation of intracellular signal transduction	biological_process	0.54572	1	2	1266	29	20364	1.01102e+17
GO:0006338	chromatin remodeling	biological_process	0.54576	1	2	1266	29	20364	1.01113e+17
GO:0070566	adenylyltransferase activity	molecular_function	0.5459	1	2	1266	29	20364	1.01114e+17
GO:0000087	mitotic M phase	biological_process	0.5459	1	2	1266	29	20364	1.01121e+17
GO:0009404	toxin metabolic process	biological_process	0.5459	1	2	1266	29	20364	1.05605e+17
GO:0016811	hydrolase activity, acting on carbon-nitrogen (but not peptide) bonds, in linear amides	molecular_function	0.5459	1	2	1266	29	20364	1.05605e+17
GO:0098763	mitotic cell cycle phase	biological_process	0.5459	1	2	1266	29	20364	1.01113e+17
GO:0044423	virion part	cellular_component	0.54886	1	38	1266	617	20364	101108547,105614928,101117014,101118393,101105956,101105986,101121714,101114377,106991703,101114845,101107406,106990500,100294614,101105271,105612928,101106727,105605705,101110050,101118731,101118043,101103943,101103350,100526782,101117891,101117079,105607805,101103527,101108770,101112387,101112716,106991966,101122520,101117700,101106605,100526785,106991946,101120424,101110526
GO:0015980	energy derivation by oxidation of organic compounds	biological_process	0.54982	1	7	1266	112	20364	1.01107e+62
GO:0010498	proteasomal protein catabolic process	biological_process	0.55131	1	3	1266	46	20364	1.05606e+26
GO:0044710	single-organism metabolic process	biological_process	0.55134	1	195	1266	3156	20364	101104761,101120214,101109214,101122277,101106859,101109075,101103808,101116132,101109018,101103676,105609660,106990117,101111607,101106474,101109444,101119603,101105203,101110351,101123191,101109087,100127212,101117410,101109709,101104086,101102377,101105267,101108052,101116260,101122403,105605053,101102343,101118725,101111009,101105651,100145857,101119780,101113687,101107719,105607066,101121788…
GO:0000375	RNA splicing, via transesterification reactions	biological_process	0.55137	1	3	1266	46	20364	1.00272e+26
GO:0008171	O-methyltransferase activity	molecular_function	0.55143	1	3	1266	46	20364	1.01119e+26
GO:0003916	DNA topoisomerase activity	molecular_function	0.55143	1	3	1266	46	20364	1.01104e+26
GO:0052126	movement in host environment	biological_process	0.55631	1	4	1266	63	20364	1.01118e+35
GO:0052192	movement in environment of other organism involved in symbiotic interaction	biological_process	0.55631	1	4	1266	63	20364	1.01104e+35
GO:0014070	response to organic cyclic compound	biological_process	0.55631	1	4	1266	63	20364	1.01119e+32
GO:0044419	interspecies interaction between organisms	biological_process	0.55712	1	38	1266	619	20364	101105209,105609982,101110301,101115414,101103527,101108443,101119070,105602783,101111239,101105677,101122970,101115382,101110951,101118996,105605616,101116006,101120936,101115254,101115623,101104535,101112991,101105271,101104440,101109541,101114117,101119525,105614928,101108547,101114460,101118044,101111880,101105956,101121218,101117891,105605705,101110050,101106727,101111476
GO:0003723	RNA binding	molecular_function	0.55916	1	48	1266	782	20364	105612523,101106156,101117160,101102000,101123319,101105090,101103808,101111607,101113592,101116437,105606601,105603404,101109449,101103804,101107815,101117125,443504,101116202,101120938,101119719,101117288,101104440,101110452,105611157,101110038,101107802,101115108,101113475,101108844,101122518,106991946,101103337,101121256,101118277,101110951,101118374,101111507,101103527,101121680,101113802,10…
GO:0000910	cytokinesis	biological_process	0.55933	1	7	1266	113	20364	1.05605e+59
GO:0030029	actin filament-based process	biological_process	0.56078	1	5	1266	80	20364	1.01107e+44
GO:0030036	actin cytoskeleton organization	biological_process	0.56078	1	5	1266	80	20364	1.0111e+44
GO:0003677	DNA binding	molecular_function	0.56212	1	153	1266	2483	20364	101105154,106990888,101108494,554264,101112735,101110125,101107090,101120642,101120155,101104051,101117014,101107485,101121261,101110252,101115446,101120760,101105271,105615269,101113081,101119909,101106603,101106101,101103804,101104055,101108500,101112691,101110276,101107527,101109507,101118868,101121744,100526780,101107111,100302096,101116097,101119104,101110159,101108443,101117517,101116550,10…
GO:1901988	negative regulation of cell cycle phase transition	biological_process	0.56428	1	2	1266	30	20364	1.05606e+17
GO:1901991	negative regulation of mitotic cell cycle phase transition	biological_process	0.56428	1	2	1266	30	20364	1.05606e+17
GO:0008061	chitin binding	molecular_function	0.5643	1	2	1266	30	20364	1.00125e+17
GO:0050661	NADP binding	molecular_function	0.56449	1	2	1266	30	20364	1.05605e+17
GO:0005742	mitochondrial outer membrane translocase complex	cellular_component	0.56449	1	2	1266	30	20364	1.01109e+17
GO:0019783	ubiquitin-like protein-specific protease activity	molecular_function	0.5645	1	2	1266	30	20364	1.01105e+17
GO:0045944	positive regulation of transcription from RNA polymerase II promoter	biological_process	0.5645	1	2	1266	30	20364	1.05606e+17
GO:0009218	pyrimidine ribonucleotide metabolic process	biological_process	0.56595	1	1	1266	13	20364	101112170
GO:0009220	pyrimidine ribonucleotide biosynthetic process	biological_process	0.56595	1	1	1266	13	20364	101112170
GO:0019904	protein domain specific binding	molecular_function	0.56596	1	1	1266	13	20364	100302307
GO:0019072	viral genome packaging	biological_process	0.56601	1	1	1266	13	20364	101111476
GO:0052646	alditol phosphate metabolic process	biological_process	0.56601	1	1	1266	13	20364	101113161
GO:0015937	coenzyme A biosynthetic process	biological_process	0.56602	1	1	1266	13	20364	101113475
GO:0033866	nucleoside bisphosphate biosynthetic process	biological_process	0.56602	1	1	1266	13	20364	101113475
GO:0034030	ribonucleoside bisphosphate biosynthetic process	biological_process	0.56602	1	1	1266	13	20364	101113475
GO:0034033	purine nucleoside bisphosphate biosynthetic process	biological_process	0.56602	1	1	1266	13	20364	101113475
GO:0005343	organic acid:sodium symporter activity	molecular_function	0.56602	1	1	1266	13	20364	101108539
GO:0006672	ceramide metabolic process	biological_process	0.56602	1	1	1266	13	20364	105604804
GO:0009069	serine family amino acid metabolic process	biological_process	0.56602	1	1	1266	13	20364	101105872
GO:0016125	sterol metabolic process	biological_process	0.56602	1	1	1266	13	20364	105602313
GO:0016892	endoribonuclease activity, producing 3'-phosphomonoesters	molecular_function	0.56602	1	1	1266	13	20364	101104017
GO:0044179	hemolysis in other organism	biological_process	0.56602	1	1	1266	13	20364	101112991
GO:0046058	cAMP metabolic process	biological_process	0.56602	1	1	1266	13	20364	101122401
GO:0051715	cytolysis in other organism	biological_process	0.56602	1	1	1266	13	20364	101112991
GO:0070070	proton-transporting V-type ATPase complex assembly	biological_process	0.56602	1	1	1266	13	20364	101121788
GO:0070072	vacuolar proton-transporting V-type ATPase complex assembly	biological_process	0.56602	1	1	1266	13	20364	101121788
GO:1901677	phosphate transmembrane transporter activity	molecular_function	0.56602	1	1	1266	13	20364	101120259
GO:1901698	response to nitrogen compound	biological_process	0.56602	1	1	1266	13	20364	101116428
GO:0006891	intra-Golgi vesicle-mediated transport	biological_process	0.56621	1	3	1266	47	20364	1.01119e+26
GO:0006368	transcription elongation from RNA polymerase II promoter	biological_process	0.56621	1	3	1266	47	20364	1.01115e+26
GO:0032990	cell part morphogenesis	biological_process	0.56621	1	3	1266	47	20364	1.01103e+26
GO:0048858	cell projection morphogenesis	biological_process	0.56621	1	3	1266	47	20364	1.01103e+26
GO:0008233	peptidase activity	molecular_function	0.56678	1	64	1266	1044	20364	101110953,101118241,101102488,101122806,101105032,443429,101123643,101113003,101104136,105616812,443546,101112735,101120263,100127211,767576,101113508,105601883,105609190,101115174,105612922,101121714,780470,443433,101102542,101118332,101103413,443399,101111693,101118814,101117443,101104198,101113741,101114258,101102553,101108609,101110301,443151,101119580,101102270,101118613,101110406,101116166,…
GO:0071704	organic substance metabolic process	biological_process	0.56825	1	493	1266	7969	20364	105614940,106991457,105602313,105601861,105601924,101121460,101115478,101103861,101116348,101108193,101117079,101113279,101116536,101109630,101115179,101102368,101112720,106991904,101121671,105604804,101120780,101109464,101120923,101117115,101103793,101115896,101118177,106991624,101118996,101113741,101116203,101105833,100145859,101113475,101108609,101106762,101102047,101111693,101119070,101114290…
GO:0016874	ligase activity	molecular_function	0.56898	1	15	1266	246	20364	1.01115e+134
GO:1901363	heterocyclic compound binding	molecular_function	0.56997	1	355	1266	5747	20364	101104440,101120938,101113085,443504,101115870,101122731,105607461,101107029,106991897,101115623,101105986,101119239,101116437,101123178,101108429,101111605,101103808,106991084,101106899,101123319,101117328,101112882,101109214,101122277,101117304,101120259,101121788,100302745,101115925,101104506,101105651,100145857,101106887,101119780,497272,101116267,101116607,101121256,101112989,101115555,10111…
GO:0097159	organic cyclic compound binding	molecular_function	0.57155	1	355	1266	5748	20364	101102374,101108191,101111281,101120642,101112735,101106688,106990888,101103804,101106101,101115446,101105271,101113592,101117014,101107485,101121261,101110252,105606601,105604166,101120155,101105117,106991946,101105428,100526780,101110951,101110276,101107527,101118868,101108500,101121362,105604842,101110626,105609982,101115414,101119104,101116097,105606265,101103676,101123343,100192430,101103677…
GO:0000902	cell morphogenesis	biological_process	0.57508	1	6	1266	98	20364	1.01105e+53
GO:0032989	cellular component morphogenesis	biological_process	0.57508	1	6	1266	98	20364	1.01103e+53
GO:0004553	hydrolase activity, hydrolyzing O-glycosyl compounds	molecular_function	0.57523	1	13	1266	214	20364	1.01106e+113
GO:0043232	intracellular non-membrane-bounded organelle	cellular_component	0.57834	1	99	1266	1616	20364	101119909,100294614,101112762,101121088,101107533,105603838,101120711,101104521,101106101,101113592,101112590,101106000,101117582,101116252,101110125,101105684,101108480,105605484,101110882,101102707,101103042,106990888,101110050,101115252,101115414,101122806,105613346,101112716,105609982,105614872,101123643,106990811,101110163,443296,101105557,101112471,101106703,101118374,100526780,101106839,10…
GO:0030414	peptidase inhibitor activity	molecular_function	0.5793	1	10	1266	165	20364	1.01116e+89
GO:0061134	peptidase regulator activity	molecular_function	0.5793	1	10	1266	165	20364	1.01102e+89
GO:0044723	single-organism carbohydrate metabolic process	biological_process	0.58029	1	20	1266	330	20364	1.01103e+176
GO:1990204	oxidoreductase complex	cellular_component	0.58051	1	3	1266	48	20364	1.00136e+26
GO:0008380	RNA splicing	biological_process	0.58131	1	4	1266	65	20364	1.01116e+35
GO:0071973	bacterial-type flagellum-dependent cell motility	biological_process	0.5823	1	2	1266	31	20364	1.01112e+17
GO:0042611	MHC protein complex	cellular_component	0.58238	1	2	1266	31	20364	1.00145e+17
GO:0042613	MHC class II protein complex	cellular_component	0.58238	1	2	1266	31	20364	1.01121e+17
GO:0030076	light-harvesting complex	cellular_component	0.58254	1	2	1266	31	20364	1.01103e+17
GO:0008121	ubiquinol-cytochrome-c reductase activity	molecular_function	0.58254	1	2	1266	31	20364	1.01118e+17
GO:0016681	oxidoreductase activity, acting on diphenols and related substances as donors, cytochrome as acceptor	molecular_function	0.58254	1	2	1266	31	20364	1.01118e+17
GO:0019082	viral protein processing	biological_process	0.58254	1	2	1266	31	20364	1.01105e+17
GO:0006904	vesicle docking involved in exocytosis	biological_process	0.58254	1	2	1266	31	20364	1.01109e+17
GO:0051649	establishment of localization in cell	biological_process	0.58286	1	53	1266	870	20364	101114460,101111605,101111216,101105341,105605160,101118606,101119603,100294614,101107533,105605963,101105154,101118731,101117328,101109214,101120166,101107561,105602313,101109499,106991462,101113993,106991173,100526782,101120768,101121171,101112901,101106022,101105809,100302307,101116872,101110159,101114641,101112716,101106535,101116657,101111411,101116105,101115931,105603395,101123284,101106160…
GO:0042802	identical protein binding	molecular_function	0.58712	1	10	1266	166	20364	1.01119e+89
GO:0005768	endosome	cellular_component	0.59268	1	1	1266	14	20364	101111239
GO:0044440	endosomal part	cellular_component	0.59268	1	1	1266	14	20364	101111239
GO:0008810	cellulase activity	molecular_function	0.59287	1	1	1266	14	20364	105605851
GO:0008839	4-hydroxy-tetrahydrodipicolinate reductase	molecular_function	0.59293	1	1	1266	14	20364	443005
GO:0007548	sex differentiation	biological_process	0.59294	1	1	1266	14	20364	105614369
GO:0019363	pyridine nucleotide biosynthetic process	biological_process	0.59295	1	1	1266	14	20364	101102594
GO:0016624	oxidoreductase activity, acting on the aldehyde or oxo group of donors, disulfide as acceptor	molecular_function	0.59296	1	1	1266	14	20364	100145857
GO:0008131	primary amine oxidase activity	molecular_function	0.59299	1	1	1266	14	20364	101103304
GO:0000030	mannosyltransferase activity	molecular_function	0.59299	1	1	1266	14	20364	101113802
GO:0042262	DNA protection	biological_process	0.59299	1	1	1266	14	20364	101117014
GO:0008318	protein prenyltransferase activity	molecular_function	0.59302	1	1	1266	14	20364	101114020
GO:0042302	structural constituent of cuticle	molecular_function	0.59302	1	1	1266	14	20364	101116947
GO:0003910	DNA ligase (ATP) activity	molecular_function	0.59302	1	1	1266	14	20364	101113866
GO:0006487	protein N-linked glycosylation	biological_process	0.59302	1	1	1266	14	20364	443364
GO:0009432	SOS response	biological_process	0.59302	1	1	1266	14	20364	101117517
GO:0015995	chlorophyll biosynthetic process	biological_process	0.59302	1	1	1266	14	20364	101114508
GO:0016857	racemase and epimerase activity, acting on carbohydrates and derivatives	molecular_function	0.59302	1	1	1266	14	20364	101103362
GO:0019083	viral transcription	biological_process	0.59302	1	1	1266	14	20364	101115254
GO:0031965	nuclear membrane	cellular_component	0.59302	1	1	1266	14	20364	105610502
GO:0042181	ketone biosynthetic process	biological_process	0.59302	1	1	1266	14	20364	101119603
GO:0043044	ATP-dependent chromatin remodeling	biological_process	0.59302	1	1	1266	14	20364	101105428
GO:0048013	ephrin receptor signaling pathway	biological_process	0.59302	1	1	1266	14	20364	101110575
GO:0048511	rhythmic process	biological_process	0.59302	1	1	1266	14	20364	106990130
GO:0070071	proton-transporting two-sector ATPase complex assembly	biological_process	0.59302	1	1	1266	14	20364	101121788
GO:1901661	quinone metabolic process	biological_process	0.59302	1	1	1266	14	20364	101119603
GO:1901663	quinone biosynthetic process	biological_process	0.59302	1	1	1266	14	20364	101119603
GO:0090150	establishment of protein localization to membrane	biological_process	0.59383	1	5	1266	83	20364	1.01116e+44
GO:0006631	fatty acid metabolic process	biological_process	0.59394	1	5	1266	83	20364	1.01122e+44
GO:0009967	positive regulation of signal transduction	biological_process	0.59472	1	3	1266	49	20364	1.01116e+26
GO:0010647	positive regulation of cell communication	biological_process	0.59472	1	3	1266	49	20364	1.01108e+26
GO:0023056	positive regulation of signaling	biological_process	0.59472	1	3	1266	49	20364	1.01116e+26
GO:0022843	voltage-gated cation channel activity	molecular_function	0.59482	1	6	1266	100	20364	1.01111e+53
GO:0015293	symporter activity	molecular_function	0.59485	1	3	1266	49	20364	1.01117e+26
GO:0015294	solute:cation symporter activity	molecular_function	0.59485	1	3	1266	49	20364	1.01117e+26
GO:0009306	protein secretion	biological_process	0.59485	1	3	1266	49	20364	1.01105e+26
GO:0045502	dynein binding	molecular_function	0.59495	1	6	1266	100	20364	1.01123e+53
GO:0003887	DNA-directed DNA polymerase activity	molecular_function	0.59505	1	6	1266	100	20364	1.0111e+53
GO:0008270	zinc ion binding	molecular_function	0.59761	1	102	1266	1672	20364	101112691,101118868,101119930,101107580,101108518,101118277,101113586,101116176,101121744,100526780,101106367,101103337,101115231,101117852,101120424,101119104,105610458,101108443,101104572,101110159,101111507,101113132,101110435,678681,101114020,101122806,101114240,101114680,105616586,101119807,101112619,106991886,101102378,101115839,101108715,101117762,101116932,101112735,105605642,101120117,10…
GO:0045930	negative regulation of mitotic cell cycle	biological_process	0.59982	1	2	1266	32	20364	1.05607e+17
GO:0006414	translational elongation	biological_process	0.59985	1	2	1266	32	20364	101115108443504
GO:0006836	neurotransmitter transport	biological_process	0.59986	1	2	1266	32	20364	1.01108e+17
GO:0051784	negative regulation of nuclear division	biological_process	0.59988	1	2	1266	32	20364	1.01106e+17
GO:0005747	mitochondrial respiratory chain complex I	cellular_component	0.59998	1	2	1266	32	20364	1.05607e+17
GO:0030964	NADH dehydrogenase complex	cellular_component	0.59998	1	2	1266	32	20364	1.05607e+17
GO:0045271	respiratory chain complex I	cellular_component	0.59998	1	2	1266	32	20364	1.05607e+17
GO:0010340	carboxyl-O-methyltransferase activity	molecular_function	0.60001	1	2	1266	32	20364	1.00038e+17
GO:0051998	protein carboxyl O-methyltransferase activity	molecular_function	0.60001	1	2	1266	32	20364	1.00038e+17
GO:0016861	intramolecular oxidoreductase activity, interconverting aldoses and ketoses	molecular_function	0.60002	1	2	1266	32	20364	1.01121e+17
GO:1901565	organonitrogen compound catabolic process	biological_process	0.60454	1	5	1266	84	20364	1.01104e+44
GO:0006826	iron ion transport	biological_process	0.60484	1	6	1266	101	20364	1.01122e+53
GO:0043412	macromolecule modification	biological_process	0.60641	1	100	1266	1643	20364	101111612,101113256,101113802,101103527,443364,101114020,101105032,101122959,101103124,106990161,101109754,101121744,101118799,101117960,101103094,101103907,443304,101105428,101120424,101113178,101117561,101116184,101107106,101110268,101109780,101119364,101107523,101116218,101119525,105604182,101102265,101113261,105610921,101115714,101105271,101109637,101109779,443005,101110944,101107882,10110767…
GO:0016043	cellular component organization	biological_process	0.60873	1	104	1266	1709	20364	101119162,101123425,101104691,101111479,105605616,101116330,101108359,101116562,101106839,101105428,105604949,101105557,105606265,105603925,101103527,101116829,101105209,105609982,101113132,101106535,101119807,101107297,101122954,101115931,101103268,101111663,443005,101110882,101104573,106990888,101106156,101120166,106990245,101107561,101116469,101111476,101107633,101108494,100505402,101102010,10…
GO:0045184	establishment of protein localization	biological_process	0.60889	1	46	1266	763	20364	101105341,101111605,100294614,101119603,101118606,101107533,101104934,101114060,101109214,101117328,101105154,105605963,101107561,105602313,101120166,101109499,101120768,100526782,106991173,101116512,101113993,100302307,101105809,101112901,101106535,101112716,101114641,105603395,101123284,101115931,101116105,101111411,101116657,101112869,101106160,101119310,101108392,101105069,101110857,105605902…
GO:0018130	heterocycle biosynthetic process	biological_process	0.61181	1	170	1266	2782	20364	101107557,101115174,101123668,101117595,443513,101121554,101112590,101117582,101114962,101122401,106991173,101105090,105612928,101108228,106990245,101123643,101122216,101115931,101109645,101112716,101117244,101116194,100302061,101103527,105610458,101113802,101105809,101112524,101112696,101113586,101108012,101115463,101115254,101111894,101119929,101117115,100135687,101118239,101109541,101114421,10…
GO:0070011	peptidase activity, acting on L-amino acid peptides	molecular_function	0.61322	1	59	1266	977	20364	105612922,101115174,101112250,105609190,767576,101113105,101113508,105601883,106991904,443348,780470,105614286,101121714,101121197,101103861,105604861,101115179,101107461,101113279,101112735,105614940,101108034,106991457,101119969,100127211,101104761,101102830,101120263,101123643,443151,101113003,101119580,101102270,443429,101110301,101105032,101109460,443546,101116166,101113485,101104136,1011186…
GO:0051082	unfolded protein binding	molecular_function	0.6153	1	8	1266	136	20364	1.01117e+71
GO:0001539	cilium or flagellum-dependent cell motility	biological_process	0.61672	1	2	1266	33	20364	1.01107e+17
GO:0097588	archaeal or bacterial-type flagellum-dependent cell motility	biological_process	0.61672	1	2	1266	33	20364	1.01107e+17
GO:0016755	transferase activity, transferring amino-acyl groups	molecular_function	0.61677	1	2	1266	33	20364	1.06991e+17
GO:0005217	intracellular ligand-gated ion channel activity	molecular_function	0.61679	1	2	1266	33	20364	1.01108e+17
GO:0005218	intracellular ligand-gated calcium channel activity	molecular_function	0.61679	1	2	1266	33	20364	1.0111e+17
GO:0005219	ryanodine-sensitive calcium-release channel activity	molecular_function	0.61679	1	2	1266	33	20364	1.01108e+17
GO:0006874	cellular calcium ion homeostasis	biological_process	0.61679	1	2	1266	33	20364	1.01108e+17
GO:0015278	calcium-release channel activity	molecular_function	0.61679	1	2	1266	33	20364	1.0111e+17
GO:0055074	calcium ion homeostasis	biological_process	0.61679	1	2	1266	33	20364	1.0111e+17
GO:0072503	cellular divalent inorganic cation homeostasis	biological_process	0.61679	1	2	1266	33	20364	1.0111e+17
GO:0072507	divalent inorganic cation homeostasis	biological_process	0.61679	1	2	1266	33	20364	1.01108e+17
GO:0005246	calcium channel regulator activity	molecular_function	0.6169	1	2	1266	33	20364	1.01107e+17
GO:0006721	terpenoid metabolic process	biological_process	0.61691	1	2	1266	33	20364	1.01114e+17
GO:0016114	terpenoid biosynthetic process	biological_process	0.61691	1	2	1266	33	20364	1.00146e+17
GO:0006066	alcohol metabolic process	biological_process	0.61694	1	2	1266	33	20364	1.01121e+17
GO:0048278	vesicle docking	biological_process	0.61694	1	2	1266	33	20364	1.01103e+17
GO:0005635	nuclear envelope	cellular_component	0.61694	1	2	1266	33	20364	1.01117e+17
GO:0051049	regulation of transport	biological_process	0.61694	1	2	1266	33	20364	1.01115e+17
GO:0006541	glutamine metabolic process	biological_process	0.61807	1	1	1266	15	20364	101107719
GO:0046849	bone remodeling	biological_process	0.61822	1	1	1266	15	20364	101105209
GO:0048771	tissue remodeling	biological_process	0.61822	1	1	1266	15	20364	101105209
GO:0009085	lysine biosynthetic process	biological_process	0.61826	1	1	1266	15	20364	443005
GO:0009089	lysine biosynthetic process via diaminopimelate	biological_process	0.61826	1	1	1266	15	20364	443005
GO:0046451	diaminopimelate metabolic process	biological_process	0.61826	1	1	1266	15	20364	443005
GO:0015925	galactosidase activity	molecular_function	0.61834	1	1	1266	15	20364	101121358
GO:0016050	vesicle organization	biological_process	0.61834	1	1	1266	15	20364	105602313
GO:0004879	RNA polymerase II transcription factor activity, ligand-activated sequence-specific DNA binding	molecular_function	0.61834	1	1	1266	15	20364	101120760
GO:0004882	androgen receptor activity	molecular_function	0.61834	1	1	1266	15	20364	101120760
GO:0006278	RNA-dependent DNA replication	biological_process	0.61834	1	1	1266	15	20364	101108429
GO:0006821	chloride transport	biological_process	0.61834	1	1	1266	15	20364	101123422
GO:0016725	oxidoreductase activity, acting on CH or CH2 groups	molecular_function	0.61834	1	1	1266	15	20364	101114411
GO:0019238	cyclohydrolase activity	molecular_function	0.61834	1	1	1266	15	20364	101120768
GO:0019354	siroheme biosynthetic process	biological_process	0.61834	1	1	1266	15	20364	101123668
GO:0030521	androgen receptor signaling pathway	biological_process	0.61834	1	1	1266	15	20364	101120760
GO:0043115	precorrin-2 dehydrogenase activity	molecular_function	0.61834	1	1	1266	15	20364	101123668
GO:0044242	cellular lipid catabolic process	biological_process	0.61834	1	1	1266	15	20364	101121460
GO:0046156	siroheme metabolic process	biological_process	0.61834	1	1	1266	15	20364	101123668
GO:0098531	transcription factor activity, direct ligand regulated sequence-specific DNA binding	molecular_function	0.61834	1	1	1266	15	20364	101120760
GO:0044712	single-organism catabolic process	biological_process	0.61896	1	11	1266	187	20364	1.01116e+98
GO:0071944	cell periphery	cellular_component	0.62107	1	36	1266	602	20364	101114673,101104023,101119909,101112366,101109709,101119638,101122401,105607696,101107485,101103470,101111312,101116428,101109214,105601924,101117328,101102707,101114909,101112429,443168,100144749,101110918,101106022,101115666,101106848,101121535,497272,101102122,101106839,101118277,101114106,101109126,101120871,101106605,101109601,101106403,101103063
GO:0043228	non-membrane-bounded organelle	cellular_component	0.62116	1	100	1266	1649	20364	101121446,101120768,101103861,101116348,101122420,100526782,101120069,101116132,101103677,100192430,101109075,101120440,101120214,101117666,101118887,101111894,101119603,101118177,101120938,101114421,101116437,101102592,101109557,101112356,101111605,101104674,101118986,105609603,101110438,105604804,101122620,101120243,101110913,101115415,101118725,100526785,101111693,101104105,101114431,101115341…
GO:0006354	DNA-templated transcription, elongation	biological_process	0.62224	1	3	1266	51	20364	1.01105e+26
GO:0071103	DNA conformation change	biological_process	0.62364	1	8	1266	137	20364	1.06991e+71
GO:0006732	coenzyme metabolic process	biological_process	0.62367	1	8	1266	137	20364	1.01115e+71
GO:0045333	cellular respiration	biological_process	0.62403	1	6	1266	103	20364	1.01123e+53
GO:0019068	virion assembly	biological_process	0.62405	1	6	1266	103	20364	1.01111e+53
GO:0015276	ligand-gated ion channel activity	molecular_function	0.62418	1	9	1266	154	20364	1.01114e+80
GO:0022834	ligand-gated channel activity	molecular_function	0.62418	1	9	1266	154	20364	1.01123e+80
GO:0006873	cellular ion homeostasis	biological_process	0.62555	1	5	1266	86	20364	1.05605e+44
GO:0006875	cellular metal ion homeostasis	biological_process	0.62555	1	5	1266	86	20364	1.0111e+44
GO:0030003	cellular cation homeostasis	biological_process	0.62555	1	5	1266	86	20364	1.01105e+44
GO:0019438	aromatic compound biosynthetic process	biological_process	0.62669	1	168	1266	2757	20364	101118239,101109541,101114421,101115254,101111894,101119929,100135687,101117115,101109464,101102360,101106826,101114117,101102368,101114815,101116536,541606,101108193,101115478,101118731,101103696,101112046,105601861,101122097,101107510,101112170,101116287,101109874,100188930,101109843,101110302,101106119,101110406,101102402,101113866,101113692,101106579,443156,101106072,101115341,101108539,10111…
GO:0005975	carbohydrate metabolic process	biological_process	0.62936	1	36	1266	604	20364	101114508,105605851,101113475,101113302,101117960,101112092,101117864,101103907,101105869,101120221,101116619,105605727,443364,101108248,101113802,101117304,105608435,101110626,101104761,101122277,100302302,101117079,101115765,101102923,105609660,101110667,101105117,443279,101110268,101102779,101103470,101116040,101121358,100127212,101103362,101117410
GO:0016817	hydrolase activity, acting on acid anhydrides	molecular_function	0.63024	1	66	1266	1097	20364	100135439,101107561,101110050,101109076,100302302,101105090,101112735,101117014,101121554,101117582,101107533,101104055,101103804,101115097,101121088,105611157,101115463,101121046,101120424,101107111,101101873,101106728,100526780,101106367,101117517,101116194,101113802,101109648,101109665,101116097,101119807,101115931,101113132,101106333,101107428,106990817,101117328,101119936,100302308,101103677…
GO:0051188	cofactor biosynthetic process	biological_process	0.63186	1	8	1266	138	20364	1.01107e+71
GO:0071840	cellular component organization or biogenesis	biological_process	0.63299	1	111	1266	1833	20364	101115341,101112869,101120936,101109601,101116203,101110038,101119486,106990980,101114982,101115382,101110526,101113800,101106072,101117024,101119070,101109503,101111693,101118095,101110406,101121680,101113866,101121535,101121788,101112429,101123284,101113115,105605963,101120440,101122277,105602313,105608331,101103677,541606,101120768,101116348,101103676,101120069,101105956,101110012,101118044,10…
GO:0043066	negative regulation of apoptotic process	biological_process	0.6331	1	2	1266	34	20364	1.01106e+17
GO:0043069	negative regulation of programmed cell death	biological_process	0.6331	1	2	1266	34	20364	1.01106e+17
GO:0060548	negative regulation of cell death	biological_process	0.6331	1	2	1266	34	20364	1.01111e+17
GO:0016886	ligase activity, forming phosphoric ester bonds	molecular_function	0.63329	1	2	1266	34	20364	1.01114e+17
GO:0098799	outer mitochondrial membrane protein complex	cellular_component	0.63331	1	2	1266	34	20364	1.01108e+17
GO:0008375	acetylglucosaminyltransferase activity	molecular_function	0.63331	1	2	1266	34	20364	1.01119e+17
GO:0000279	M phase	biological_process	0.63331	1	2	1266	34	20364	1.01121e+17
GO:0003697	single-stranded DNA binding	molecular_function	0.63331	1	2	1266	34	20364	1.01118e+17
GO:0007126	meiotic nuclear division	biological_process	0.63331	1	2	1266	34	20364	1.01106e+17
GO:0022403	cell cycle phase	biological_process	0.63331	1	2	1266	34	20364	1.01113e+17
GO:0044848	biological phase	biological_process	0.63331	1	2	1266	34	20364	1.01121e+17
GO:1903046	meiotic cell cycle process	biological_process	0.63331	1	2	1266	34	20364	1.01114e+17
GO:0010033	response to organic substance	biological_process	0.63348	1	6	1266	104	20364	1.01119e+50
GO:0045786	negative regulation of cell cycle	biological_process	0.63529	1	3	1266	52	20364	1.05606e+26
GO:0006879	cellular iron ion homeostasis	biological_process	0.63544	1	3	1266	52	20364	1.05605e+26
GO:0008199	ferric iron binding	molecular_function	0.63544	1	3	1266	52	20364	1.01107e+26
GO:0055072	iron ion homeostasis	biological_process	0.63544	1	3	1266	52	20364	1.01105e+26
GO:0072657	protein localization to membrane	biological_process	0.63578	1	5	1266	87	20364	1.05606e+44
GO:0050801	ion homeostasis	biological_process	0.63579	1	5	1266	87	20364	1.01105e+44
GO:0055065	metal ion homeostasis	biological_process	0.63579	1	5	1266	87	20364	1.05605e+44
GO:0055080	cation homeostasis	biological_process	0.63579	1	5	1266	87	20364	1.01113e+44
GO:0098771	inorganic ion homeostasis	biological_process	0.63579	1	5	1266	87	20364	1.01113e+44
GO:0016875	ligase activity, forming carbon-oxygen bonds	molecular_function	0.63588	1	5	1266	87	20364	1.0112e+44
GO:0016876	ligase activity, forming aminoacyl-tRNA and related compounds	molecular_function	0.63588	1	5	1266	87	20364	1.01106e+44
GO:0006996	organelle organization	biological_process	0.64046	1	60	1266	1002	20364	105604949,101105428,101111693,101109503,101106072,101117024,101116562,101106839,101110526,101114982,106990980,101116330,101108359,101119162,101123425,101115341,101120936,101107297,101113115,101123284,101112429,101113132,101113866,105603925,101116829,101105557,101110406,105606265,101106132,101120069,101103676,101120768,101116348,101121634,101112735,101103677,101120166,106990888,101120440,105602313…
GO:0031012	extracellular matrix	cellular_component	0.64066	1	12	1266	207	20364	1.01104e+107
GO:0042254	ribosome biogenesis	biological_process	0.64068	1	7	1266	122	20364	1.0111e+62
GO:0005794	Golgi apparatus	cellular_component	0.64087	1	7	1266	122	20364	1.01121e+62
GO:0006553	lysine metabolic process	biological_process	0.64201	1	1	1266	16	20364	443005
GO:0072525	pyridine-containing compound biosynthetic process	biological_process	0.64203	1	1	1266	16	20364	101102594
GO:1901068	guanosine-containing compound metabolic process	biological_process	0.64203	1	1	1266	16	20364	101112170
GO:1901070	guanosine-containing compound biosynthetic process	biological_process	0.64203	1	1	1266	16	20364	101112170
GO:0030131	clathrin adaptor complex	cellular_component	0.64205	1	1	1266	16	20364	101113993
GO:0005852	eukaryotic translation initiation factor 3 complex	cellular_component	0.64208	1	1	1266	16	20364	106991946
GO:0015936	coenzyme A metabolic process	biological_process	0.64208	1	1	1266	16	20364	101113475
GO:0033865	nucleoside bisphosphate metabolic process	biological_process	0.64208	1	1	1266	16	20364	101113475
GO:0033875	ribonucleoside bisphosphate metabolic process	biological_process	0.64208	1	1	1266	16	20364	101113475
GO:0034032	purine nucleoside bisphosphate metabolic process	biological_process	0.64208	1	1	1266	16	20364	101113475
GO:0000394	RNA splicing, via endonucleolytic cleavage and ligation	biological_process	0.64208	1	1	1266	16	20364	101104017
GO:0003810	protein-glutamine gamma-glutamyltransferase activity	molecular_function	0.64208	1	1	1266	16	20364	101102265
GO:0005942	phosphatidylinositol 3-kinase complex	cellular_component	0.64208	1	1	1266	16	20364	101110406
GO:0005944	phosphatidylinositol 3-kinase complex, class IB	cellular_component	0.64208	1	1	1266	16	20364	101110406
GO:0006388	tRNA splicing, via endonucleolytic cleavage and ligation	biological_process	0.64208	1	1	1266	16	20364	101104017
GO:0008250	oligosaccharyltransferase complex	cellular_component	0.64208	1	1	1266	16	20364	443364
GO:0030488	tRNA methylation	biological_process	0.64208	1	1	1266	16	20364	101120424
GO:0031515	tRNA (m1A) methyltransferase complex	cellular_component	0.64208	1	1	1266	16	20364	101120424
GO:0033218	amide binding	molecular_function	0.64208	1	1	1266	16	20364	101106535
GO:0034708	methyltransferase complex	cellular_component	0.64208	1	1	1266	16	20364	101120424
GO:0035014	phosphatidylinositol 3-kinase regulator activity	molecular_function	0.64208	1	1	1266	16	20364	101110406
GO:0043527	tRNA methyltransferase complex	cellular_component	0.64208	1	1	1266	16	20364	101120424
GO:0044452	nucleolar part	cellular_component	0.64208	1	1	1266	16	20364	101110406
GO:0046677	response to antibiotic	biological_process	0.64208	1	1	1266	16	20364	101111708
GO:0046935	1-phosphatidylinositol-3-kinase regulator activity	molecular_function	0.64208	1	1	1266	16	20364	101110406
GO:0097651	phosphatidylinositol 3-kinase complex, class I	cellular_component	0.64208	1	1	1266	16	20364	101110406
GO:0009523	photosystem II	cellular_component	0.64594	1	5	1266	88	20364	1.01104e+44
GO:0046916	cellular transition metal ion homeostasis	biological_process	0.64832	1	3	1266	53	20364	1.01105e+26
GO:0000049	tRNA binding	molecular_function	0.64912	1	2	1266	35	20364	1.01116e+17
GO:0007219	Notch signaling pathway	biological_process	0.64912	1	2	1266	35	20364	1.05606e+17
GO:0016278	lysine N-methyltransferase activity	molecular_function	0.64912	1	2	1266	35	20364	1.01121e+17
GO:0016279	protein-lysine N-methyltransferase activity	molecular_function	0.64912	1	2	1266	35	20364	1.01115e+17
GO:0018024	histone-lysine N-methyltransferase activity	molecular_function	0.64912	1	2	1266	35	20364	1.01115e+17
GO:0022406	membrane docking	biological_process	0.64912	1	2	1266	35	20364	1.01109e+17
GO:0031023	microtubule organizing center organization	biological_process	0.64912	1	2	1266	35	20364	1.01121e+17
GO:0042054	histone methyltransferase activity	molecular_function	0.64912	1	2	1266	35	20364	1.01121e+17
GO:0098660	inorganic ion transmembrane transport	biological_process	0.65029	1	16	1266	276	20364	1.01108e+143
GO:0016568	chromatin modification	biological_process	0.65129	1	4	1266	71	20364	1.01105e+35
GO:0032940	secretion by cell	biological_process	0.65185	1	6	1266	106	20364	1.01106e+53
GO:0046903	secretion	biological_process	0.65185	1	6	1266	106	20364	1.01106e+53
GO:0034613	cellular protein localization	biological_process	0.65397	1	39	1266	660	20364	101119310,101106160,101112869,101110857,101105069,100526780,101106367,105605902,101119486,101102561,100526785,101112696,101112901,101105809,100302307,101114641,101112716,101106535,101116657,101111411,101115931,101123284,105605963,101117328,101120166,105602313,101107561,101112735,101109499,101113993,100526782,106991173,101120768,101111605,101105341,101118606,101119603,100294614,101107533
GO:0070727	cellular macromolecule localization	biological_process	0.65397	1	39	1266	660	20364	101106367,100526780,105605902,101119486,100526785,101102561,101112696,101112869,101119310,101106160,101110857,101105069,101112716,101114641,101106535,101115931,101116657,101111411,101123284,101112901,100302307,101105809,101112735,101109499,100526782,106991173,101113993,101120768,105605963,101117328,101107561,105602313,101120166,101118606,100294614,101119603,101107533,101105341,101111605
GO:0010564	regulation of cell cycle process	biological_process	0.66074	1	3	1266	54	20364	1.05607e+26
GO:0044454	nuclear chromosome part	cellular_component	0.66077	1	6	1266	107	20364	1.01115e+53
GO:0005976	polysaccharide metabolic process	biological_process	0.66088	1	3	1266	54	20364	1.01103e+26
GO:0055076	transition metal ion homeostasis	biological_process	0.66088	1	3	1266	54	20364	1.01105e+26
GO:0044033	multi-organism metabolic process	biological_process	0.66088	1	3	1266	54	20364	1.0111e+26
GO:0033993	response to lipid	biological_process	0.66088	1	3	1266	54	20364	4.43513e+23
GO:0043401	steroid hormone mediated signaling pathway	biological_process	0.66088	1	3	1266	54	20364	1.01119e+23
GO:0048545	response to steroid hormone	biological_process	0.66088	1	3	1266	54	20364	1.01122e+23
GO:0071383	cellular response to steroid hormone stimulus	biological_process	0.66088	1	3	1266	54	20364	4.43513e+23
GO:0071396	cellular response to lipid	biological_process	0.66088	1	3	1266	54	20364	1.01119e+23
GO:0071407	cellular response to organic cyclic compound	biological_process	0.66088	1	3	1266	54	20364	1.01119e+23
GO:0008170	N-methyltransferase activity	molecular_function	0.66088	1	3	1266	54	20364	1.01115e+26
GO:0044743	intracellular protein transmembrane import	biological_process	0.66421	1	1	1266	17	20364	101118606
GO:0065002	intracellular protein transmembrane transport	biological_process	0.66421	1	1	1266	17	20364	101118606
GO:0051782	negative regulation of cell division	biological_process	0.66427	1	2	1266	36	20364	1.05606e+17
GO:0006094	gluconeogenesis	biological_process	0.66436	1	1	1266	17	20364	101102779
GO:0019319	hexose biosynthetic process	biological_process	0.66436	1	1	1266	17	20364	101102779
GO:0046364	monosaccharide biosynthetic process	biological_process	0.66436	1	1	1266	17	20364	101102779
GO:0004127	cytidylate kinase activity	molecular_function	0.66436	1	1	1266	17	20364	101113475
GO:0002764	immune response-regulating signaling pathway	biological_process	0.66436	1	1	1266	17	20364	101116105
GO:0005086	ARF guanyl-nucleotide exchange factor activity	molecular_function	0.66436	1	1	1266	17	20364	101107150
GO:0005310	dicarboxylic acid transmembrane transporter activity	molecular_function	0.66436	1	1	1266	17	20364	101108539
GO:0005779	integral component of peroxisomal membrane	cellular_component	0.66436	1	1	1266	17	20364	101116330
GO:0018149	peptide cross-linking	biological_process	0.66436	1	1	1266	17	20364	101102265
GO:0031099	regeneration	biological_process	0.66436	1	1	1266	17	20364	105614855
GO:0031231	intrinsic component of peroxisomal membrane	cellular_component	0.66436	1	1	1266	17	20364	101116330
GO:0032011	ARF protein signal transduction	biological_process	0.66436	1	1	1266	17	20364	101107150
GO:0032012	regulation of ARF protein signal transduction	biological_process	0.66436	1	1	1266	17	20364	101107150
GO:0042246	tissue regeneration	biological_process	0.66436	1	1	1266	17	20364	105614855
GO:0046332	SMAD binding	molecular_function	0.66436	1	1	1266	17	20364	101111534
GO:0048589	developmental growth	biological_process	0.66436	1	1	1266	17	20364	105614855
GO:0005777	peroxisome	cellular_component	0.66439	1	2	1266	36	20364	1.01121e+17
GO:0042579	microbody	cellular_component	0.66439	1	2	1266	36	20364	1.01116e+17
GO:0005623	cell	cellular_component	0.66529	1	355	1266	5810	20364	101103042,106990888,101110050,105605484,101118086,101116428,101123259,101120642,101102923,101112735,101105684,101121971,101102134,101113592,101117014,101102779,101107485,101106101,105610502,101120711,101119059,100294614,101105271,101110276,101105120,101118868,101110786,101108500,101123177,101105428,106991946,101111239,100526780,101110951,101113431,101119104,101116097,101109665,101108770,105606265…
GO:0044464	cell part	cellular_component	0.66529	1	355	1266	5810	20364	101106848,101122491,101115666,106991330,101110406,101104456,101102402,100188930,105605702,101115400,101123284,100135692,101108539,101115341,101106721,101120400,101113302,101106579,101117858,101115415,101110913,101102360,101106826,101105838,101114117,101102592,101109557,101114421,101113105,101104023,101112366,101119929,101111894,101115254,101108181,101104176,101102830,101118731,101122097,541606,10…
GO:0055082	cellular chemical homeostasis	biological_process	0.66543	1	5	1266	90	20364	1.01113e+44
GO:0018193	peptidyl-amino acid modification	biological_process	0.66549	1	5	1266	90	20364	1.0112e+44
GO:1901575	organic substance catabolic process	biological_process	0.66557	1	25	1266	430	20364	1.01117e+224
GO:0051259	protein oligomerization	biological_process	0.66594	1	7	1266	125	20364	4.43504e+59
GO:0006364	rRNA processing	biological_process	0.67488	1	5	1266	91	20364	1.01122e+44
GO:0016072	rRNA metabolic process	biological_process	0.67488	1	5	1266	91	20364	1.01119e+44
GO:0060589	nucleoside-triphosphatase regulator activity	molecular_function	0.67877	1	8	1266	144	20364	1.01123e+71
GO:0008064	regulation of actin polymerization or depolymerization	biological_process	0.67911	1	2	1266	37	20364	1.01113e+17
GO:0008154	actin polymerization or depolymerization	biological_process	0.67911	1	2	1266	37	20364	1.01113e+17
GO:0030041	actin filament polymerization	biological_process	0.67911	1	2	1266	37	20364	1.01107e+17
GO:0030832	regulation of actin filament length	biological_process	0.67911	1	2	1266	37	20364	1.01107e+17
GO:0030833	regulation of actin filament polymerization	biological_process	0.67911	1	2	1266	37	20364	1.01107e+17
GO:0032535	regulation of cellular component size	biological_process	0.67911	1	2	1266	37	20364	1.01113e+17
GO:0032956	regulation of actin cytoskeleton organization	biological_process	0.67911	1	2	1266	37	20364	1.01113e+17
GO:0032970	regulation of actin filament-based process	biological_process	0.67911	1	2	1266	37	20364	1.01113e+17
GO:0017016	Ras GTPase binding	molecular_function	0.67912	1	2	1266	37	20364	1.0111e+17
GO:0031267	small GTPase binding	molecular_function	0.67912	1	2	1266	37	20364	1.01104e+17
GO:0051020	GTPase binding	molecular_function	0.67912	1	2	1266	37	20364	1.01104e+17
GO:0015103	inorganic anion transmembrane transporter activity	molecular_function	0.67912	1	2	1266	37	20364	1.01106e+17
GO:0015370	solute:sodium symporter activity	molecular_function	0.67912	1	2	1266	37	20364	1.01109e+17
GO:0007059	chromosome segregation	biological_process	0.68208	1	7	1266	127	20364	1.01116e+62
GO:0008080	N-acetyltransferase activity	molecular_function	0.68327	1	4	1266	74	20364	1.01118e+32
GO:0003968	RNA-directed RNA polymerase activity	molecular_function	0.68328	1	4	1266	74	20364	1.01104e+35
GO:0016482	cytoplasmic transport	biological_process	0.68376	1	18	1266	316	20364	1.01108e+161
GO:0043623	cellular protein complex assembly	biological_process	0.68382	1	18	1266	316	20364	4.43005e+158
GO:0033179	proton-transporting V-type ATPase, V0 domain	cellular_component	0.68491	1	3	1266	56	20364	1.05606e+26
GO:0006032	chitin catabolic process	biological_process	0.68502	1	1	1266	18	20364	100125357
GO:0046348	amino sugar catabolic process	biological_process	0.68502	1	1	1266	18	20364	100125357
GO:1901072	glucosamine-containing compound catabolic process	biological_process	0.68502	1	1	1266	18	20364	100125357
GO:0006626	protein targeting to mitochondrion	biological_process	0.6851	1	1	1266	18	20364	101118606
GO:0006099	tricarboxylic acid cycle	biological_process	0.68522	1	1	1266	18	20364	105615152
GO:0006101	citrate metabolic process	biological_process	0.68522	1	1	1266	18	20364	105615152
GO:0000272	polysaccharide catabolic process	biological_process	0.68524	1	1	1266	18	20364	101113302
GO:0019208	phosphatase regulator activity	molecular_function	0.68524	1	1	1266	18	20364	101105403
GO:0004488	methylenetetrahydrofolate dehydrogenase (NADP+) activity	molecular_function	0.68524	1	1	1266	18	20364	101109541
GO:0016854	racemase and epimerase activity	molecular_function	0.68524	1	1	1266	18	20364	101103362
GO:0002253	activation of immune response	biological_process	0.68524	1	1	1266	18	20364	100127211
GO:0007339	binding of sperm to zona pellucida	biological_process	0.68524	1	1	1266	18	20364	101105963
GO:0008037	cell recognition	biological_process	0.68524	1	1	1266	18	20364	101105963
GO:0009988	cell-cell recognition	biological_process	0.68524	1	1	1266	18	20364	101105963
GO:0016682	oxidoreductase activity, acting on diphenols and related substances as donors, oxygen as acceptor	molecular_function	0.68524	1	1	1266	18	20364	101104086
GO:0019033	viral tegument	cellular_component	0.68524	1	1	1266	18	20364	101120424
GO:0019229	regulation of vasoconstriction	biological_process	0.68524	1	1	1266	18	20364	101114377
GO:0035036	sperm-egg recognition	biological_process	0.68524	1	1	1266	18	20364	101105963
GO:0042310	vasoconstriction	biological_process	0.68524	1	1	1266	18	20364	101114377
GO:0050792	regulation of viral process	biological_process	0.68524	1	1	1266	18	20364	101115254
GO:0044260	cellular macromolecule metabolic process	biological_process	0.68652	1	362	1266	5938	20364	105601861,101102368,101109630,101116536,101108193,101103861,101116348,101115478,101120923,101109464,101120780,105604804,101121671,101112720,101118177,101115896,101103793,101117115,101106762,101113475,100145859,101116203,101118996,105614369,101121386,101113968,100145873,101115155,101105624,101114290,101111693,101119070,101118095,101109843,101106119,101108956,101109481,101109460,101113866,101113692…
GO:0031683	G-protein beta/gamma-subunit complex binding	molecular_function	0.6867	1	6	1266	110	20364	1.00302e+53
GO:0015988	energy coupled proton transmembrane transport, against electrochemical gradient	biological_process	0.68678	1	6	1266	110	20364	1.01116e+53
GO:0015991	ATP hydrolysis coupled proton transport	biological_process	0.68678	1	6	1266	110	20364	1.05608e+53
GO:0034654	nucleobase-containing compound biosynthetic process	biological_process	0.68851	1	158	1266	2626	20364	101112716,101123643,101122216,101115931,101109645,101105809,101117244,100302061,101116194,105610458,101113802,101108012,101113586,101112696,101112524,101115463,101117595,101107557,101115174,101122401,101112590,101121554,101117582,101114962,443513,101105090,106991173,101108228,105612928,106990245,101107510,101112170,101116287,100188930,101109874,101109843,101110302,101106119,101110406,101102402,10…
GO:0098655	cation transmembrane transport	biological_process	0.6889	1	16	1266	283	20364	1.01116e+143
GO:0042803	protein homodimerization activity	molecular_function	0.68985	1	7	1266	128	20364	1.01109e+62
GO:0015672	monovalent inorganic cation transport	biological_process	0.69205	1	25	1266	436	20364	1.05606e+221
GO:0015077	monovalent inorganic cation transmembrane transporter activity	molecular_function	0.69291	1	31	1266	537	20364	1.0111e+275
GO:0042176	regulation of protein catabolic process	biological_process	0.6932	1	2	1266	38	20364	1.01106e+17
GO:0048585	negative regulation of response to stimulus	biological_process	0.69331	1	2	1266	38	20364	1.01106e+17
GO:0006275	regulation of DNA replication	biological_process	0.69331	1	2	1266	38	20364	1.01113e+17
GO:0000287	magnesium ion binding	molecular_function	0.69354	1	5	1266	93	20364	1.05606e+44
GO:0009719	response to endogenous stimulus	biological_process	0.69354	1	5	1266	93	20364	1.01122e+41
GO:0070925	organelle assembly	biological_process	0.69512	1	6	1266	111	20364	1.01123e+53
GO:0019028	viral capsid	cellular_component	0.69587	1	24	1266	420	20364	1.01109e+215
GO:0051537	2 iron, 2 sulfur cluster binding	molecular_function	0.69657	1	3	1266	57	20364	1.01104e+23
GO:0052689	carboxylic ester hydrolase activity	molecular_function	0.69658	1	3	1266	57	20364	1.05617e+26
GO:0016459	myosin complex	cellular_component	0.69658	1	3	1266	57	20364	1.0111e+26
GO:0006887	exocytosis	biological_process	0.69658	1	3	1266	57	20364	1.01103e+26
GO:0005789	endoplasmic reticulum membrane	cellular_component	0.69924	1	11	1266	199	20364	1.01106e+92
GO:0019825	oxygen binding	molecular_function	0.70455	1	1	1266	19	20364	100307038
GO:0006024	glycosaminoglycan biosynthetic process	biological_process	0.70462	1	1	1266	19	20364	106991173
GO:0009396	folic acid-containing compound biosynthetic process	biological_process	0.70483	1	1	1266	19	20364	101109541
GO:0000090	mitotic anaphase	biological_process	0.70483	1	1	1266	19	20364	101120938
GO:0005643	nuclear pore	cellular_component	0.70483	1	1	1266	19	20364	101116552
GO:0009628	response to abiotic stimulus	biological_process	0.70483	1	1	1266	19	20364	101106808
GO:0031347	regulation of defense response	biological_process	0.70483	1	1	1266	19	20364	100127211
GO:0031490	chromatin DNA binding	molecular_function	0.70483	1	1	1266	19	20364	101110913
GO:0031492	nucleosomal DNA binding	molecular_function	0.70483	1	1	1266	19	20364	101110913
GO:0045132	meiotic chromosome segregation	biological_process	0.70483	1	1	1266	19	20364	101113866
GO:0050830	defense response to Gram-positive bacterium	biological_process	0.70483	1	1	1266	19	20364	494441
GO:0051322	anaphase	biological_process	0.70483	1	1	1266	19	20364	101120938
GO:0008104	protein localization	biological_process	0.70566	1	47	1266	808	20364	101115931,101116105,101116657,101111411,105603395,101123284,101112716,101114641,101106535,101112901,100302307,101105809,100526785,101102561,101112696,101106367,100526780,101119486,105605902,101110857,101105069,101108392,101112869,101106160,101119310,101104934,101107533,101118606,100294614,101119603,101105341,101111605,106991173,100526782,101113993,101116512,101120768,101112735,101109499,101107561…
GO:0043900	regulation of multi-organism process	biological_process	0.70699	1	2	1266	39	20364	1.01115e+17
GO:1901615	organic hydroxy compound metabolic process	biological_process	0.70699	1	2	1266	39	20364	1.05602e+17
GO:0016679	oxidoreductase activity, acting on diphenols and related substances as donors	molecular_function	0.70782	1	3	1266	58	20364	1.01104e+26
GO:0003676	nucleic acid binding	molecular_function	0.71101	1	231	1266	3829	20364	101102698,101119929,101117115,101115254,101118239,101109541,101114019,101114421,101116202,101112356,101119344,101109557,101106826,101120780,101110012,101112057,101109464,101110913,101108193,101122420,101115478,101114815,541606,101116536,101115541,105601861,101121163,101103696,100188930,105605702,101109874,101102402,101114273,101121962,101121680,101113692,101113866,100302350,101111503,101116619,10…
GO:0006814	sodium ion transport	biological_process	0.71131	1	5	1266	95	20364	1.01105e+41
GO:0022613	ribonucleoprotein complex biogenesis	biological_process	0.71273	1	7	1266	131	20364	1.0111e+62
GO:0040007	growth	biological_process	0.71305	1	4	1266	77	20364	4.43174e+32
GO:0016740	transferase activity	molecular_function	0.71698	1	177	1266	2952	20364	101113475,101118996,101117416,101112869,105605851,101106762,101109232,101117580,101115415,101114290,101119070,101110900,101114982,101113968,101121386,101110575,443156,101109481,101109460,101114273,101102402,101113866,101121680,101118095,101108956,101110406,101121911,101112170,101110437,101110832,101113087,101122097,105602313,101118731,105601924,101121218,101103861,101113841,101113311,101115478,10…
GO:0004842	ubiquitin-protein transferase activity	molecular_function	0.71891	1	13	1266	237	20364	1.01114e+116
GO:0019787	ubiquitin-like protein transferase activity	molecular_function	0.71891	1	13	1266	237	20364	1.0699e+116
GO:0006323	DNA packaging	biological_process	0.71986	1	5	1266	96	20364	1.01116e+44
GO:0044770	cell cycle phase transition	biological_process	0.72	1	2	1266	40	20364	1.05606e+17
GO:0044772	mitotic cell cycle phase transition	biological_process	0.72	1	2	1266	40	20364	1.05606e+17
GO:1901987	regulation of cell cycle phase transition	biological_process	0.72	1	2	1266	40	20364	1.05607e+17
GO:1901990	regulation of mitotic cell cycle phase transition	biological_process	0.72	1	2	1266	40	20364	1.05607e+17
GO:0001522	pseudouridine synthesis	biological_process	0.72001	1	2	1266	40	20364	1.01108e+17
GO:0004721	phosphoprotein phosphatase activity	molecular_function	0.72009	1	7	1266	132	20364	1.01102e+62
GO:0006165	nucleoside diphosphate phosphorylation	biological_process	0.72012	1	2	1266	40	20364	1.01103e+17
GO:0046939	nucleotide phosphorylation	biological_process	0.72012	1	2	1266	40	20364	1.01103e+17
[truncated: 716 more rows]

## Sheet: MM_FT_vs_ww_FT
GO_accession	Description	Term_type	Over_represented_pValue	Corrected_pValue	DEG_item	DEG_list	Bg_item	Bg_list	Gene_names
GO:0006954	inflammatory response	biological_process	0.00072636	1	4	372	23	20364	1.01121e+35
GO:0008556	potassium-transporting ATPase activity	molecular_function	0.00089362	1	3	372	11	20364	1.01122e+26
GO:0004298	threonine-type endopeptidase activity	molecular_function	0.0015691	1	4	372	28	20364	1.01116e+35
GO:0070003	threonine-type peptidase activity	molecular_function	0.0015691	1	4	372	28	20364	1.01116e+35
GO:0002526	acute inflammatory response	biological_process	0.0031133	1	2	372	5	20364	1.05602e+17
GO:0006953	acute-phase response	biological_process	0.0031133	1	2	372	5	20364	1.01121e+17
GO:0015662	ATPase activity, coupled to transmembrane movement of ions, phosphorylative mechanism	molecular_function	0.0033969	1	3	372	17	20364	1.01109e+26
GO:0007259	JAK-STAT cascade	biological_process	0.0046278	1	2	372	6	20364	1.05609e+17
GO:0005839	proteasome core complex	cellular_component	0.0059204	1	4	372	40	20364	1.01116e+35
GO:0005785	signal recognition particle receptor complex	cellular_component	0.0086658	1	2	372	8	20364	1.01106e+17
GO:0016838	carbon-oxygen lyase activity, acting on phosphates	molecular_function	0.011007	1	2	372	9	20364	1.01112e+17
GO:0003906	DNA-(apurinic or apyrimidinic site) lyase activity	molecular_function	0.011008	1	2	372	9	20364	1.01109e+17
GO:0005047	signal recognition particle binding	molecular_function	0.011008	1	2	372	9	20364	1.01114e+17
GO:0016835	carbon-oxygen lyase activity	molecular_function	0.011578	1	6	372	103	20364	1.01112e+53
GO:0009073	aromatic amino acid family biosynthetic process	biological_process	0.013594	1	2	372	10	20364	1.05616e+17
GO:0070972	protein localization to endoplasmic reticulum	biological_process	0.013938	1	4	372	51	20364	1.01106e+35
GO:0006221	pyrimidine nucleotide biosynthetic process	biological_process	0.015514	1	3	372	29	20364	1.01102e+26
GO:0004175	endopeptidase activity	molecular_function	0.01587	1	23	372	775	20364	1.01119e+203
GO:0045595	regulation of cell differentiation	biological_process	0.016417	1	2	372	11	20364	1.00192e+17
GO:0000502	proteasome complex	cellular_component	0.016835	1	4	372	54	20364	1.01111e+35
GO:0008733	L-arabinose isomerase activity	molecular_function	0.017904	1	1	372	1	20364	101122992
GO:0006282	regulation of DNA repair	biological_process	0.018249	1	1	372	1	20364	101111530
GO:0080135	regulation of cellular response to stress	biological_process	0.018249	1	1	372	1	20364	101111530
GO:2001020	regulation of response to DNA damage stimulus	biological_process	0.018249	1	1	372	1	20364	101111530
GO:0008140	cAMP response element binding protein binding	molecular_function	0.018269	1	1	372	1	20364	101102117
GO:0051289	protein homotetramerization	biological_process	0.018269	1	1	372	1	20364	101102117
GO:0006952	defense response	biological_process	0.020966	1	13	372	375	20364	1.01106e+116
GO:0009218	pyrimidine ribonucleotide metabolic process	biological_process	0.02265	1	2	372	13	20364	1.01102e+17
GO:0009220	pyrimidine ribonucleotide biosynthetic process	biological_process	0.02265	1	2	372	13	20364	1.01106e+17
GO:0019904	protein domain specific binding	molecular_function	0.022715	1	2	372	13	20364	1.00302e+17
GO:0006284	base-excision repair	biological_process	0.02273	1	2	372	13	20364	1.01119e+17
GO:0051539	4 iron, 4 sulfur cluster binding	molecular_function	0.02273	1	2	372	13	20364	1.0112e+17
GO:0072528	pyrimidine-containing compound biosynthetic process	biological_process	0.025268	1	4	372	61	20364	1.01102e+35
GO:0008810	cellulase activity	molecular_function	0.0262	1	2	372	14	20364	1.05606e+17
GO:0019829	cation-transporting ATPase activity	molecular_function	0.027667	1	3	372	36	20364	1.01109e+26
GO:0042625	ATPase activity, coupled to transmembrane movement of ions	molecular_function	0.027667	1	3	372	36	20364	1.01109e+26
GO:0043021	ribonucleoprotein complex binding	molecular_function	0.029874	1	2	372	15	20364	1.01114e+17
GO:0000394	RNA splicing, via endonucleolytic cleavage and ligation	biological_process	0.033659	1	2	372	16	20364	1.01123e+17
GO:0006388	tRNA splicing, via endonucleolytic cleavage and ligation	biological_process	0.033659	1	2	372	16	20364	1.01121e+17
GO:0006220	pyrimidine nucleotide metabolic process	biological_process	0.033992	1	3	372	39	20364	1.01115e+26
GO:0004615	phosphomannomutase activity	molecular_function	0.036029	1	1	372	2	20364	101103393
GO:0009226	nucleotide-sugar biosynthetic process	biological_process	0.036029	1	1	372	2	20364	101103393
GO:0009298	GDP-mannose biosynthetic process	biological_process	0.036029	1	1	372	2	20364	101103393
GO:0019673	GDP-mannose metabolic process	biological_process	0.036029	1	1	372	2	20364	101103393
GO:0030990	intraciliary transport particle	cellular_component	0.036181	1	1	372	2	20364	101111886
GO:0030991	intraciliary transport particle A	cellular_component	0.036181	1	1	372	2	20364	101111886
GO:0004107	chorismate synthase activity	molecular_function	0.036206	1	1	372	2	20364	105616433
GO:0008115	sarcosine oxidase activity	molecular_function	0.036206	1	1	372	2	20364	101107664
GO:0016647	oxidoreductase activity, acting on the CH-NH group of donors, oxygen as acceptor	molecular_function	0.036206	1	1	372	2	20364	101107664
GO:0032957	inositol trisphosphate metabolic process	biological_process	0.036206	1	1	372	2	20364	101115161
GO:0043647	inositol phosphate metabolic process	biological_process	0.036206	1	1	372	2	20364	101115161
GO:0046653	tetrahydrofolate metabolic process	biological_process	0.036206	1	1	372	2	20364	101107664
GO:0047325	inositol tetrakisphosphate 1-kinase activity	molecular_function	0.036206	1	1	372	2	20364	101115161
GO:0051765	inositol tetrakisphosphate kinase activity	molecular_function	0.036206	1	1	372	2	20364	101115161
GO:0052725	inositol-1,3,4-trisphosphate 6-kinase activity	molecular_function	0.036206	1	1	372	2	20364	101115161
GO:0052726	inositol-1,3,4-trisphosphate 5-kinase activity	molecular_function	0.036206	1	1	372	2	20364	101115161
GO:0010393	galacturonan metabolic process	biological_process	0.036206	1	1	372	2	20364	101109226
GO:0045488	pectin metabolic process	biological_process	0.036206	1	1	372	2	20364	101109226
GO:0045490	pectin catabolic process	biological_process	0.036206	1	1	372	2	20364	101109226
GO:0006165	nucleoside diphosphate phosphorylation	biological_process	0.036267	1	3	372	40	20364	1.01102e+23
GO:0046939	nucleotide phosphorylation	biological_process	0.036267	1	3	372	40	20364	1.0111e+23
GO:0005578	proteinaceous extracellular matrix	cellular_component	0.036593	1	6	372	134	20364	1.01105e+53
GO:0031012	extracellular matrix	cellular_component	0.036874	1	8	372	207	20364	1.01104e+71
GO:0000149	SNARE binding	molecular_function	0.037781	1	2	372	17	20364	1.01108e+17
GO:0000154	rRNA modification	biological_process	0.037781	1	2	372	17	20364	1.01118e+17
GO:0019905	syntaxin binding	molecular_function	0.037781	1	2	372	17	20364	1.01108e+17
GO:0031167	rRNA methylation	biological_process	0.037781	1	2	372	17	20364	1.01118e+17
GO:0006897	endocytosis	biological_process	0.041954	1	2	372	18	20364	1.01111e+17
GO:0005791	rough endoplasmic reticulum	cellular_component	0.042001	1	2	372	18	20364	1.01106e+17
GO:0030867	rough endoplasmic reticulum membrane	cellular_component	0.042001	1	2	372	18	20364	1.01114e+17
GO:0051536	iron-sulfur cluster binding	molecular_function	0.045065	1	6	372	141	20364	1.0112e+53
GO:0051540	metal cluster binding	molecular_function	0.045065	1	6	372	141	20364	1.01112e+53
GO:0006614	SRP-dependent cotranslational protein targeting to membrane	biological_process	0.04617	1	3	372	44	20364	1.01108e+26
GO:0045047	protein targeting to ER	biological_process	0.04617	1	3	372	44	20364	1.01108e+26
GO:0072599	establishment of protein localization to endoplasmic reticulum	biological_process	0.04617	1	3	372	44	20364	1.01108e+26
GO:0072527	pyrimidine-containing compound metabolic process	biological_process	0.04841	1	4	372	75	20364	1.01115e+35
GO:0009132	nucleoside diphosphate metabolic process	biological_process	0.048776	1	3	372	45	20364	1.01102e+23
GO:0005618	cell wall	cellular_component	0.050933	1	2	372	20	20364	1.01104e+17
GO:0016799	hydrolase activity, hydrolyzing N-glycosyl compounds	molecular_function	0.050933	1	2	372	20	20364	1.01109e+17
GO:0030838	positive regulation of actin filament polymerization	biological_process	0.050933	1	2	372	20	20364	1.01123e+17
GO:0034314	Arp2/3 complex-mediated actin nucleation	biological_process	0.050933	1	2	372	20	20364	1.01123e+17
GO:0045010	actin nucleation	biological_process	0.050933	1	2	372	20	20364	1.01123e+17
GO:0006729	tetrahydrobiopterin biosynthetic process	biological_process	0.053376	1	1	372	3	20364	101106822
GO:0008124	4-alpha-hydroxytetrahydrobiopterin dehydratase activity	molecular_function	0.053376	1	1	372	3	20364	101106822
GO:0046146	tetrahydrobiopterin metabolic process	biological_process	0.053376	1	1	372	3	20364	101106822
GO:0015109	chromate transmembrane transporter activity	molecular_function	0.05347	1	1	372	3	20364	101120333
GO:0015703	chromate transport	biological_process	0.05347	1	1	372	3	20364	101120333
GO:0003725	double-stranded RNA binding	molecular_function	0.053792	1	1	372	3	20364	101119101
GO:0003856	3-dehydroquinate synthase activity	molecular_function	0.053807	1	1	372	3	20364	101111834
GO:0015649	2-keto-3-deoxygluconate:proton symporter activity	molecular_function	0.053815	1	1	372	3	20364	101104799
GO:0046411	2-keto-3-deoxygluconate transport	biological_process	0.053815	1	1	372	3	20364	101104799
GO:0006230	TMP biosynthetic process	biological_process	0.053815	1	1	372	3	20364	101106480
GO:0009173	pyrimidine ribonucleoside monophosphate metabolic process	biological_process	0.053815	1	1	372	3	20364	101106480
GO:0009174	pyrimidine ribonucleoside monophosphate biosynthetic process	biological_process	0.053815	1	1	372	3	20364	101106480
GO:0046044	TMP metabolic process	biological_process	0.053815	1	1	372	3	20364	101106480
GO:0003872	6-phosphofructokinase activity	molecular_function	0.053815	1	1	372	3	20364	443164
GO:0004743	pyruvate kinase activity	molecular_function	0.053815	1	1	372	3	20364	101110196
GO:0005125	cytokine activity	molecular_function	0.054345	1	4	372	78	20364	1.005e+35
GO:0006359	regulation of transcription from RNA polymerase III promoter	biological_process	0.055631	1	2	372	21	20364	1.01112e+17
GO:0098542	defense response to other organism	biological_process	0.055983	1	6	372	149	20364	1.05609e+53
GO:0019362	pyridine nucleotide metabolic process	biological_process	0.057233	1	3	372	48	20364	1.0111e+23
GO:0046496	nicotinamide nucleotide metabolic process	biological_process	0.057233	1	3	372	48	20364	1.01105e+23
GO:0016829	lyase activity	molecular_function	0.05771	1	11	372	350	20364	1.0699e+98
GO:0004869	cysteine-type endopeptidase inhibitor activity	molecular_function	0.060215	1	2	372	22	20364	780471101120785
GO:0043087	regulation of GTPase activity	biological_process	0.060474	1	2	372	22	20364	1.01109e+17
GO:0072524	pyridine-containing compound metabolic process	biological_process	0.06318	1	3	372	50	20364	1.01105e+23
GO:0004252	serine-type endopeptidase activity	molecular_function	0.06417	1	9	372	273	20364	1.0112e+80
GO:0005672	transcription factor TFIIA complex	cellular_component	0.065456	1	2	372	23	20364	1.01119e+17
GO:0008242	omega peptidase activity	molecular_function	0.065456	1	2	372	23	20364	1.01123e+17
GO:0016765	transferase activity, transferring alkyl or aryl (other than methyl) groups	molecular_function	0.066218	1	3	372	51	20364	1.01122e+26
GO:0005262	calcium channel activity	molecular_function	0.066255	1	3	372	51	20364	1.0111e+26
GO:0002684	positive regulation of immune system process	biological_process	0.070142	1	2	372	24	20364	1.05609e+17
GO:0050778	positive regulation of immune response	biological_process	0.070142	1	2	372	24	20364	1.05609e+17
GO:0016533	cyclin-dependent protein kinase 5 holoenzyme complex	cellular_component	0.071065	1	1	372	4	20364	101110404
GO:0016534	cyclin-dependent protein kinase 5 activator activity	molecular_function	0.071065	1	1	372	4	20364	101110404
GO:0019209	kinase activator activity	molecular_function	0.071065	1	1	372	4	20364	101110404
GO:0030295	protein kinase activator activity	molecular_function	0.071065	1	1	372	4	20364	101110404
GO:0043539	protein serine/threonine kinase activator activity	molecular_function	0.071065	1	1	372	4	20364	101110404
GO:0009129	pyrimidine nucleoside monophosphate metabolic process	biological_process	0.071104	1	1	372	4	20364	101106480
GO:0009130	pyrimidine nucleoside monophosphate biosynthetic process	biological_process	0.071104	1	1	372	4	20364	101106480
GO:0009157	deoxyribonucleoside monophosphate biosynthetic process	biological_process	0.071104	1	1	372	4	20364	101106480
GO:0009176	pyrimidine deoxyribonucleoside monophosphate metabolic process	biological_process	0.071104	1	1	372	4	20364	101106480
GO:0009177	pyrimidine deoxyribonucleoside monophosphate biosynthetic process	biological_process	0.071104	1	1	372	4	20364	101106480
GO:0009221	pyrimidine deoxyribonucleotide biosynthetic process	biological_process	0.071104	1	1	372	4	20364	101106480
GO:0009263	deoxyribonucleotide biosynthetic process	biological_process	0.071104	1	1	372	4	20364	101106480
GO:0009265	2'-deoxyribonucleotide biosynthetic process	biological_process	0.071104	1	1	372	4	20364	101106480
GO:0046385	deoxyribose phosphate biosynthetic process	biological_process	0.071104	1	1	372	4	20364	101106480
GO:0000702	oxidized base lesion DNA N-glycosylase activity	molecular_function	0.071104	1	1	372	4	20364	101108719
GO:0003951	NAD+ kinase activity	molecular_function	0.071104	1	1	372	4	20364	101104592
GO:0004809	tRNA (guanine-N2-)-methyltransferase activity	molecular_function	0.071104	1	1	372	4	20364	101121680
GO:0005245	voltage-gated calcium channel activity	molecular_function	0.071104	1	1	372	4	20364	101104978
GO:0006741	NADP biosynthetic process	biological_process	0.071104	1	1	372	4	20364	101104592
GO:0008534	oxidized purine nucleobase lesion DNA N-glycosylase activity	molecular_function	0.071104	1	1	372	4	20364	101108719
GO:0015018	galactosylgalactosylxylosylprotein 3-beta-glucuronosyltransferase activity	molecular_function	0.071104	1	1	372	4	20364	101116508
GO:0015020	glucuronosyltransferase activity	molecular_function	0.071104	1	1	372	4	20364	101116508
GO:0016837	carbon-oxygen lyase activity, acting on polysaccharides	molecular_function	0.071104	1	1	372	4	20364	101109226
GO:0032865	ERMES complex	cellular_component	0.071104	1	1	372	4	20364	105616729
GO:0042173	regulation of sporulation resulting in formation of a cellular spore	biological_process	0.071104	1	1	372	4	20364	100192423
GO:0043937	regulation of sporulation	biological_process	0.071104	1	1	372	4	20364	100192423
GO:0043938	positive regulation of sporulation	biological_process	0.071104	1	1	372	4	20364	100192423
GO:0044232	organelle membrane contact site	cellular_component	0.071104	1	1	372	4	20364	105616729
GO:0044233	ER-mitochondrion membrane contact site	cellular_component	0.071104	1	1	372	4	20364	105616729
GO:0045597	positive regulation of cell differentiation	biological_process	0.071104	1	1	372	4	20364	100192423
GO:0045881	positive regulation of sporulation resulting in formation of a cellular spore	biological_process	0.071104	1	1	372	4	20364	100192423
GO:0006873	cellular ion homeostasis	biological_process	0.072631	1	4	372	86	20364	1.0111e+35
GO:0006875	cellular metal ion homeostasis	biological_process	0.072631	1	4	372	86	20364	1.06992e+35
GO:0030003	cellular cation homeostasis	biological_process	0.072631	1	4	372	86	20364	1.06992e+35
GO:0050801	ion homeostasis	biological_process	0.075091	1	4	372	87	20364	1.0111e+35
GO:0055065	metal ion homeostasis	biological_process	0.075091	1	4	372	87	20364	1.06992e+35
GO:0055080	cation homeostasis	biological_process	0.075091	1	4	372	87	20364	1.06992e+35
GO:0098771	inorganic ion homeostasis	biological_process	0.075091	1	4	372	87	20364	1.06992e+35
GO:0031514	motile cilium	cellular_component	0.075162	1	4	372	87	20364	1.01123e+35
GO:0004659	prenyltransferase activity	molecular_function	0.075779	1	2	372	25	20364	1.01122e+17
GO:0006613	cotranslational protein targeting to membrane	biological_process	0.075865	1	3	372	54	20364	1.01106e+26
GO:0030312	external encapsulating structure	cellular_component	0.081426	1	5	372	126	20364	1.01104e+44
GO:0006886	intracellular protein transport	biological_process	0.08171	1	16	372	596	20364	1.01117e+143
GO:0006733	oxidoreduction coenzyme metabolic process	biological_process	0.082632	1	3	372	56	20364	4.43164e+23
GO:0055082	cellular chemical homeostasis	biological_process	0.082719	1	4	372	90	20364	1.06992e+35
GO:0004866	endopeptidase inhibitor activity	molecular_function	0.083412	1	5	372	127	20364	1.01121e+41
GO:0061135	endopeptidase regulator activity	molecular_function	0.083412	1	5	372	127	20364	7.80471e+41
GO:0006612	protein targeting to membrane	biological_process	0.086072	1	3	372	57	20364	1.01108e+26
GO:0015085	calcium ion transmembrane transporter activity	molecular_function	0.086094	1	3	372	57	20364	1.01102e+26
GO:0051537	2 iron, 2 sulfur cluster binding	molecular_function	0.086097	1	3	372	57	20364	1.0112e+26
GO:0030118	clathrin coat	cellular_component	0.086577	1	2	372	27	20364	1.01123e+17
GO:0003684	damaged DNA binding	molecular_function	0.086636	1	2	372	27	20364	1.01106e+17
GO:0043385	mycotoxin metabolic process	biological_process	0.088045	1	1	372	5	20364	106991905
GO:0043386	mycotoxin biosynthetic process	biological_process	0.088045	1	1	372	5	20364	106991905
GO:0045122	aflatoxin biosynthetic process	biological_process	0.088045	1	1	372	5	20364	106991905
GO:0046222	aflatoxin metabolic process	biological_process	0.088045	1	1	372	5	20364	106991905
GO:1901376	organic heteropentacyclic compound metabolic process	biological_process	0.088045	1	1	372	5	20364	106991905
GO:1901378	organic heteropentacyclic compound biosynthetic process	biological_process	0.088045	1	1	372	5	20364	106991905
GO:0008028	monocarboxylic acid transmembrane transporter activity	molecular_function	0.088077	1	1	372	5	20364	101104799
GO:0015128	gluconate transmembrane transporter activity	molecular_function	0.088077	1	1	372	5	20364	101104799
GO:0042873	aldonate transport	biological_process	0.088077	1	1	372	5	20364	101104799
GO:0042879	aldonate transmembrane transporter activity	molecular_function	0.088077	1	1	372	5	20364	101104799
GO:0009162	deoxyribonucleoside monophosphate metabolic process	biological_process	0.088077	1	1	372	5	20364	101106480
GO:0003883	CTP synthase activity	molecular_function	0.088077	1	1	372	5	20364	101114859
GO:0005985	sucrose metabolic process	biological_process	0.088077	1	1	372	5	20364	101109393
GO:0005986	sucrose biosynthetic process	biological_process	0.088077	1	1	372	5	20364	101109393
GO:0006895	Golgi to endosome transport	biological_process	0.088077	1	1	372	5	20364	101119023
GO:0006903	vesicle targeting	biological_process	0.088077	1	1	372	5	20364	101119023
GO:0007162	negative regulation of cell adhesion	biological_process	0.088077	1	1	372	5	20364	101119023
GO:0010721	negative regulation of cell development	biological_process	0.088077	1	1	372	5	20364	101119023
GO:0010769	regulation of cell morphogenesis involved in differentiation	biological_process	0.088077	1	1	372	5	20364	101119023
GO:0010771	negative regulation of cell morphogenesis involved in differentiation	biological_process	0.088077	1	1	372	5	20364	101119023
GO:0010810	regulation of cell-substrate adhesion	biological_process	0.088077	1	1	372	5	20364	101119023
GO:0010812	negative regulation of cell-substrate adhesion	biological_process	0.088077	1	1	372	5	20364	101119023
GO:0016708	oxidoreductase activity, acting on paired donors, with incorporation or reduction of molecular oxygen, NAD(P)H as one donor, and incorporation of two atoms of oxygen into one donor	molecular_function	0.088077	1	1	372	5	20364	101120054
GO:0034315	regulation of Arp2/3 complex-mediated actin nucleation	biological_process	0.088077	1	1	372	5	20364	101119023
GO:0034446	substrate adhesion-dependent cell spreading	biological_process	0.088077	1	1	372	5	20364	101119023
GO:0035650	AP-1 adaptor complex binding	molecular_function	0.088077	1	1	372	5	20364	101119023
GO:0045596	negative regulation of cell differentiation	biological_process	0.088077	1	1	372	5	20364	101119023
GO:0048199	vesicle targeting, to, from or within Golgi	biological_process	0.088077	1	1	372	5	20364	101119023
GO:0048203	vesicle targeting, trans-Golgi to endosome	biological_process	0.088077	1	1	372	5	20364	101119023
GO:0050307	sucrose-phosphate phosphatase activity	molecular_function	0.088077	1	1	372	5	20364	101109393
GO:0051093	negative regulation of developmental process	biological_process	0.088077	1	1	372	5	20364	101119023
GO:0051125	regulation of actin nucleation	biological_process	0.088077	1	1	372	5	20364	101119023
GO:0060284	regulation of cell development	biological_process	0.088077	1	1	372	5	20364	101119023
GO:1900024	regulation of substrate adhesion-dependent cell spreading	biological_process	0.088077	1	1	372	5	20364	101119023
GO:1900025	negative regulation of substrate adhesion-dependent cell spreading	biological_process	0.088077	1	1	372	5	20364	101119023
GO:0005929	cilium	cellular_component	0.090791	1	4	372	93	20364	1.01123e+35
GO:0015031	protein transport	biological_process	0.090914	1	19	372	745	20364	1.01107e+170
GO:0042558	pteridine-containing compound metabolic process	biological_process	0.092074	1	2	372	28	20364	1.01107e+17
GO:0005231	excitatory extracellular ligand-gated ion channel activity	molecular_function	0.092213	1	2	372	28	20364	1.0111e+17
GO:0022603	regulation of anatomical structure morphogenesis	biological_process	0.092213	1	2	372	28	20364	1.01119e+17
GO:0032787	monocarboxylic acid metabolic process	biological_process	0.094792	1	5	372	132	20364	1.01122e+41
GO:0016052	carbohydrate catabolic process	biological_process	0.096852	1	3	372	60	20364	1.0111e+23
GO:0000087	mitotic M phase	biological_process	0.097747	1	2	372	29	20364	1.01104e+17
GO:0098763	mitotic cell cycle phase	biological_process	0.097747	1	2	372	29	20364	1.01104e+17
GO:0009072	aromatic amino acid family metabolic process	biological_process	0.09789	1	2	372	29	20364	1.01112e+17
GO:0006289	nucleotide-excision repair	biological_process	0.097892	1	2	372	29	20364	1.01109e+17
GO:0034613	cellular protein localization	biological_process	0.098827	1	17	372	660	20364	1.05606e+152
GO:0070727	cellular macromolecule localization	biological_process	0.098827	1	17	372	660	20364	1.01108e+152
GO:0006367	transcription initiation from RNA polymerase II promoter	biological_process	0.10055	1	3	372	61	20364	1.0111e+26
GO:0005576	extracellular region	cellular_component	0.10168	1	34	372	1484	20364	1.005e+305
GO:0044423	virion part	cellular_component	0.10242	1	16	372	617	20364	1.01112e+143
GO:0006096	glycolytic process	biological_process	0.10367	1	2	372	30	20364	443164101110196
GO:0006757	ATP generation from ADP	biological_process	0.10367	1	2	372	30	20364	443164101110196
GO:0009135	purine nucleoside diphosphate metabolic process	biological_process	0.10367	1	2	372	30	20364	443164101110196
GO:0009179	purine ribonucleoside diphosphate metabolic process	biological_process	0.10367	1	2	372	30	20364	443164101110196
GO:0009185	ribonucleoside diphosphate metabolic process	biological_process	0.10367	1	2	372	30	20364	101110196443164
GO:0019087	transformation of host cell by virus	biological_process	0.10367	1	2	372	30	20364	1.01109e+17
GO:0046031	ADP metabolic process	biological_process	0.10367	1	2	372	30	20364	101110196443164
GO:0030212	hyaluronan metabolic process	biological_process	0.1043	1	1	372	6	20364	101108710
GO:1903510	mucopolysaccharide metabolic process	biological_process	0.1043	1	1	372	6	20364	101108710
GO:0090575	RNA polymerase II transcription factor complex	cellular_component	0.10431	1	3	372	62	20364	1.01118e+26
GO:0008406	gonad development	biological_process	0.10474	1	1	372	6	20364	101101879
GO:0009317	acetyl-CoA carboxylase complex	cellular_component	0.10474	1	1	372	6	20364	101110490
GO:0045137	development of primary sexual characteristics	biological_process	0.10474	1	1	372	6	20364	101101879
GO:0046351	disaccharide biosynthetic process	biological_process	0.10474	1	1	372	6	20364	101109393
GO:0048608	reproductive structure development	biological_process	0.10474	1	1	372	6	20364	101101879
GO:0061458	reproductive system development	biological_process	0.10474	1	1	372	6	20364	101101879
GO:0048878	chemical homeostasis	biological_process	0.10482	1	4	372	98	20364	1.06992e+35
GO:0008104	protein localization	biological_process	0.10533	1	20	372	808	20364	1.05602e+179
GO:0006732	coenzyme metabolic process	biological_process	0.10661	1	5	372	137	20364	1.01108e+41
GO:0009607	response to biotic stimulus	biological_process	0.10753	1	7	372	219	20364	1.05609e+62
GO:0045184	establishment of protein localization	biological_process	0.1077	1	19	372	763	20364	1.01107e+170
GO:0016053	organic acid biosynthetic process	biological_process	0.1086	1	6	372	178	20364	1.0111e+53
GO:0046394	carboxylic acid biosynthetic process	biological_process	0.1086	1	6	372	178	20364	1.01123e+53
GO:0006366	transcription from RNA polymerase II promoter	biological_process	0.1087	1	8	372	262	20364	1.01114e+71
GO:0006090	pyruvate metabolic process	biological_process	0.10953	1	2	372	31	20364	443164101110196
GO:0043436	oxoacid metabolic process	biological_process	0.11093	1	13	372	486	20364	1.05616e+113
GO:0090066	regulation of anatomical structure size	biological_process	0.11196	1	3	372	64	20364	1.01119e+26
GO:0019031	viral envelope	cellular_component	0.11398	1	8	372	265	20364	1.01112e+71
GO:0036338	viral membrane	cellular_component	0.11398	1	8	372	265	20364	1.01109e+71
GO:0048870	cell motility	biological_process	0.11412	1	5	372	140	20364	1.01123e+44
GO:0051674	localization of cell	biological_process	0.11412	1	5	372	140	20364	1.01112e+44
GO:0016861	intramolecular oxidoreductase activity, interconverting aldoses and ketoses	molecular_function	0.11536	1	2	372	32	20364	1.01115e+17
GO:0008380	RNA splicing	biological_process	0.11581	1	3	372	65	20364	1.01123e+26
GO:0008146	sulfotransferase activity	molecular_function	0.11987	1	3	372	66	20364	1.01116e+26
GO:0044798	nuclear transcription factor complex	cellular_component	0.11987	1	3	372	66	20364	1.01112e+26
GO:0006082	organic acid metabolic process	biological_process	0.12	1	13	372	493	20364	1.0111e+113
GO:0009225	nucleotide-sugar metabolic process	biological_process	0.12094	1	1	372	7	20364	101103393
GO:0006621	protein retention in ER lumen	biological_process	0.12101	1	1	372	7	20364	101102251
GO:0035437	maintenance of protein localization in endoplasmic reticulum	biological_process	0.12101	1	1	372	7	20364	101102251
GO:0046923	ER retention sequence binding	molecular_function	0.12101	1	1	372	7	20364	101102251
GO:0072595	maintenance of protein localization in organelle	biological_process	0.12101	1	1	372	7	20364	101102251
GO:0008661	1-deoxy-D-xylulose-5-phosphate synthase activity	molecular_function	0.12105	1	1	372	7	20364	101113677
GO:0016744	transferase activity, transferring aldehyde or ketonic groups	molecular_function	0.12105	1	1	372	7	20364	101113677
GO:0009403	toxin biosynthetic process	biological_process	0.12107	1	1	372	7	20364	106991905
GO:0006029	proteoglycan metabolic process	biological_process	0.12108	1	1	372	7	20364	101104793
GO:0015012	heparan sulfate proteoglycan biosynthetic process	biological_process	0.12108	1	1	372	7	20364	101104793
GO:0030166	proteoglycan biosynthetic process	biological_process	0.12108	1	1	372	7	20364	101104793
GO:0030201	heparan sulfate proteoglycan metabolic process	biological_process	0.12108	1	1	372	7	20364	101104793
GO:0008073	ornithine decarboxylase inhibitor activity	molecular_function	0.12108	1	1	372	7	20364	101111530
GO:0042979	ornithine decarboxylase regulator activity	molecular_function	0.12108	1	1	372	7	20364	101111530
GO:0000052	citrulline metabolic process	biological_process	0.1211	1	1	372	7	20364	101108201
GO:0004748	ribonucleoside-diphosphate reductase activity, thioredoxin disulfide as acceptor	molecular_function	0.1211	1	1	372	7	20364	101108361
GO:0005199	structural constituent of cell wall	molecular_function	0.1211	1	1	372	7	20364	101104446
GO:0006611	protein export from nucleus	biological_process	0.1211	1	1	372	7	20364	105606442
GO:0006998	nuclear envelope organization	biological_process	0.1211	1	1	372	7	20364	105606442
GO:0018101	protein citrullination	biological_process	0.1211	1	1	372	7	20364	101108201
GO:0019240	citrulline biosynthetic process	biological_process	0.1211	1	1	372	7	20364	101108201
GO:0030896	checkpoint clamp complex	cellular_component	0.1211	1	1	372	7	20364	101112622
GO:0040013	negative regulation of locomotion	biological_process	0.1211	1	1	372	7	20364	101119023
GO:0051271	negative regulation of cellular component movement	biological_process	0.1211	1	1	372	7	20364	101119023
GO:0051648	vesicle localization	biological_process	0.1211	1	1	372	7	20364	101119023
GO:0051650	establishment of vesicle localization	biological_process	0.1211	1	1	372	7	20364	101119023
GO:0061731	ribonucleoside-diphosphate reductase activity	molecular_function	0.1211	1	1	372	7	20364	101108361
GO:2000146	negative regulation of cell motility	biological_process	0.1211	1	1	372	7	20364	101119023
GO:0005217	intracellular ligand-gated ion channel activity	molecular_function	0.12151	1	2	372	33	20364	1.0111e+17
GO:0005218	intracellular ligand-gated calcium channel activity	molecular_function	0.12151	1	2	372	33	20364	1.01102e+17
GO:0005219	ryanodine-sensitive calcium-release channel activity	molecular_function	0.12151	1	2	372	33	20364	1.0111e+17
GO:0006874	cellular calcium ion homeostasis	biological_process	0.12151	1	2	372	33	20364	1.0111e+17
GO:0015278	calcium-release channel activity	molecular_function	0.12151	1	2	372	33	20364	1.0111e+17
GO:0055074	calcium ion homeostasis	biological_process	0.12151	1	2	372	33	20364	1.0111e+17
GO:0072503	cellular divalent inorganic cation homeostasis	biological_process	0.12151	1	2	372	33	20364	1.01102e+17
GO:0072507	divalent inorganic cation homeostasis	biological_process	0.12151	1	2	372	33	20364	1.01102e+17
GO:0031334	positive regulation of protein complex assembly	biological_process	0.12151	1	2	372	33	20364	1.01119e+17
GO:0032273	positive regulation of protein polymerization	biological_process	0.12151	1	2	372	33	20364	1.01119e+17
GO:0044089	positive regulation of cellular component biogenesis	biological_process	0.12151	1	2	372	33	20364	1.01123e+17
GO:0051495	positive regulation of cytoskeleton organization	biological_process	0.12151	1	2	372	33	20364	1.01123e+17
GO:0043207	response to external biotic stimulus	biological_process	0.12388	1	6	372	185	20364	1.01106e+53
GO:0051707	response to other organism	biological_process	0.12388	1	6	372	185	20364	1.05609e+53
GO:0006575	cellular modified amino acid metabolic process	biological_process	0.12389	1	3	372	67	20364	1.01108e+26
GO:0016591	DNA-directed RNA polymerase II, holoenzyme	cellular_component	0.12621	1	4	372	105	20364	1.01118e+35
GO:0016482	cytoplasmic transport	biological_process	0.12659	1	9	372	316	20364	1.01106e+80
GO:0030203	glycosaminoglycan metabolic process	biological_process	0.12745	1	2	372	34	20364	1.01105e+17
GO:0000279	M phase	biological_process	0.12746	1	2	372	34	20364	1.01104e+17
GO:0022403	cell cycle phase	biological_process	0.12746	1	2	372	34	20364	1.01104e+17
GO:0044848	biological phase	biological_process	0.12746	1	2	372	34	20364	1.01104e+17
GO:0030955	potassium ion binding	molecular_function	0.12762	1	2	372	34	20364	1.05604e+17
GO:0031420	alkali metal ion binding	molecular_function	0.12762	1	2	372	34	20364	1.05604e+17
GO:0098799	outer mitochondrial membrane protein complex	cellular_component	0.12762	1	2	372	34	20364	1.05617e+17
GO:0070011	peptidase activity, acting on L-amino acid peptides	molecular_function	0.12889	1	23	372	977	20364	1.01115e+203
GO:0006383	transcription from RNA polymerase III promoter	biological_process	0.13379	1	2	372	35	20364	1.01105e+17
GO:0042995	cell projection	cellular_component	0.13515	1	5	372	148	20364	1.01122e+44
GO:0006801	superoxide metabolic process	biological_process	0.13693	1	1	372	8	20364	100846985
GO:0004363	glutathione synthase activity	molecular_function	0.13716	1	1	372	8	20364	101114544
GO:0005984	disaccharide metabolic process	biological_process	0.13716	1	1	372	8	20364	101109393
GO:0044257	cellular protein catabolic process	biological_process	0.14034	1	5	372	150	20364	1.01103e+44
GO:0051603	proteolysis involved in cellular protein catabolic process	biological_process	0.14034	1	5	372	150	20364	1.01116e+44
GO:0071944	cell periphery	cellular_component	0.14036	1	15	372	602	20364	1.01122e+134
GO:0044702	single organism reproductive process	biological_process	0.14345	1	5	372	151	20364	1.01123e+44
GO:0008064	regulation of actin polymerization or depolymerization	biological_process	0.14634	1	2	372	37	20364	1.01123e+17
GO:0008154	actin polymerization or depolymerization	biological_process	0.14634	1	2	372	37	20364	1.01123e+17
GO:0030041	actin filament polymerization	biological_process	0.14634	1	2	372	37	20364	1.01119e+17
GO:0030832	regulation of actin filament length	biological_process	0.14634	1	2	372	37	20364	1.01123e+17
GO:0030833	regulation of actin filament polymerization	biological_process	0.14634	1	2	372	37	20364	1.01119e+17
GO:0032535	regulation of cellular component size	biological_process	0.14634	1	2	372	37	20364	1.01119e+17
GO:0032956	regulation of actin cytoskeleton organization	biological_process	0.14634	1	2	372	37	20364	1.01123e+17
GO:0032970	regulation of actin filament-based process	biological_process	0.14634	1	2	372	37	20364	1.01123e+17
GO:0009117	nucleotide metabolic process	biological_process	0.14641	1	9	372	327	20364	1.01105e+77
GO:0008233	peptidase activity	molecular_function	0.14703	1	24	372	1044	20364	1.01116e+212
GO:0019028	viral capsid	cellular_component	0.14883	1	11	372	420	20364	1.01123e+98
GO:0051336	regulation of hydrolase activity	biological_process	0.14896	1	3	372	73	20364	1.01109e+26
GO:0000428	DNA-directed RNA polymerase complex	cellular_component	0.15257	1	4	372	113	20364	1.01118e+35
GO:0030880	RNA polymerase complex	cellular_component	0.15257	1	4	372	113	20364	1.01119e+35
GO:0055029	nuclear DNA-directed RNA polymerase complex	cellular_component	0.15257	1	4	372	113	20364	1.01118e+35
GO:0010638	positive regulation of organelle organization	biological_process	0.1527	1	2	372	38	20364	1.01123e+17
GO:0019752	carboxylic acid metabolic process	biological_process	0.15276	1	12	372	469	20364	1.0111e+104
GO:0005048	signal sequence binding	molecular_function	0.15285	1	1	372	9	20364	101102251
GO:0000245	spliceosomal complex assembly	biological_process	0.15286	1	1	372	9	20364	101118517
GO:0000213	tRNA-intron endonuclease activity	molecular_function	0.15293	1	1	372	9	20364	101120680
GO:0001614	purinergic nucleotide receptor activity	molecular_function	0.15293	1	1	372	9	20364	101110429
GO:0003879	ATP phosphoribosyltransferase activity	molecular_function	0.15293	1	1	372	9	20364	101123345
GO:0004668	protein-arginine deiminase activity	molecular_function	0.15293	1	1	372	9	20364	101108201
GO:0004931	extracellular ATP-gated cation channel activity	molecular_function	0.15293	1	1	372	9	20364	101110429
GO:0006012	galactose metabolic process	biological_process	0.15293	1	1	372	9	20364	101118019
GO:0006892	post-Golgi vesicle-mediated transport	biological_process	0.15293	1	1	372	9	20364	101119023
GO:0006997	nucleus organization	biological_process	0.15293	1	1	372	9	20364	105606442
GO:0010243	response to organonitrogen compound	biological_process	0.15293	1	1	372	9	20364	101110429
GO:0014074	response to purine-containing compound	biological_process	0.15293	1	1	372	9	20364	101110429
GO:0016502	nucleotide receptor activity	molecular_function	0.15293	1	1	372	9	20364	101110429
GO:0018195	peptidyl-arginine modification	biological_process	0.15293	1	1	372	9	20364	101108201
GO:0019203	carbohydrate phosphatase activity	molecular_function	0.15293	1	1	372	9	20364	101109393
GO:0033198	response to ATP	biological_process	0.15293	1	1	372	9	20364	101110429
GO:0035381	ATP-gated ion channel activity	molecular_function	0.15293	1	1	372	9	20364	101110429
GO:0035586	purinergic receptor activity	molecular_function	0.15293	1	1	372	9	20364	101110429
GO:0046683	response to organophosphorus	biological_process	0.15293	1	1	372	9	20364	101110429
GO:0050308	sugar-phosphatase activity	molecular_function	0.15293	1	1	372	9	20364	101109393
GO:0006753	nucleoside phosphate metabolic process	biological_process	0.15787	1	9	372	333	20364	1.01103e+77
GO:0019012	virion	cellular_component	0.1582	1	16	372	663	20364	1.06992e+143
GO:0044421	extracellular region part	cellular_component	0.15982	1	9	372	334	20364	1.01105e+80
GO:0055086	nucleobase-containing small molecule metabolic process	biological_process	0.16346	1	10	372	382	20364	1.01102e+86
GO:0009975	cyclase activity	molecular_function	0.16558	1	2	372	40	20364	1.01122e+17
GO:0044724	single-organism carbohydrate catabolic process	biological_process	0.16558	1	2	372	40	20364	101110196443164
GO:0004550	nucleoside diphosphate kinase activity	molecular_function	0.16803	1	1	372	10	20364	101102072
GO:0006183	GTP biosynthetic process	biological_process	0.16803	1	1	372	10	20364	101102072
GO:0006228	UTP biosynthetic process	biological_process	0.16803	1	1	372	10	20364	101102072
GO:0006241	CTP biosynthetic process	biological_process	0.16803	1	1	372	10	20364	101102072
GO:0009148	pyrimidine nucleoside triphosphate biosynthetic process	biological_process	0.16803	1	1	372	10	20364	101102072
GO:0009208	pyrimidine ribonucleoside triphosphate metabolic process	biological_process	0.16803	1	1	372	10	20364	101102072
GO:0009209	pyrimidine ribonucleoside triphosphate biosynthetic process	biological_process	0.16803	1	1	372	10	20364	101102072
GO:0046036	CTP metabolic process	biological_process	0.16803	1	1	372	10	20364	101102072
GO:0046039	GTP metabolic process	biological_process	0.16803	1	1	372	10	20364	101102072
GO:0046051	UTP metabolic process	biological_process	0.16803	1	1	372	10	20364	101102072
GO:0046132	pyrimidine ribonucleoside biosynthetic process	biological_process	0.16803	1	1	372	10	20364	101102072
GO:0046134	pyrimidine nucleoside biosynthetic process	biological_process	0.16803	1	1	372	10	20364	101102072
GO:0022618	ribonucleoprotein complex assembly	biological_process	0.16834	1	1	372	10	20364	101118517
GO:0003989	acetyl-CoA carboxylase activity	molecular_function	0.16842	1	1	372	10	20364	101110490
GO:0006739	NADP metabolic process	biological_process	0.16842	1	1	372	10	20364	101104592
GO:0008376	acetylgalactosaminyltransferase activity	molecular_function	0.16842	1	1	372	10	20364	101115274
GO:0016421	CoA carboxylase activity	molecular_function	0.16842	1	1	372	10	20364	101110490
GO:0016728	oxidoreductase activity, acting on CH or CH2 groups, disulfide as acceptor	molecular_function	0.16842	1	1	372	10	20364	101108361
GO:0016885	ligase activity, forming carbon-carbon bonds	molecular_function	0.16842	1	1	372	10	20364	101110490
GO:0019104	DNA N-glycosylase activity	molecular_function	0.16842	1	1	372	10	20364	101108719
GO:0031985	Golgi cisterna	cellular_component	0.16842	1	1	372	10	20364	101115274
GO:0032580	Golgi cisterna membrane	cellular_component	0.16842	1	1	372	10	20364	101115274
GO:0033588	Elongator holoenzyme complex	cellular_component	0.16842	1	1	372	10	20364	101117517
GO:0005886	plasma membrane	cellular_component	0.1709	1	10	372	386	20364	1.01116e+89
GO:0044281	small molecule metabolic process	biological_process	0.17198	1	21	372	918	20364	1.01112e+185
GO:0046907	intracellular transport	biological_process	0.17281	1	18	372	771	20364	1.01102e+161
GO:0005667	transcription factor complex	cellular_component	0.1755	1	3	372	79	20364	1.01112e+26
GO:0030163	protein catabolic process	biological_process	0.17839	1	5	372	163	20364	1.0112e+44
GO:0016860	intramolecular oxidoreductase activity	molecular_function	0.1785	1	2	372	42	20364	1.01115e+17
GO:0006633	fatty acid biosynthetic process	biological_process	0.1786	1	2	372	42	20364	1.0111e+17
GO:0019637	organophosphate metabolic process	biological_process	0.17955	1	13	372	533	20364	1.01115e+113
GO:0030029	actin filament-based process	biological_process	0.18005	1	3	372	80	20364	1.01119e+26
GO:0030036	actin cytoskeleton organization	biological_process	0.18005	1	3	372	80	20364	1.01119e+26
GO:0032040	small-subunit processome	cellular_component	0.18005	1	3	372	80	20364	1.01123e+26
GO:0044432	endoplasmic reticulum part	cellular_component	0.18187	1	6	372	208	20364	1.01114e+53
GO:0033365	protein localization to organelle	biological_process	0.18199	1	7	372	253	20364	1.01117e+62
GO:0031981	nuclear lumen	cellular_component	0.18208	1	11	372	439	20364	1.01113e+98
GO:0033036	macromolecule localization	biological_process	0.18218	1	22	372	976	20364	1.05605e+197
GO:0005654	nucleoplasm	cellular_component	0.18272	1	8	372	299	20364	1.01108e+71
GO:0044451	nucleoplasm part	cellular_component	0.18272	1	8	372	299	20364	1.01123e+71
GO:0046131	pyrimidine ribonucleoside metabolic process	biological_process	0.18324	1	1	372	11	20364	101102072
GO:0005861	troponin complex	cellular_component	0.18331	1	1	372	11	20364	101104467
GO:0005865	striated muscle thin filament	cellular_component	0.18331	1	1	372	11	20364	101104467
GO:0030016	myofibril	cellular_component	0.18331	1	1	372	11	20364	101104467
GO:0030017	sarcomere	cellular_component	0.18331	1	1	372	11	20364	101104467
GO:0036379	myofilament	cellular_component	0.18331	1	1	372	11	20364	101104467
GO:0043292	contractile fiber	cellular_component	0.18331	1	1	372	11	20364	101104467
GO:0044449	contractile fiber part	cellular_component	0.18331	1	1	372	11	20364	101104467
GO:0005905	coated pit	cellular_component	0.18345	1	1	372	11	20364	101117328
GO:0012510	trans-Golgi network transport vesicle membrane	cellular_component	0.18345	1	1	372	11	20364	101117328
GO:0030125	clathrin vesicle coat	cellular_component	0.18345	1	1	372	11	20364	101117328
GO:0030130	clathrin coat of trans-Golgi network vesicle	cellular_component	0.18345	1	1	372	11	20364	101117328
GO:0030132	clathrin coat of coated pit	cellular_component	0.18345	1	1	372	11	20364	101117328
GO:0030136	clathrin-coated vesicle	cellular_component	0.18345	1	1	372	11	20364	101117328
GO:0030140	trans-Golgi network transport vesicle	cellular_component	0.18345	1	1	372	11	20364	101117328
GO:0030665	clathrin-coated vesicle membrane	cellular_component	0.18345	1	1	372	11	20364	101117328
GO:0016868	intramolecular transferase activity, phosphotransferases	molecular_function	0.18347	1	1	372	11	20364	101103393
GO:0071826	ribonucleoprotein complex subunit organization	biological_process	0.18354	1	1	372	11	20364	101118517
GO:0006072	glycerol-3-phosphate metabolic process	biological_process	0.1836	1	1	372	11	20364	101118708
GO:0046168	glycerol-3-phosphate catabolic process	biological_process	0.1836	1	1	372	11	20364	101118708
GO:0004797	thymidine kinase activity	molecular_function	0.18362	1	1	372	11	20364	101106480
GO:0019136	deoxynucleoside kinase activity	molecular_function	0.18362	1	1	372	11	20364	101106480
GO:0019206	nucleoside kinase activity	molecular_function	0.18362	1	1	372	11	20364	101106480
GO:0004000	adenosine deaminase activity	molecular_function	0.18362	1	1	372	11	20364	101105469
GO:0006750	glutathione biosynthetic process	biological_process	0.18362	1	1	372	11	20364	101114544
GO:0019184	nonribosomal peptide biosynthetic process	biological_process	0.18362	1	1	372	11	20364	101114544
GO:0022604	regulation of cell morphogenesis	biological_process	0.18362	1	1	372	11	20364	101119023
GO:0030414	peptidase inhibitor activity	molecular_function	0.18457	1	5	372	165	20364	7.80471e+41
GO:0061134	peptidase regulator activity	molecular_function	0.18457	1	5	372	165	20364	7.80471e+41
GO:0001510	RNA methylation	biological_process	0.18522	1	2	372	43	20364	1.01122e+17
GO:0008236	serine-type peptidase activity	molecular_function	0.18628	1	9	372	347	20364	1.0112e+80
GO:0017171	serine hydrolase activity	molecular_function	0.18628	1	9	372	347	20364	1.01108e+80
GO:0006950	response to stress	biological_process	0.18731	1	26	372	1181	20364	1.01112e+233
GO:0016782	transferase activity, transferring sulfur-containing groups	molecular_function	0.18923	1	3	372	82	20364	1.01116e+26
GO:0005515	protein binding	molecular_function	0.19024	1	119	372	6068	20364	101109393,101104663,105602068,101102823,101105235,101109430,105605824,101120321,101103368,101109088,101104353,101116999,101120406,101108426,101119807,101123498,443126,101105632,101110186,101108435,101113926,101110887,101109544,101110251,101102435,100302307,101111737,101108609,101104446,101111755,101110294,101103274,101102337,101118234,101110363,101110137,101119023,101102621,101116887,101116477,10…
GO:0090150	establishment of protein localization to membrane	biological_process	0.19384	1	3	372	83	20364	1.01117e+26
GO:0006631	fatty acid metabolic process	biological_process	0.19384	1	3	372	83	20364	1.01122e+26
GO:0072509	divalent inorganic cation transmembrane transporter activity	molecular_function	0.19425	1	5	372	168	20364	1.01104e+44
GO:0051186	cofactor metabolic process	biological_process	0.19559	1	6	372	213	20364	1.01108e+50
GO:0006357	regulation of transcription from RNA polymerase II promoter	biological_process	0.19745	1	5	372	169	20364	1.01114e+44
GO:0050776	regulation of immune response	biological_process	0.19794	1	2	372	45	20364	1.05609e+17
GO:0051607	defense response to virus	biological_process	0.19794	1	2	372	45	20364	1.05602e+17
GO:0004143	diacylglycerol kinase activity	molecular_function	0.19832	1	1	372	12	20364	101122633
GO:0072593	reactive oxygen species metabolic process	biological_process	0.19832	1	1	372	12	20364	100846985
GO:0072330	monocarboxylic acid biosynthetic process	biological_process	0.19846	1	2	372	45	20364	1.0111e+17
GO:0018342	protein prenylation	biological_process	0.19846	1	1	372	12	20364	101118198
GO:0097354	prenylation	biological_process	0.19846	1	1	372	12	20364	101118198
GO:0042277	peptide binding	molecular_function	0.19846	1	1	372	12	20364	101102251
GO:0044272	sulfur compound biosynthetic process	biological_process	0.19848	1	2	372	45	20364	1.01105e+17
GO:0000772	mating pheromone activity	molecular_function	0.19852	1	1	372	12	20364	101104663
GO:0005402	cation:sugar symporter activity	molecular_function	0.19854	1	1	372	12	20364	101104799
GO:0004565	beta-galactosidase activity	molecular_function	0.19854	1	1	372	12	20364	101118019
GO:0005890	sodium:potassium-exchanging ATPase complex	cellular_component	0.19854	1	1	372	12	20364	101103490
GO:0005891	voltage-gated calcium channel complex	cellular_component	0.19854	1	1	372	12	20364	101104978
GO:0016813	hydrolase activity, acting on carbon-nitrogen (but not peptide) bonds, in linear amidines	molecular_function	0.19854	1	1	372	12	20364	101108201
GO:0019359	nicotinamide nucleotide biosynthetic process	biological_process	0.19854	1	1	372	12	20364	101104592
GO:0030435	sporulation resulting in formation of a cellular spore	biological_process	0.19854	1	1	372	12	20364	100192423
GO:0031589	cell-substrate adhesion	biological_process	0.19854	1	1	372	12	20364	101119023
GO:0034704	calcium channel complex	cellular_component	0.19854	1	1	372	12	20364	101104978
GO:0047396	glycosylphosphatidylinositol diacylglycerol-lyase activity	molecular_function	0.19854	1	1	372	12	20364	101121668
GO:0051656	establishment of organelle localization	biological_process	0.19854	1	1	372	12	20364	101119023
GO:0051766	inositol trisphosphate kinase activity	molecular_function	0.19854	1	1	372	12	20364	101115161
GO:0070588	calcium ion transmembrane transport	biological_process	0.19854	1	1	372	12	20364	101104978
GO:0090533	cation-transporting ATPase complex	cellular_component	0.19854	1	1	372	12	20364	101103490
GO:0019725	cellular homeostasis	biological_process	0.2006	1	5	372	170	20364	1.06992e+44
GO:0044711	single-organism biosynthetic process	biological_process	0.20196	1	18	372	792	20364	1.01102e+161
GO:0006270	DNA replication initiation	biological_process	0.20322	1	3	372	85	20364	1.01103e+26
GO:0000794	condensed nuclear chromosome	cellular_component	0.20323	1	3	372	85	20364	1.01109e+26
GO:0009991	response to extracellular stimulus	biological_process	0.20517	1	2	372	46	20364	1.01108e+17
GO:0031668	cellular response to extracellular stimulus	biological_process	0.20517	1	2	372	46	20364	1.01108e+17
GO:0051130	positive regulation of cellular component organization	biological_process	0.20517	1	2	372	46	20364	1.01119e+17
GO:0071496	cellular response to external stimulus	biological_process	0.20517	1	2	372	46	20364	1.01108e+17
GO:0009605	response to external stimulus	biological_process	0.20558	1	8	372	309	20364	1.05609e+71
GO:0016817	hydrolase activity, acting on acid anhydrides	molecular_function	0.20772	1	24	372	1097	20364	1.01104e+215
GO:0008652	cellular amino acid biosynthetic process	biological_process	0.21061	1	4	372	129	20364	1.01108e+35
GO:0072657	protein localization to membrane	biological_process	0.21265	1	3	372	87	20364	1.01108e+26
GO:0008191	metalloendopeptidase inhibitor activity	molecular_function	0.21266	1	1	372	13	20364	100217407
GO:0010576	metalloenzyme regulator activity	molecular_function	0.21266	1	1	372	13	20364	100217407
GO:0048551	metalloenzyme inhibitor activity	molecular_function	0.21266	1	1	372	13	20364	100217407
GO:0030684	preribosome	cellular_component	0.21268	1	3	372	87	20364	1.01112e+26
GO:0052646	alditol phosphate metabolic process	biological_process	0.21317	1	1	372	13	20364	101118708
GO:0043462	regulation of ATPase activity	biological_process	0.21319	1	1	372	13	20364	101109235
GO:0016892	endoribonuclease activity, producing 3'-phosphomonoesters	molecular_function	0.21319	1	1	372	13	20364	101120680
GO:0005795	Golgi stack	cellular_component	0.21319	1	1	372	13	20364	101115274
GO:0005921	gap junction	cellular_component	0.21319	1	1	372	13	20364	101114697
GO:0008535	respiratory chain complex IV assembly	biological_process	0.21319	1	1	372	13	20364	101103799
GO:0033617	mitochondrial respiratory chain complex IV assembly	biological_process	0.21319	1	1	372	13	20364	101103799
GO:1901698	response to nitrogen compound	biological_process	0.21319	1	1	372	13	20364	101110429
GO:0009165	nucleotide biosynthetic process	biological_process	0.21549	1	6	372	220	20364	1.01105e+53
GO:1901293	nucleoside phosphate biosynthetic process	biological_process	0.21549	1	6	372	220	20364	1.01105e+53
GO:0005509	calcium ion binding	molecular_function	0.21568	1	13	372	554	20364	1.01111e+116
GO:0009617	response to bacterium	biological_process	0.21741	1	3	372	88	20364	1.01106e+26
GO:0042742	defense response to bacterium	biological_process	0.21741	1	3	372	88	20364	1.01117e+26
GO:0002252	immune effector process	biological_process	0.21804	1	2	372	48	20364	1.05609e+17
GO:0022613	ribonucleoprotein complex biogenesis	biological_process	0.21825	1	4	372	131	20364	1.01119e+35
GO:0072594	establishment of protein localization to organelle	biological_process	0.21846	1	6	372	221	20364	1.00302e+53
GO:0004222	metalloendopeptidase activity	molecular_function	0.2202	1	5	372	176	20364	1.01104e+44
GO:0015079	potassium ion transmembrane transporter activity	molecular_function	0.2221	1	4	372	132	20364	1.01109e+35
GO:0044433	cytoplasmic vesicle part	cellular_component	0.22214	1	3	372	89	20364	1.05611e+26
GO:0009539	photosystem II reaction center	cellular_component	0.22534	1	2	372	49	20364	1.01117e+17
GO:0042398	cellular modified amino acid biosynthetic process	biological_process	0.22534	1	2	372	49	20364	1.01115e+17
GO:0006213	pyrimidine nucleoside metabolic process	biological_process	0.22722	1	1	372	14	20364	101102072
GO:0008318	protein prenyltransferase activity	molecular_function	0.22749	1	1	372	14	20364	101118198
GO:0016624	oxidoreductase activity, acting on the aldehyde or oxo group of donors, disulfide as acceptor	molecular_function	0.22753	1	1	372	14	20364	101113677
GO:0044550	secondary metabolite biosynthetic process	biological_process	0.22755	1	1	372	14	20364	106991905
GO:0051119	sugar transmembrane transporter activity	molecular_function	0.22757	1	1	372	14	20364	101104799
GO:0009219	pyrimidine deoxyribonucleotide metabolic process	biological_process	0.22757	1	1	372	14	20364	101106480
GO:0009394	2'-deoxyribonucleotide metabolic process	biological_process	0.22757	1	1	372	14	20364	101106480
GO:0019692	deoxyribose phosphate metabolic process	biological_process	0.22757	1	1	372	14	20364	101106480
GO:0000077	DNA damage checkpoint	biological_process	0.22757	1	1	372	14	20364	101112622
GO:0003910	DNA ligase (ATP) activity	molecular_function	0.22757	1	1	372	14	20364	101123025
GO:0006487	protein N-linked glycosylation	biological_process	0.22757	1	1	372	14	20364	101122168
GO:0007548	sex differentiation	biological_process	0.22757	1	1	372	14	20364	101101879
GO:0009432	SOS response	biological_process	0.22757	1	1	372	14	20364	101117517
GO:0019363	pyridine nucleotide biosynthetic process	biological_process	0.22757	1	1	372	14	20364	101104592
GO:0031570	DNA integrity checkpoint	biological_process	0.22757	1	1	372	14	20364	101112622
GO:0031965	nuclear membrane	cellular_component	0.22757	1	1	372	14	20364	105606442
GO:0097034	mitochondrial respiratory chain complex IV biogenesis	biological_process	0.22757	1	1	372	14	20364	101103799
GO:0098602	single organism cell adhesion	biological_process	0.22757	1	1	372	14	20364	101119023
GO:0032271	regulation of protein polymerization	biological_process	0.23209	1	2	372	50	20364	1.01119e+17
GO:0043254	regulation of protein complex assembly	biological_process	0.23209	1	2	372	50	20364	1.01119e+17
GO:0008033	tRNA processing	biological_process	0.23313	1	6	372	226	20364	1.01121e+53
GO:0001076	transcription factor activity, RNA polymerase II transcription factor binding	molecular_function	0.23374	1	4	372	135	20364	1.01123e+35
GO:0001104	RNA polymerase II transcription cofactor activity	molecular_function	0.23374	1	4	372	135	20364	1.01118e+35
GO:0043233	organelle lumen	cellular_component	0.23462	1	11	372	466	20364	1.01109e+98
GO:0070013	intracellular organelle lumen	cellular_component	0.23462	1	11	372	466	20364	1.01109e+98
GO:0030695	GTPase regulator activity	molecular_function	0.23661	1	3	372	92	20364	1.01124e+26
GO:0006813	potassium ion transport	biological_process	0.23771	1	4	372	136	20364	1.01103e+35
GO:0016787	hydrolase activity	molecular_function	0.23945	1	69	372	3474	20364	106991746,101108719,101103901,101108913,101110490,101107533,101122671,101106539,101110363,106991439,105606101,101116880,101117317,101118624,101117328,105601883,780471,101104719,101108609,101118241,101111737,101105877,101113245,101109393,101108182,101107806,101103562,101116568,101109430,101119807,101117517,101115834,101104154,101108034,101106480,101121516,101108227,101102830,101105058,101104393,10…
GO:0046849	bone remodeling	biological_process	0.24094	1	1	372	15	20364	101120785
GO:0048771	tissue remodeling	biological_process	0.24094	1	1	372	15	20364	101120785
GO:0009279	cell outer membrane	cellular_component	0.24112	1	1	372	15	20364	105601867
GO:0044431	Golgi apparatus part	cellular_component	0.24153	1	3	372	93	20364	1.01117e+26
GO:0016879	ligase activity, forming carbon-nitrogen bonds	molecular_function	0.24158	1	3	372	93	20364	1.01115e+26
GO:0004879	RNA polymerase II transcription factor activity, ligand-activated sequence-specific DNA binding	molecular_function	0.24159	1	1	372	15	20364	101106256
GO:0004882	androgen receptor activity	molecular_function	0.24159	1	1	372	15	20364	101106256
GO:0030521	androgen receptor signaling pathway	biological_process	0.24159	1	1	372	15	20364	101106256
GO:0098531	transcription factor activity, direct ligand regulated sequence-specific DNA binding	molecular_function	0.24159	1	1	372	15	20364	101106256
GO:0016592	mediator complex	cellular_component	0.24161	1	4	372	137	20364	1.01118e+35
GO:0015749	monosaccharide transport	biological_process	0.24169	1	1	372	15	20364	101104799
GO:0005885	Arp2/3 protein complex	cellular_component	0.24169	1	1	372	15	20364	101122886
GO:0006206	pyrimidine nucleobase metabolic process	biological_process	0.24169	1	1	372	15	20364	101101879
GO:0006749	glutathione metabolic process	biological_process	0.24169	1	1	372	15	20364	101114544
GO:0015925	galactosidase activity	molecular_function	0.24169	1	1	372	15	20364	101118019
GO:0016725	oxidoreductase activity, acting on CH or CH2 groups	molecular_function	0.24169	1	1	372	15	20364	101108361
GO:0019751	polyol metabolic process	biological_process	0.24169	1	1	372	15	20364	101115161
GO:0019856	pyrimidine nucleobase biosynthetic process	biological_process	0.24169	1	1	372	15	20364	101101879
GO:0051640	organelle localization	biological_process	0.24169	1	1	372	15	20364	101119023
GO:0098533	ATPase dependent transmembrane transport complex	cellular_component	0.24169	1	1	372	15	20364	101103490
GO:1904564	Nbp35-Cfd1 ATPase complex	cellular_component	0.24169	1	1	372	15	20364	101103490
GO:0051649	establishment of localization in cell	biological_process	0.24342	1	19	372	870	20364	1.01123e+170
GO:0006879	cellular iron ion homeostasis	biological_process	0.24544	1	2	372	52	20364	1.05603e+17
GO:0055072	iron ion homeostasis	biological_process	0.24544	1	2	372	52	20364	1.06992e+17
GO:0004520	endodeoxyribonuclease activity	molecular_function	0.24564	1	2	372	52	20364	1.01109e+17
GO:0016849	phosphorus-oxygen lyase activity	molecular_function	0.24564	1	2	372	52	20364	1.01122e+17
GO:0031974	membrane-enclosed lumen	cellular_component	0.24912	1	11	372	473	20364	1.01109e+98
GO:0022414	reproductive process	biological_process	0.25044	1	5	372	185	20364	1.01123e+44
GO:0046916	cellular transition metal ion homeostasis	biological_process	0.25222	1	2	372	53	20364	1.06992e+17
GO:0030658	transport vesicle membrane	cellular_component	0.25236	1	2	372	53	20364	1.01117e+17
GO:0007015	actin filament organization	biological_process	0.25243	1	2	372	53	20364	1.01123e+17
GO:0044283	small molecule biosynthetic process	biological_process	0.25428	1	6	372	233	20364	1.01108e+53
GO:1901068	guanosine-containing compound metabolic process	biological_process	0.25522	1	1	372	16	20364	101102072
GO:1901070	guanosine-containing compound biosynthetic process	biological_process	0.25522	1	1	372	16	20364	101102072
GO:0033218	amide binding	molecular_function	0.25548	1	1	372	16	20364	101102251
GO:0015296	anion:cation symporter activity	molecular_function	0.25556	1	1	372	16	20364	101104799
GO:0016894	endonuclease activity, active with either ribo- or deoxyribonucleic acids and producing 3'-phosphomonoesters	molecular_function	0.25556	1	1	372	16	20364	101120680
GO:0008250	oligosaccharyltransferase complex	cellular_component	0.25556	1	1	372	16	20364	101122168
GO:0009267	cellular response to starvation	biological_process	0.25556	1	1	372	16	20364	101108426
GO:0016197	endosomal transport	biological_process	0.25556	1	1	372	16	20364	101119023
GO:0030131	clathrin adaptor complex	cellular_component	0.25556	1	1	372	16	20364	101123025
GO:0031667	response to nutrient levels	biological_process	0.25556	1	1	372	16	20364	101108426
GO:0031669	cellular response to nutrient levels	biological_process	0.25556	1	1	372	16	20364	101108426
GO:0042594	response to starvation	biological_process	0.25556	1	1	372	16	20364	101108426
GO:0072525	pyridine-containing compound biosynthetic process	biological_process	0.25556	1	1	372	16	20364	101104592
GO:0051641	cellular localization	biological_process	0.2574	1	20	372	930	20364	1.01117e+179
GO:0055076	transition metal ion homeostasis	biological_process	0.25901	1	2	372	54	20364	1.05603e+17
GO:0000139	Golgi membrane	cellular_component	0.25915	1	2	372	54	20364	1.01115e+17
GO:0008170	N-methyltransferase activity	molecular_function	0.25921	1	2	372	54	20364	1.01122e+17
GO:0009259	ribonucleotide metabolic process	biological_process	0.26034	1	6	372	235	20364	1.0699e+50
GO:0004197	cysteine-type endopeptidase activity	molecular_function	0.26159	1	4	372	142	20364	1.05603e+32
GO:0044265	cellular macromolecule catabolic process	biological_process	0.26383	1	5	372	189	20364	1.01116e+44
GO:0051704	multi-organism process	biological_process	0.26404	1	29	372	1398	20364	1.01122e+260
GO:0061695	transferase complex, transferring phosphorus-containing groups	cellular_component	0.26562	1	4	372	143	20364	1.01108e+35
GO:0072686	mitotic spindle	cellular_component	0.26601	1	2	372	55	20364	1.01109e+17
GO:0032259	methylation	biological_process	0.26613	1	3	372	98	20364	1.01118e+26
GO:0030518	intracellular steroid hormone receptor signaling pathway	biological_process	0.26907	1	1	372	17	20364	101106256
GO:0030522	intracellular receptor signaling pathway	biological_process	0.26907	1	1	372	17	20364	101106256
GO:0009262	deoxyribonucleotide metabolic process	biological_process	0.26917	1	1	372	17	20364	101106480
GO:0003747	translation release factor activity	molecular_function	0.26917	1	1	372	17	20364	101112535
GO:0004127	cytidylate kinase activity	molecular_function	0.26917	1	1	372	17	20364	101110620
GO:0004383	guanylate cyclase activity	molecular_function	0.26917	1	1	372	17	20364	106990463
GO:0006182	cGMP biosynthetic process	biological_process	0.26917	1	1	372	17	20364	106990463
GO:0008013	beta-catenin binding	molecular_function	0.26917	1	1	372	17	20364	101123345
GO:0008079	translation termination factor activity	molecular_function	0.26917	1	1	372	17	20364	101112535
GO:0009112	nucleobase metabolic process	biological_process	0.26917	1	1	372	17	20364	101101879
GO:0031984	organelle subcompartment	cellular_component	0.26917	1	1	372	17	20364	101115274
GO:0046068	cGMP metabolic process	biological_process	0.26917	1	1	372	17	20364	106990463
GO:0046112	nucleobase biosynthetic process	biological_process	0.26917	1	1	372	17	20364	101101879
GO:0046332	SMAD binding	molecular_function	0.26917	1	1	372	17	20364	101111534
GO:0098791	Golgi subcompartment	cellular_component	0.26917	1	1	372	17	20364	101115274
GO:0019693	ribose phosphate metabolic process	biological_process	0.2727	1	6	372	239	20364	1.0699e+50
GO:0006869	lipid transport	biological_process	0.27602	1	3	372	100	20364	1.05605e+26
GO:0019033	viral tegument	cellular_component	0.28231	1	1	372	18	20364	105602349
GO:0019229	regulation of vasoconstriction	biological_process	0.28245	1	1	372	18	20364	101114458
GO:0042310	vasoconstriction	biological_process	0.28245	1	1	372	18	20364	101114458
GO:0007339	binding of sperm to zona pellucida	biological_process	0.28248	1	1	372	18	20364	101108435
GO:0008037	cell recognition	biological_process	0.28248	1	1	372	18	20364	101108435
GO:0009988	cell-cell recognition	biological_process	0.28248	1	1	372	18	20364	101108435
GO:0035036	sperm-egg recognition	biological_process	0.28248	1	1	372	18	20364	101108435
GO:0015459	potassium channel regulator activity	molecular_function	0.28248	1	1	372	18	20364	101114106
GO:0019870	potassium channel inhibitor activity	molecular_function	0.28248	1	1	372	18	20364	101114106
GO:0005186	pheromone activity	molecular_function	0.28252	1	1	372	18	20364	101104663
GO:0000272	polysaccharide catabolic process	biological_process	0.28253	1	1	372	18	20364	101109226
GO:0007217	tachykinin receptor signaling pathway	biological_process	0.28253	1	1	372	18	20364	101120357
GO:0033108	mitochondrial respiratory chain complex assembly	biological_process	0.28253	1	1	372	18	20364	101103799
GO:1990234	transferase complex	cellular_component	0.2836	1	8	372	340	20364	1.01118e+71
GO:0050793	regulation of developmental process	biological_process	0.28638	1	2	372	58	20364	1.01119e+17
GO:0030117	membrane coat	cellular_component	0.28993	1	4	372	149	20364	1.01119e+35
GO:0048475	coated membrane	cellular_component	0.28993	1	4	372	149	20364	1.01102e+35
GO:0009405	pathogenesis	biological_process	0.29032	1	10	372	442	20364	1.01117e+89
GO:0044428	nuclear part	cellular_component	0.29062	1	14	372	644	20364	1.01123e+125
GO:0098588	bounding membrane of organelle	cellular_component	0.29264	1	10	372	443	20364	1.01123e+89
GO:0044087	regulation of cellular component biogenesis	biological_process	0.29315	1	2	372	59	20364	1.01119e+17
GO:0016874	ligase activity	molecular_function	0.29473	1	6	372	246	20364	1.01115e+53
GO:0098589	membrane region	cellular_component	0.29551	1	1	372	19	20364	101117328
GO:0006024	glycosaminoglycan biosynthetic process	biological_process	0.29563	1	1	372	19	20364	101104793
GO:0000062	fatty-acyl-CoA binding	molecular_function	0.29565	1	1	372	19	20364	101118970
GO:0005234	extracellular-glutamate-gated ion channel activity	molecular_function	0.29565	1	1	372	19	20364	101114065
GO:0017048	Rho GTPase binding	molecular_function	0.29565	1	1	372	19	20364	101103274
GO:0051094	positive regulation of developmental process	biological_process	0.29565	1	1	372	19	20364	100192423
GO:0016192	vesicle-mediated transport	biological_process	0.29742	1	9	372	395	20364	1.01119e+80
GO:0005789	endoplasmic reticulum membrane	cellular_component	0.29936	1	5	372	199	20364	1.01123e+44
GO:0006022	aminoglycan metabolic process	biological_process	0.29973	1	2	372	60	20364	1.01109e+17
GO:0008047	enzyme activator activity	molecular_function	0.30092	1	3	372	105	20364	1.01104e+26
GO:0006508	proteolysis	biological_process	0.30426	1	20	372	960	20364	1.01118e+176
GO:0046983	protein dimerization activity	molecular_function	0.3048	1	8	372	348	20364	1.0111e+71
GO:0002682	regulation of immune system process	biological_process	0.30612	1	2	372	61	20364	1.05602e+17
GO:0004867	serine-type endopeptidase inhibitor activity	molecular_function	0.3065	1	2	372	61	20364	1.01104e+17
GO:0008276	protein methyltransferase activity	molecular_function	0.3066	1	2	372	61	20364	1.01111e+17
GO:0044462	external encapsulating structure part	cellular_component	0.30801	1	1	372	20	20364	105601867
GO:0009147	pyrimidine nucleoside triphosphate metabolic process	biological_process	0.30821	1	1	372	20	20364	101102072
GO:0008544	epidermis development	biological_process	0.30833	1	1	372	20	20364	106990654
GO:0051220	cytoplasmic sequestering of protein	biological_process	0.30846	1	1	372	20	20364	101102251
GO:0004549	tRNA-specific ribonuclease activity	molecular_function	0.30853	1	1	372	20	20364	101120680
GO:0019239	deaminase activity	molecular_function	0.30853	1	1	372	20	20364	101105469
GO:0042710	biofilm formation	biological_process	0.30853	1	1	372	20	20364	101113876
GO:0051258	protein polymerization	biological_process	0.31049	1	4	372	154	20364	1.01123e+35
GO:0015276	ligand-gated ion channel activity	molecular_function	0.31049	1	4	372	154	20364	1.0111e+35
GO:0022834	ligand-gated channel activity	molecular_function	0.31049	1	4	372	154	20364	1.01102e+35
GO:0044454	nuclear chromosome part	cellular_component	0.31093	1	3	372	107	20364	1.01123e+26
GO:0006928	movement of cell or subcellular component	biological_process	0.31381	1	6	372	252	20364	1.01123e+53
GO:0005525	GTP binding	molecular_function	0.3145	1	12	372	554	20364	1.01114e+107
GO:0008324	cation transmembrane transporter activity	molecular_function	0.31534	1	18	372	863	20364	1.01104e+161
GO:0004857	enzyme inhibitor activity	molecular_function	0.31664	1	6	372	253	20364	1.01112e+50
GO:0030120	vesicle coat	cellular_component	0.32009	1	2	372	63	20364	1.01119e+17
GO:0030135	coated vesicle	cellular_component	0.32009	1	2	372	63	20364	1.01117e+17
GO:0030662	coated vesicle membrane	cellular_component	0.32009	1	2	372	63	20364	1.01117e+17
GO:1902495	transmembrane transporter complex	cellular_component	0.32016	1	2	372	63	20364	1.01105e+17
GO:1990351	transporter complex	cellular_component	0.32016	1	2	372	63	20364	1.01103e+17
GO:0030234	enzyme regulator activity	molecular_function	0.32063	1	10	372	455	20364	7.80471e+86
GO:0042592	homeostatic process	biological_process	0.32068	1	5	372	205	20364	1.0111e+44
GO:0042175	nuclear outer membrane-endoplasmic reticulum membrane network	cellular_component	0.32079	1	5	372	205	20364	1.01114e+44
GO:0005798	Golgi-associated vesicle	cellular_component	0.32104	1	1	372	21	20364	101117328
GO:0030660	Golgi-associated vesicle membrane	cellular_component	0.32104	1	1	372	21	20364	101117328
GO:0000981	RNA polymerase II transcription factor activity, sequence-specific DNA binding	molecular_function	0.32108	1	1	372	21	20364	101106256
GO:0006415	translational termination	biological_process	0.32118	1	1	372	21	20364	101112535
GO:0030976	thiamine pyrophosphate binding	molecular_function	0.32118	1	1	372	21	20364	101111883
GO:0032561	guanyl ribonucleotide binding	molecular_function	0.32311	1	12	372	558	20364	1.01117e+107
GO:0006605	protein targeting	biological_process	0.3234	1	6	372	255	20364	1.01108e+53
GO:0003924	GTPase activity	molecular_function	0.32497	1	9	372	406	20364	1.01123e+80
GO:0030001	metal ion transport	biological_process	0.32568	1	11	372	508	20364	1.01106e+98
GO:0006261	DNA-dependent DNA replication	biological_process	0.32593	1	3	372	110	20364	1.0111e+26
GO:0007276	gamete generation	biological_process	0.32594	1	3	372	110	20364	1.0111e+26
GO:0005044	scavenger receptor activity	molecular_function	0.32687	1	2	372	64	20364	1.0112e+17
GO:0038024	cargo receptor activity	molecular_function	0.32687	1	2	372	64	20364	1.0112e+17
GO:0019001	guanyl nucleotide binding	molecular_function	0.32743	1	12	372	560	20364	1.01106e+107
GO:0009057	macromolecule catabolic process	biological_process	0.32949	1	6	372	257	20364	1.01111e+53
GO:0071702	organic substance transport	biological_process	0.33275	1	22	372	1082	20364	1.01107e+197
GO:0042559	pteridine-containing compound biosynthetic process	biological_process	0.33328	1	1	372	22	20364	101106822
GO:0030659	cytoplasmic vesicle membrane	cellular_component	0.3335	1	2	372	65	20364	1.01117e+17
GO:0003707	steroid hormone receptor activity	molecular_function	0.3335	1	1	372	22	20364	101106256
GO:0006023	aminoglycan biosynthetic process	biological_process	0.33357	1	1	372	22	20364	101104793
GO:0004616	phosphogluconate dehydrogenase (decarboxylating) activity	molecular_function	0.33358	1	1	372	22	20364	101118708
GO:0000746	conjugation	biological_process	0.33359	1	1	372	22	20364	101110490
GO:0005319	lipid transporter activity	molecular_function	0.33359	1	1	372	22	20364	105604856
GO:0005787	signal peptidase complex	cellular_component	0.33359	1	1	372	22	20364	101122806
GO:0005911	cell-cell junction	cellular_component	0.33359	1	1	372	22	20364	101114697
GO:0006465	signal peptide processing	biological_process	0.33359	1	1	372	22	20364	101122806
GO:0030119	AP-type membrane coat adaptor complex	cellular_component	0.33359	1	1	372	22	20364	101123025
GO:0065008	regulation of biological quality	biological_process	0.33509	1	13	372	615	20364	1.01102e+116
GO:0034470	ncRNA processing	biological_process	0.33584	1	7	372	309	20364	1.01121e+62
GO:0006520	cellular amino acid metabolic process	biological_process	0.33887	1	7	372	310	20364	1.01123e+62
GO:0046873	metal ion transmembrane transporter activity	molecular_function	0.33938	1	11	372	514	20364	1.01104e+98
GO:0012506	vesicle membrane	cellular_component	0.34018	1	2	372	66	20364	1.01117e+17
GO:0051179	localization	biological_process	0.34119	1	58	372	3001	20364	101108426,105604856,101104799,101109430,101103490,101101923,101104793,101114917,101116568,101114396,101104978,101122546,101103562,101122630,101114171,105603946,101120333,101106367,100846985,101108182,101118724,101105877,101101879,101102251,101110429,101115666,101111755,101116874,101106699,101110655,100302307,101107733,101104838,101117328,101117780,101118786,101122806,101123025,101112166,101118149…
GO:1902580	single-organism cellular localization	biological_process	0.34275	1	6	372	261	20364	1.0111e+53
GO:0005496	steroid binding	molecular_function	0.34569	1	1	372	23	20364	101106256
GO:0032786	positive regulation of DNA-templated transcription, elongation	biological_process	0.34577	1	1	372	23	20364	101110363
GO:0032968	positive regulation of transcription elongation from RNA polymerase II promoter	biological_process	0.34577	1	1	372	23	20364	101110363
GO:0034243	regulation of transcription elongation from RNA polymerase II promoter	biological_process	0.34577	1	1	372	23	20364	101110363
GO:0015718	monocarboxylic acid transport	biological_process	0.34578	1	1	372	23	20364	101104799
GO:0005665	DNA-directed RNA polymerase II, core complex	cellular_component	0.34578	1	1	372	23	20364	101107664
GO:0006760	folic acid-containing compound metabolic process	biological_process	0.34578	1	1	372	23	20364	101107664
GO:0009452	7-methylguanosine RNA capping	biological_process	0.34578	1	1	372	23	20364	101121680
GO:0036260	RNA capping	biological_process	0.34578	1	1	372	23	20364	101121680
GO:0045735	nutrient reservoir activity	molecular_function	0.34578	1	1	372	23	20364	101114006
GO:0051262	protein tetramerization	biological_process	0.34578	1	1	372	23	20364	101102117
GO:0003824	catalytic activity	molecular_function	0.34911	1	145	372	7715	20364	101123025,105606101,101107249,101107664,101118624,101121611,101114867,101110137,101110363,101104649,101119023,106991439,101117847,101121680,101122671,101113775,106991746,101114859,101103901,101109430,101116568,101123498,101111900,101107806,101107035,101111737,101108609,101104446,101119091,101110186,105603753,101122403,101104719,105603308,443164,101116833,101122806,101120054,100415906,101122633,10…
GO:1902582	single-organism intracellular transport	biological_process	0.34981	1	10	372	467	20364	1.05606e+89
GO:0006399	tRNA metabolic process	biological_process	0.35063	1	7	372	314	20364	1.01121e+62
GO:0044802	single-organism membrane organization	biological_process	0.35184	1	4	372	164	20364	1.05606e+35
GO:0016818	hydrolase activity, acting on acid anhydrides, in phosphorus-containing anhydrides	molecular_function	0.3521	1	20	372	989	20364	1.01117e+179
GO:0009615	response to virus	biological_process	0.35299	1	2	372	68	20364	1.05602e+17
GO:0000793	condensed chromosome	cellular_component	0.35593	1	3	372	116	20364	1.01113e+26
GO:0030077	plasma membrane light-harvesting complex	cellular_component	0.35764	1	1	372	24	20364	105610544
GO:0042716	plasma membrane-derived chromatophore	cellular_component	0.35764	1	1	372	24	20364	105610544
GO:0004601	peroxidase activity	molecular_function	0.35774	1	1	372	24	20364	101107431
GO:0016423	tRNA (guanine) methyltransferase activity	molecular_function	0.35774	1	1	372	24	20364	101121680
GO:0030155	regulation of cell adhesion	biological_process	0.35774	1	1	372	24	20364	101119023
GO:0019953	sexual reproduction	biological_process	0.36015	1	4	372	166	20364	1.01108e+35
GO:0044703	multi-organism reproductive process	biological_process	0.36015	1	4	372	166	20364	1.0111e+35
GO:0006352	DNA-templated transcription, initiation	biological_process	0.36431	1	4	372	167	20364	1.01112e+35
GO:1901564	organonitrogen compound metabolic process	biological_process	0.36547	1	37	372	1900	20364	101120357,101111834,101104552,443164,101107664,101122806,101107072,443297,101106480,101108719,101113775,101103799,101114859,105616433,100135694,101102072,106990463,101110620,101123345,101101879,101103562,101118177,101110196,101112058,101112535,101118198,101104793,101106822,101108710,101115415,101104592,105614134,101112274,101119091,101117886,101108201,101114544
GO:0003678	DNA helicase activity	molecular_function	0.36586	1	3	372	118	20364	1.01108e+26
GO:0043169	cation binding	molecular_function	0.36589	1	66	372	3456	20364	101120651,101107749,101115161,101121668,101107672,101103006,101122806,101116508,101106354,101120117,101120054,101108201,101117373,106991963,101108346,101109994,101103078,101119918,101114499,101112535,101117132,101114650,101106367,101114006,101110196,101110831,101112800,101111883,100846985,101110490,101121680,101108913,101103799,101110872,101118786,101107664,100302745,101118624,101117440,105606101…
GO:0003993	acid phosphatase activity	molecular_function	0.36589	1	3	372	118	20364	1.01113e+26
GO:0030133	transport vesicle	cellular_component	0.36667	1	2	372	70	20364	1.01117e+17
GO:0000778	condensed nuclear chromosome kinetochore	cellular_component	0.36674	1	2	372	70	20364	1.01123e+17
GO:0000780	condensed nuclear chromosome, centromeric region	cellular_component	0.36674	1	2	372	70	20364	1.01123e+17
GO:0000942	condensed nuclear chromosome outer kinetochore	cellular_component	0.36674	1	2	372	70	20364	1.01123e+17
GO:0042729	DASH complex	cellular_component	0.36674	1	2	372	70	20364	1.01109e+17
GO:0016820	hydrolase activity, acting on acid anhydrides, catalyzing transmembrane movement of substances	molecular_function	0.36843	1	4	372	168	20364	1.01122e+35
GO:0030313	cell envelope	cellular_component	0.36901	1	1	372	25	20364	105601867
GO:0007034	vacuolar transport	biological_process	0.36949	1	1	372	25	20364	101104838
GO:0052652	cyclic purine nucleotide metabolic process	biological_process	0.36949	1	1	372	25	20364	106990463
GO:0008757	S-adenosylmethionine-dependent methyltransferase activity	molecular_function	0.37081	1	3	372	119	20364	1.01112e+26
GO:0002949	tRNA threonylcarbamoyladenosine modification	biological_process	0.37325	1	2	372	71	20364	1.01111e+17
GO:0070525	tRNA threonylcarbamoyladenosine metabolic process	biological_process	0.37325	1	2	372	71	20364	1.01111e+17
GO:0098772	molecular function regulator	molecular_function	0.37502	1	15	372	739	20364	1.01104e+131
GO:0003779	actin binding	molecular_function	0.37518	1	6	372	271	20364	1.01124e+53
GO:0007605	sensory perception of sound	biological_process	0.38063	1	1	372	26	20364	101122143
GO:0050954	sensory perception of mechanical stimulus	biological_process	0.38063	1	1	372	26	20364	101122143
GO:0042626	ATPase activity, coupled to transmembrane movement of substances	molecular_function	0.38076	1	3	372	121	20364	1.01122e+26
GO:0043492	ATPase activity, coupled to movement of substances	molecular_function	0.38076	1	3	372	121	20364	1.01109e+26
GO:0000228	nuclear chromosome	cellular_component	0.38079	1	3	372	121	20364	1.01113e+26
GO:0003909	DNA ligase activity	molecular_function	0.38103	1	1	372	26	20364	101123025
GO:0010181	FMN binding	molecular_function	0.38103	1	1	372	26	20364	105610673
GO:0005794	Golgi apparatus	cellular_component	0.38569	1	3	372	122	20364	1.01109e+26
GO:0042254	ribosome biogenesis	biological_process	0.38574	1	3	372	122	20364	1.01109e+26
GO:0048584	positive regulation of response to stimulus	biological_process	0.38579	1	2	372	73	20364	1.05602e+17
GO:0008237	metallopeptidase activity	molecular_function	0.38581	1	5	372	223	20364	1.01115e+44
GO:1901681	sulfur compound binding	molecular_function	0.38633	1	2	372	73	20364	1.01112e+17
GO:1901575	organic substance catabolic process	biological_process	0.38658	1	9	372	430	20364	1.01119e+77
GO:0043234	protein complex	cellular_component	0.38969	1	40	372	2080	20364	101110365,101109192,101102830,101107533,101110490,101122598,101122671,101122168,101116887,101122279,101111886,101119406,101123025,101122806,101118786,101104467,101107664,101119057,101112622,105616729,101117328,101110404,101122886,101111755,101123345,101101879,101111883,105603915,101106367,101114396,101104978,101104793,101118173,105610544,101109430,101103490,101117517,101123498,101115834,101110950
GO:0045156	electron transporter, transferring electrons within the cyclic electron transport pathway of photosynthesis activity	molecular_function	0.39225	1	1	372	27	20364	105610544
GO:0003013	circulatory system process	biological_process	0.39228	1	1	372	27	20364	101114458
GO:0003018	vascular process in circulatory system	biological_process	0.39228	1	1	372	27	20364	101114458
GO:0008015	blood circulation	biological_process	0.39228	1	1	372	27	20364	101114458
GO:0035150	regulation of tube size	biological_process	0.39228	1	1	372	27	20364	101114458
GO:0050880	regulation of blood vessel size	biological_process	0.39228	1	1	372	27	20364	101114458
GO:1903522	regulation of blood circulation	biological_process	0.39228	1	1	372	27	20364	101114458
GO:0032507	maintenance of protein location in cell	biological_process	0.39229	1	1	372	27	20364	101102251
GO:0045185	maintenance of protein location	biological_process	0.39229	1	1	372	27	20364	101102251
GO:0051651	maintenance of location in cell	biological_process	0.39229	1	1	372	27	20364	101102251
GO:0003857	3-hydroxyacyl-CoA dehydrogenase activity	molecular_function	0.39234	1	1	372	27	20364	101118708
GO:0032784	regulation of DNA-templated transcription, elongation	biological_process	0.39234	1	1	372	27	20364	101110363
GO:0006576	cellular biogenic amine metabolic process	biological_process	0.39263	1	2	372	74	20364	1.01111e+17
GO:0044106	cellular amine metabolic process	biological_process	0.39263	1	2	372	74	20364	1.01104e+17
GO:0022836	gated channel activity	molecular_function	0.39481	1	6	372	277	20364	1.01114e+53
GO:0030674	protein binding, bridging	molecular_function	0.39561	1	3	372	124	20364	1.01112e+26
GO:0060090	binding, bridging	molecular_function	0.39561	1	3	372	124	20364	1.01109e+26
GO:0008083	growth factor activity	molecular_function	0.39561	1	3	372	124	20364	1.01122e+26
GO:0007266	Rho protein signal transduction	biological_process	0.39925	1	2	372	75	20364	1.0111e+17
GO:0035023	regulation of Rho protein signal transduction	biological_process	0.39925	1	2	372	75	20364	1.0111e+17
GO:0010876	lipid localization	biological_process	0.40052	1	3	372	125	20364	1.01106e+26
GO:0046872	metal ion binding	molecular_function	0.40108	1	65	372	3438	20364	101107672,101120651,101107749,101115161,101121668,101116508,101106354,101120117,101120054,101103006,101122806,101109994,101103078,101119918,101108201,101117373,106991963,101108346,101106367,101110196,101114006,101110831,101112800,100846985,101114499,101112535,101114650,101117132,101103799,101110872,101110490,101121680,101108913,101108330,101119023,105607221,101102337,101118786,101107664,101118624…
GO:0009144	purine nucleoside triphosphate metabolic process	biological_process	0.40143	1	4	372	176	20364	1.01102e+32
GO:0009199	ribonucleoside triphosphate metabolic process	biological_process	0.40143	1	4	372	176	20364	1.0111e+32
GO:0009205	purine ribonucleoside triphosphate metabolic process	biological_process	0.40143	1	4	372	176	20364	1.01105e+32
GO:0004719	protein-L-isoaspartate (D-aspartate) O-methyltransferase activity	molecular_function	0.40335	1	1	372	28	20364	101111134
GO:0007338	single fertilization	biological_process	0.40342	1	1	372	28	20364	101108435
GO:0009566	fertilization	biological_process	0.40342	1	1	372	28	20364	101108435
GO:0000105	histidine biosynthetic process	biological_process	0.40346	1	1	372	28	20364	101123345
GO:1901566	organonitrogen compound biosynthetic process	biological_process	0.40685	1	29	372	1503	20364	1.01118e+257
GO:0015979	photosynthesis	biological_process	0.40973	1	4	372	178	20364	1.05611e+35
GO:0048609	multicellular organismal reproductive process	biological_process	0.41034	1	3	372	127	20364	1.0111e+26
GO:0060429	epithelium development	biological_process	0.41194	1	2	372	77	20364	1.06991e+17
GO:0006913	nucleocytoplasmic transport	biological_process	0.41385	1	4	372	179	20364	1.00302e+35
GO:0009404	toxin metabolic process	biological_process	0.41436	1	1	372	29	20364	106991905
GO:0043248	proteasome assembly	biological_process	0.41436	1	1	372	29	20364	101111755
GO:0043934	sporulation	biological_process	0.41438	1	1	372	29	20364	100192423
GO:0051015	actin filament binding	molecular_function	0.41438	1	1	372	29	20364	101122038
GO:0098796	membrane protein complex	cellular_component	0.41492	1	15	372	759	20364	1.01122e+134
GO:0070838	divalent metal ion transport	biological_process	0.41509	1	3	372	128	20364	1.01104e+26
GO:0012505	endomembrane system	cellular_component	0.41603	1	11	372	547	20364	1.05617e+98
GO:0090407	organophosphate biosynthetic process	biological_process	0.41614	1	7	372	336	20364	1.01106e+62
GO:0006810	transport	biological_process	0.41753	1	54	372	2859	20364	101110429,101115666,101117328,101104838,101107733,101117780,101106699,100302307,101110655,101109430,101101923,101103490,101114396,101116568,101104978,101114917,101104793,101108426,101104799,105604856,101118724,101108182,100846985,101105877,101101879,101114171,101122630,101103562,105603946,101106367,101120333,101107533,105601867,101110490,101110650,101103937,101116551,101114060,101114819,101106071…
GO:0019205	nucleobase-containing compound kinase activity	molecular_function	0.41786	1	4	372	180	20364	1.01111e+35
GO:0009150	purine ribonucleotide metabolic process	biological_process	0.41822	1	5	372	232	20364	1.01105e+41
GO:0004129	cytochrome-c oxidase activity	molecular_function	0.41838	1	2	372	78	20364	1.01115e+17
GO:0016675	oxidoreductase activity, acting on a heme group of donors	molecular_function	0.41838	1	2	372	78	20364	1.01115e+17
GO:0016676	oxidoreductase activity, acting on a heme group of donors, oxygen as acceptor	molecular_function	0.41838	1	2	372	78	20364	1.01107e+17
GO:0043414	macromolecule methylation	biological_process	0.41838	1	2	372	78	20364	1.01118e+17
GO:0015399	primary active transmembrane transporter activity	molecular_function	0.42007	1	3	372	129	20364	1.01109e+26
GO:0015405	P-P-bond-hydrolysis-driven transmembrane transporter activity	molecular_function	0.42007	1	3	372	129	20364	1.01109e+26
GO:1902494	catalytic complex	cellular_component	0.42084	1	10	372	496	20364	1.01108e+89
GO:0004519	endonuclease activity	molecular_function	0.42206	1	4	372	181	20364	1.01109e+35
GO:0003724	RNA helicase activity	molecular_function	0.42464	1	2	372	79	20364	1.01108e+17
GO:0003006	developmental process involved in reproduction	biological_process	0.42469	1	2	372	79	20364	1.01114e+17
GO:0008238	exopeptidase activity	molecular_function	0.42495	1	3	372	130	20364	1.05603e+26
GO:0019013	viral nucleocapsid	cellular_component	0.42498	1	1	372	30	20364	100302076
GO:0008948	oxaloacetate decarboxylase activity	molecular_function	0.42503	1	1	372	30	20364	101107733
GO:0035725	sodium ion transmembrane transport	biological_process	0.42503	1	1	372	30	20364	101107733
GO:0071436	sodium ion export	biological_process	0.42503	1	1	372	30	20364	101107733
GO:0045944	positive regulation of transcription from RNA polymerase II promoter	biological_process	0.42508	1	1	372	30	20364	101110363
GO:0005742	mitochondrial outer membrane translocase complex	cellular_component	0.42509	1	1	372	30	20364	101122671
GO:0006547	histidine metabolic process	biological_process	0.42509	1	1	372	30	20364	101123345
GO:0008443	phosphofructokinase activity	molecular_function	0.42509	1	1	372	30	20364	443164
GO:0052803	imidazole-containing compound metabolic process	biological_process	0.42509	1	1	372	30	20364	101123345
GO:0009161	ribonucleoside monophosphate metabolic process	biological_process	0.43022	1	4	372	183	20364	4.43164e+32
GO:0016209	antioxidant activity	molecular_function	0.43096	1	2	372	80	20364	1.01107e+17
GO:0051493	regulation of cytoskeleton organization	biological_process	0.43096	1	2	372	80	20364	1.01119e+17
GO:0005488	binding	molecular_function	0.43138	1	220	372	11925	20364	101114928,101103274,101108009,101110109,101109544,101106773,101110887,101102435,101105632,101117328,101108435,101113926,101106256,101108426,101119807,101117517,101110611,101109088,101116999,101120406,101118970,101103562,106991905,105603946,101102823,101108182,101107545,101119272,101109393,101105877,101110138,101114767,101110490,101107533,101108913,101103799,101104121,101111534,101108719,101117440…
GO:0005261	cation channel activity	molecular_function	0.43268	1	5	372	236	20364	1.05604e+44
GO:0050662	coenzyme binding	molecular_function	0.43369	1	6	372	289	20364	1.01119e+53
GO:0031410	cytoplasmic vesicle	cellular_component	0.43453	1	3	372	132	20364	1.01119e+26
GO:0030076	light-harvesting complex	cellular_component	0.43552	1	1	372	31	20364	105610544
GO:0000155	phosphorelay sensor kinase activity	molecular_function	0.43561	1	1	372	31	20364	101109430
GO:0008121	ubiquinol-cytochrome-c reductase activity	molecular_function	0.43561	1	1	372	31	20364	101114867
GO:0016681	oxidoreductase activity, acting on diphenols and related substances as donors, cytochrome as acceptor	molecular_function	0.43561	1	1	372	31	20364	101114867
GO:0019082	viral protein processing	biological_process	0.43561	1	1	372	31	20364	101110294
GO:1901700	response to oxygen-containing compound	biological_process	0.43561	1	1	372	31	20364	101110429
GO:0034660	ncRNA metabolic process	biological_process	0.43676	1	8	372	396	20364	1.01123e+71
GO:0051234	establishment of localization	biological_process	0.43702	1	54	372	2877	20364	101104552,101119023,105606442,101110363,101118786,101122806,101118149,101123025,101112166,101121516,101121621,101111534,101104154,101108719,101114819,101106071,101114060,101116551,101103937,101110650,101107533,105601867,101110490,105603946,101120333,101106367,101103562,101122630,101114171,101101879,101105877,101108182,100846985,101118724,105604856,101104799,101108426,101114917,101104793,101116568…
GO:0006790	sulfur compound metabolic process	biological_process	0.43719	1	2	372	81	20364	1.01115e+17
GO:0005088	Ras guanyl-nucleotide exchange factor activity	molecular_function	0.4372	1	2	372	81	20364	1.01108e+17
GO:0005089	Rho guanyl-nucleotide exchange factor activity	molecular_function	0.4372	1	2	372	81	20364	1.0111e+17
GO:0016485	protein processing	biological_process	0.4372	1	2	372	81	20364	1.0111e+17
GO:0051604	protein maturation	biological_process	0.4372	1	2	372	81	20364	1.0111e+17
GO:0009123	nucleoside monophosphate metabolic process	biological_process	0.43835	1	4	372	185	20364	1.0111e+32
GO:0031982	vesicle	cellular_component	0.43935	1	3	372	133	20364	1.01119e+26
GO:0009141	nucleoside triphosphate metabolic process	biological_process	0.4423	1	4	372	186	20364	1.0111e+32
GO:0006163	purine nucleotide metabolic process	biological_process	0.44331	1	5	372	239	20364	1.01102e+41
GO:0010340	carboxyl-O-methyltransferase activity	molecular_function	0.44583	1	1	372	32	20364	101111134
GO:0051998	protein carboxyl O-methyltransferase activity	molecular_function	0.44583	1	1	372	32	20364	101111134
GO:0001503	ossification	biological_process	0.44594	1	1	372	32	20364	101116999
GO:0006406	mRNA export from nucleus	biological_process	0.44594	1	1	372	32	20364	105606442
GO:0006816	calcium ion transport	biological_process	0.44594	1	1	372	32	20364	101104978
GO:0006836	neurotransmitter transport	biological_process	0.44594	1	1	372	32	20364	101108426
GO:0017119	Golgi transport complex	cellular_component	0.44594	1	1	372	32	20364	101109430
GO:0034637	cellular carbohydrate biosynthetic process	biological_process	0.44594	1	1	372	32	20364	101109393
GO:0051270	regulation of cellular component movement	biological_process	0.44594	1	1	372	32	20364	101119023
GO:0071166	ribonucleoprotein complex localization	biological_process	0.44594	1	1	372	32	20364	105606442
GO:0071426	ribonucleoprotein complex export from nucleus	biological_process	0.44594	1	1	372	32	20364	105606442
GO:0071427	mRNA-containing ribonucleoprotein complex export from nucleus	biological_process	0.44594	1	1	372	32	20364	105606442
GO:2000145	regulation of cell motility	biological_process	0.44594	1	1	372	32	20364	101119023
GO:0051169	nuclear transport	biological_process	0.44644	1	4	372	187	20364	1.0111e+35
GO:0005096	GTPase activator activity	molecular_function	0.44956	1	2	372	83	20364	1.01105e+17
GO:0008194	UDP-glycosyltransferase activity	molecular_function	0.44956	1	2	372	83	20364	1.01115e+17
GO:0008200	ion channel inhibitor activity	molecular_function	0.45377	1	3	372	136	20364	1.01114e+26
GO:0016248	channel inhibitor activity	molecular_function	0.45377	1	3	372	136	20364	1.05604e+26
GO:0006721	terpenoid metabolic process	biological_process	0.45604	1	1	372	33	20364	101113677
GO:0016114	terpenoid biosynthetic process	biological_process	0.45604	1	1	372	33	20364	101113677
GO:0005635	nuclear envelope	cellular_component	0.45608	1	1	372	33	20364	105606442
GO:0006066	alcohol metabolic process	biological_process	0.45608	1	1	372	33	20364	101115161
GO:0042597	periplasmic space	cellular_component	0.45608	1	1	372	33	20364	101109226
GO:0005783	endoplasmic reticulum	cellular_component	0.45634	1	6	372	296	20364	1.05617e+53
GO:0035556	intracellular signal transduction	biological_process	0.45653	1	16	372	834	20364	1.01109e+143
GO:0032504	multicellular organism reproduction	biological_process	0.45854	1	3	372	137	20364	1.01123e+26
GO:0003723	RNA binding	molecular_function	0.46072	1	15	372	782	20364	1.01105e+134
GO:0019048	modulation by virus of host morphology or physiology	biological_process	0.46176	1	2	372	85	20364	1.01109e+17
GO:0008134	transcription factor binding	molecular_function	0.46247	1	4	372	191	20364	1.0111e+35
GO:0051188	cofactor biosynthetic process	biological_process	0.46315	1	3	372	138	20364	1.01107e+26
GO:0046434	organophosphate catabolic process	biological_process	0.46602	1	1	372	34	20364	101118708
GO:0003697	single-stranded DNA binding	molecular_function	0.46603	1	1	372	34	20364	101117517
GO:0016886	ligase activity, forming phosphoric ester bonds	molecular_function	0.46603	1	1	372	34	20364	101123025
GO:0040012	regulation of locomotion	biological_process	0.46603	1	1	372	34	20364	101119023
GO:0042600	chorion	cellular_component	0.46778	1	2	372	86	20364	1.01114e+17
GO:0006606	protein import into nucleus	biological_process	0.46796	1	3	372	139	20364	1.00302e+26
GO:0034504	protein localization to nucleus	biological_process	0.46796	1	3	372	139	20364	1.01109e+26
GO:0044744	protein targeting to nucleus	biological_process	0.46796	1	3	372	139	20364	1.0111e+26
GO:0051170	nuclear import	biological_process	0.46796	1	3	372	139	20364	1.01109e+26
GO:1902593	single-organism nuclear import	biological_process	0.46796	1	3	372	139	20364	1.01109e+26
GO:0006812	cation transport	biological_process	0.46857	1	15	372	786	20364	1.01104e+134
GO:0009451	RNA modification	biological_process	0.4705	1	4	372	193	20364	1.01122e+35
GO:0005882	intermediate filament	cellular_component	0.47053	1	4	372	193	20364	1.05604e+35
GO:0045111	intermediate filament cytoskeleton	cellular_component	0.47053	1	4	372	193	20364	1.0111e+35
GO:0072521	purine-containing compound metabolic process	biological_process	0.47165	1	5	372	247	20364	4.43164e+41
GO:0032553	ribonucleotide binding	molecular_function	0.47364	1	38	372	2039	20364	101104154,101106480,101108361,101115161,101107533,101110490,101122598,101116551,101112234,101111480,101103918,100302745,101119918,101110186,101117328,101122886,101104719,101106773,105610673,101114544,101115027,101119091,101110620,101105877,101107545,101108182,101110196,101106367,101103562,101122959,101116568,101114396,105605820,101116999,101104793,101109430,101117517,101119807
GO:0000940	condensed chromosome outer kinetochore	cellular_component	0.47381	1	2	372	87	20364	1.01109e+17
GO:0000989	transcription factor activity, transcription factor binding	molecular_function	0.47443	1	4	372	194	20364	1.01123e+35
GO:0003712	transcription cofactor activity	molecular_function	0.47443	1	4	372	194	20364	1.01123e+35
GO:0008234	cysteine-type peptidase activity	molecular_function	0.4745	1	4	372	194	20364	1.01111e+32
GO:0016278	lysine N-methyltransferase activity	molecular_function	0.47579	1	1	372	35	20364	101111530
GO:0016279	protein-lysine N-methyltransferase activity	molecular_function	0.47579	1	1	372	35	20364	101111530
GO:0018024	histone-lysine N-methyltransferase activity	molecular_function	0.47579	1	1	372	35	20364	101111530
GO:0042054	histone methyltransferase activity	molecular_function	0.47579	1	1	372	35	20364	101111530
GO:0000160	phosphorelay signal transduction system	biological_process	0.4758	1	1	372	35	20364	101109430
GO:0009190	cyclic nucleotide biosynthetic process	biological_process	0.4758	1	1	372	35	20364	106990463
GO:0019200	carbohydrate kinase activity	molecular_function	0.4758	1	1	372	35	20364	443164
GO:0006796	phosphate-containing compound metabolic process	biological_process	0.47625	1	24	372	1279	20364	1.01104e+212
GO:0015002	heme-copper terminal oxidase activity	molecular_function	0.47977	1	2	372	88	20364	1.01107e+17
GO:0009523	photosystem II	cellular_component	0.47977	1	2	372	88	20364	1.01117e+17
GO:0044255	cellular lipid metabolic process	biological_process	0.48178	1	6	372	304	20364	1.01114e+53
GO:0015093	ferrous iron transmembrane transporter activity	molecular_function	0.48553	1	2	372	89	20364	1.01104e+17
GO:0015684	ferrous iron transport	biological_process	0.48553	1	2	372	89	20364	1.01104e+17
GO:0009108	coenzyme biosynthetic process	biological_process	0.48554	1	2	372	89	20364	1.01105e+17
GO:0009056	catabolic process	biological_process	0.48603	1	13	372	686	20364	4.43164e+113
GO:0072511	divalent inorganic cation transport	biological_process	0.48652	1	3	372	143	20364	1.01105e+26
GO:0060589	nucleoside-triphosphatase regulator activity	molecular_function	0.49116	1	3	372	144	20364	1.01105e+26
GO:0098797	plasma membrane protein complex	cellular_component	0.49122	1	3	372	144	20364	1.01105e+26
GO:0050790	regulation of catalytic activity	biological_process	0.49126	1	3	372	144	20364	1.01118e+26
GO:0018193	peptidyl-amino acid modification	biological_process	0.4914	1	2	372	90	20364	1.05603e+17
GO:0000777	condensed chromosome kinetochore	cellular_component	0.49157	1	2	372	90	20364	1.01109e+17
GO:0000779	condensed chromosome, centromeric region	cellular_component	0.49157	1	2	372	90	20364	1.01109e+17
GO:0022890	inorganic cation transmembrane transporter activity	molecular_function	0.49431	1	15	372	799	20364	1.01104e+134
GO:0015103	inorganic anion transmembrane transporter activity	molecular_function	0.49463	1	1	372	37	20364	101120333
GO:0044057	regulation of system process	biological_process	0.49476	1	1	372	37	20364	101114458
GO:0005669	transcription factor TFIID complex	cellular_component	0.49481	1	1	372	37	20364	101118173
GO:0006405	RNA export from nucleus	biological_process	0.49481	1	1	372	37	20364	105606442
GO:0007283	spermatogenesis	biological_process	0.49481	1	1	372	37	20364	101110365
GO:0008175	tRNA methyltransferase activity	molecular_function	0.49481	1	1	372	37	20364	101121680
GO:0016814	hydrolase activity, acting on carbon-nitrogen (but not peptide) bonds, in cyclic amidines	molecular_function	0.49481	1	1	372	37	20364	101105469
GO:0016881	acid-amino acid ligase activity	molecular_function	0.49481	1	1	372	37	20364	101114544
GO:0017016	Ras GTPase binding	molecular_function	0.49481	1	1	372	37	20364	101103274
GO:0031267	small GTPase binding	molecular_function	0.49481	1	1	372	37	20364	101103274
GO:0048232	male gamete generation	biological_process	0.49481	1	1	372	37	20364	101110365
GO:0051020	GTPase binding	molecular_function	0.49481	1	1	372	37	20364	101103274
GO:0006793	phosphorus metabolic process	biological_process	0.49511	1	24	372	1291	20364	1.01106e+212
GO:0033554	cellular response to stress	biological_process	0.49513	1	11	372	581	20364	1.01113e+98
GO:0048037	cofactor binding	molecular_function	0.4958	1	7	372	363	20364	1.05611e+62
GO:0006364	rRNA processing	biological_process	0.49741	1	2	372	91	20364	1.01122e+17
GO:0016072	rRNA metabolic process	biological_process	0.49741	1	2	372	91	20364	1.01122e+17
GO:0016810	hydrolase activity, acting on carbon-nitrogen (but not peptide) bonds	molecular_function	0.49741	1	2	372	91	20364	1.01105e+17
GO:0035639	purine ribonucleoside triphosphate binding	molecular_function	0.50118	1	37	372	2006	20364	101110196,101106367,101103562,101110620,101105877,101107545,101108182,101117517,101119807,101122959,101116568,101114396,105605820,101116999,101104793,101109430,101122886,101104719,101106773,101119918,101110186,101117328,101114544,101119091,101115027,101111480,101112234,100302745,101103918,101108361,101104154,101106480,101116551,101115161,101107533,101110490,101122598
GO:0019867	outer membrane	cellular_component	0.50184	1	4	372	201	20364	1.01123e+35
GO:0007265	Ras protein signal transduction	biological_process	0.5032	1	2	372	92	20364	1.01108e+17
GO:0046578	regulation of Ras protein signal transduction	biological_process	0.5032	1	2	372	92	20364	1.0111e+17
GO:0005801	cis-Golgi network	cellular_component	0.50406	1	1	372	38	20364	101114917
GO:0017080	sodium channel regulator activity	molecular_function	0.50406	1	1	372	38	20364	105603915
GO:0019871	sodium channel inhibitor activity	molecular_function	0.50406	1	1	372	38	20364	105603915
GO:0030054	cell junction	cellular_component	0.50406	1	1	372	38	20364	101114697
GO:0043624	cellular protein complex disassembly	biological_process	0.50406	1	1	372	38	20364	101112535
GO:0001883	purine nucleoside binding	molecular_function	0.50502	1	37	372	2009	20364	101109430,101122959,101114396,101116568,101104793,105605820,101116999,101119807,101117517,101107545,101108182,101110620,101105877,101103562,101110196,101106367,101119091,101115027,101114544,101117328,101119918,101110186,101104719,101106773,101122886,101103918,100302745,101112234,101111480,101122598,101115161,101107533,101110490,101116551,101106480,101104154,101108361
GO:0032549	ribonucleoside binding	molecular_function	0.50502	1	37	372	2009	20364	101122959,101116568,101114396,101104793,105605820,101116999,101109430,101119807,101117517,101110620,101105877,101107545,101108182,101110196,101106367,101103562,101114544,101119091,101115027,101117328,101119918,101110186,101122886,101104719,101106773,101103918,100302745,101112234,101111480,101115161,101110490,101107533,101122598,101116551,101104154,101106480,101108361
GO:0032550	purine ribonucleoside binding	molecular_function	0.50502	1	37	372	2009	20364	101104154,101106480,101108361,101115161,101110490,101107533,101122598,101116551,101112234,101111480,101103918,100302745,101119918,101117328,101110186,101122886,101104719,101106773,101114544,101119091,101115027,101110620,101105877,101107545,101108182,101110196,101106367,101103562,101122959,101116568,101114396,105605820,101116999,101104793,101109430,101119807,101117517
GO:0016773	phosphotransferase activity, alcohol group as acceptor	molecular_function	0.50508	1	17	372	914	20364	1.01115e+149
GO:0000287	magnesium ion binding	molecular_function	0.50895	1	2	372	93	20364	1.0111e+17
GO:0005741	mitochondrial outer membrane	cellular_component	0.50895	1	2	372	93	20364	1.05617e+17
GO:0031968	organelle outer membrane	cellular_component	0.50895	1	2	372	93	20364	1.01123e+17
GO:0016247	channel regulator activity	molecular_function	0.50951	1	3	372	148	20364	1.01114e+26
GO:0009055	electron carrier activity	molecular_function	0.50981	1	5	372	258	20364	1.01107e+44
GO:0040011	locomotion	biological_process	0.50992	1	5	372	258	20364	1.01112e+44
GO:0032555	purine ribonucleotide binding	molecular_function	0.51013	1	37	372	2013	20364	101105877,101110620,101108182,101107545,101106367,101110196,101103562,105605820,101116999,101104793,101116568,101122959,101114396,101109430,101117517,101119807,101117328,101119918,101110186,101122886,101106773,101104719,101114544,101115027,101119091,101112234,101111480,101103918,100302745,101104154,101106480,101108361,101107533,101110490,101115161,101122598,101116551
GO:0000413	protein peptidyl-prolyl isomerization	biological_process	0.51288	1	1	372	39	20364	105603230
GO:0003755	peptidyl-prolyl cis-trans isomerase activity	molecular_function	0.51288	1	1	372	39	20364	105603230
GO:0016859	cis-trans isomerase activity	molecular_function	0.51288	1	1	372	39	20364	105603230
GO:0018208	peptidyl-proline modification	biological_process	0.51288	1	1	372	39	20364	105603230
GO:0000904	cell morphogenesis involved in differentiation	biological_process	0.51314	1	1	372	39	20364	101119023
GO:0005516	calmodulin binding	molecular_function	0.51314	1	1	372	39	20364	101113711
GO:0009187	cyclic nucleotide metabolic process	biological_process	0.51314	1	1	372	39	20364	106990463
GO:0034702	ion channel complex	cellular_component	0.51314	1	1	372	39	20364	101104978
GO:0034703	cation channel complex	cellular_component	0.51314	1	1	372	39	20364	101104978
GO:1901615	organic hydroxy compound metabolic process	biological_process	0.51314	1	1	372	39	20364	101115161
GO:0042278	purine nucleoside metabolic process	biological_process	0.51349	1	4	372	204	20364	4.43164e+32
GO:0046128	purine ribonucleoside metabolic process	biological_process	0.51349	1	4	372	204	20364	1.01102e+32
GO:0015075	ion transmembrane transporter activity	molecular_function	0.51835	1	22	372	1196	20364	1.01104e+197
GO:0007010	cytoskeleton organization	biological_process	0.51844	1	8	372	426	20364	1.01123e+71
GO:0001882	nucleoside binding	molecular_function	0.51907	1	37	372	2020	20364	101107545,101108182,101110620,101105877,101103562,101110196,101106367,101109430,101114396,101122959,101116568,105605820,101104793,101116999,101119807,101117517,101117328,101119918,101110186,101104719,101106773,101122886,101115027,101119091,101114544,101112234,101111480,101103918,100302745,101106480,101104154,101108361,101122598,101115161,101107533,101110490,101116551
GO:0005381	iron ion transmembrane transporter activity	molecular_function	0.52016	1	2	372	95	20364	1.01104e+17
GO:0006814	sodium ion transport	biological_process	0.52028	1	2	372	95	20364	1.01108e+17
GO:0048646	anatomical structure formation involved in morphogenesis	biological_process	0.52032	1	2	372	95	20364	1.01114e+17
GO:0044003	modification by symbiont of host morphology or physiology	biological_process	0.52032	1	2	372	95	20364	1.01108e+17
GO:0051052	regulation of DNA metabolic process	biological_process	0.52204	1	1	372	40	20364	101111530
GO:0080134	regulation of response to stress	biological_process	0.52204	1	1	372	40	20364	101111530
GO:0015144	carbohydrate transmembrane transporter activity	molecular_function	0.52205	1	1	372	40	20364	101104799
GO:1901476	carbohydrate transporter activity	molecular_function	0.52205	1	1	372	40	20364	101104799
GO:0000786	nucleosome	cellular_component	0.52205	1	1	372	40	20364	101110365
GO:0004673	protein histidine kinase activity	molecular_function	0.52205	1	1	372	40	20364	101109430
GO:0004970	ionotropic glutamate receptor activity	molecular_function	0.52205	1	1	372	40	20364	101114065
GO:0008066	glutamate receptor activity	molecular_function	0.52205	1	1	372	40	20364	101114065
GO:0008408	3'-5' exonuclease activity	molecular_function	0.52205	1	1	372	40	20364	106991746
GO:0008608	attachment of spindle microtubules to kinetochore	biological_process	0.52205	1	1	372	40	20364	101122671
GO:0009312	oligosaccharide biosynthetic process	biological_process	0.52205	1	1	372	40	20364	101109393
GO:0016775	phosphotransferase activity, nitrogenous group as acceptor	molecular_function	0.52205	1	1	372	40	20364	101109430
GO:0019901	protein kinase binding	molecular_function	0.52205	1	1	372	40	20364	101122546
GO:0005524	ATP binding	molecular_function	0.52502	1	31	372	1695	20364	1.01107e+278
GO:0005230	extracellular ligand-gated ion channel activity	molecular_function	0.52594	1	2	372	96	20364	1.0111e+17
GO:0051817	modification of morphology or physiology of other organism involved in symbiotic interaction	biological_process	0.52594	1	2	372	96	20364	1.01108e+17
GO:0032559	adenyl ribonucleotide binding	molecular_function	0.52915	1	31	372	1698	20364	1.01123e+278
GO:0044877	macromolecular complex binding	molecular_function	0.53024	1	7	372	375	20364	1.01109e+62
GO:0017004	cytochrome complex assembly	biological_process	0.5308	1	1	372	41	20364	101103799
GO:0051168	nuclear export	biological_process	0.5308	1	1	372	41	20364	105606442
GO:0016887	ATPase activity	molecular_function	0.53433	1	8	372	432	20364	1.01111e+71
GO:0006974	cellular response to DNA damage stimulus	biological_process	0.53702	1	10	372	544	20364	1.01123e+89
GO:0007005	mitochondrion organization	biological_process	0.53704	1	2	372	98	20364	1.05617e+17
GO:0006396	RNA processing	biological_process	0.5393	1	10	372	545	20364	1.01108e+89
GO:0019887	protein kinase regulator activity	molecular_function	0.53937	1	1	372	42	20364	101110404
GO:0009311	oligosaccharide metabolic process	biological_process	0.53939	1	1	372	42	20364	101109393
GO:0012507	ER to Golgi transport vesicle membrane	cellular_component	0.53939	1	1	372	42	20364	101118786
GO:0019842	vitamin binding	molecular_function	0.53939	1	1	372	42	20364	101111883
GO:0030127	COPII vesicle coat	cellular_component	0.53939	1	1	372	42	20364	101118786
GO:0030134	ER to Golgi transport vesicle	cellular_component	0.53939	1	1	372	42	20364	101118786
GO:0048513	organ development	biological_process	0.53939	1	1	372	42	20364	101101879
GO:0061024	membrane organization	biological_process	0.54012	1	4	372	211	20364	1.05606e+35
GO:0009260	ribonucleotide biosynthetic process	biological_process	0.54052	1	3	372	155	20364	1.0699e+26
GO:0046390	ribose phosphate biosynthetic process	biological_process	0.54052	1	3	372	155	20364	1.0699e+26
GO:0015629	actin cytoskeleton	cellular_component	0.54241	1	2	372	99	20364	1.01104e+17
GO:0019748	secondary metabolic process	biological_process	0.5478	1	1	372	43	20364	106991905
GO:0009308	amine metabolic process	biological_process	0.54781	1	2	372	100	20364	1.01104e+17
GO:0006302	double-strand break repair	biological_process	0.54782	1	1	372	43	20364	101123025
GO:0006779	porphyrin-containing compound biosynthetic process	biological_process	0.54782	1	1	372	43	20364	101117886
GO:0034453	microtubule anchoring	biological_process	0.54782	1	1	372	43	20364	101122671
GO:0022843	voltage-gated cation channel activity	molecular_function	0.54796	1	2	372	100	20364	1.05604e+17
GO:0045502	dynein binding	molecular_function	0.54796	1	2	372	100	20364	1.01109e+17
GO:0017076	purine nucleotide binding	molecular_function	0.5482	1	37	372	2043	20364	100302745,101103918,101111480,101112234,101116551,101110490,101107533,101115161,101122598,101108361,101104154,101106480,101119807,101117517,101116999,105605820,101104793,101116568,101122959,101114396,101109430,101106367,101110196,101103562,101105877,101110620,101108182,101107545,101114544,101115027,101119091,101122886,101106773,101104719,101110186,101119918,101117328
GO:0065009	regulation of molecular function	biological_process	0.54931	1	3	372	157	20364	1.01118e+26
GO:1901605	alpha-amino acid metabolic process	biological_process	0.54931	1	3	372	157	20364	1.01108e+26
GO:0009119	ribonucleoside metabolic process	biological_process	0.55121	1	4	372	214	20364	4.43164e+32
GO:0098805	whole membrane	cellular_component	0.55126	1	4	372	214	20364	1.01119e+35
GO:0016791	phosphatase activity	molecular_function	0.55278	1	6	372	327	20364	1.05606e+53
GO:0006826	iron ion transport	biological_process	0.5532	1	2	372	101	20364	1.01104e+17
GO:0035821	modification of morphology or physiology of other organism	biological_process	0.55335	1	2	372	101	20364	1.01109e+17
GO:0006281	DNA repair	biological_process	0.55541	1	9	372	496	20364	1.01119e+80
GO:0019684	photosynthesis, light reaction	biological_process	0.55602	1	1	372	44	20364	105610544
GO:0000377	RNA splicing, via transesterification reactions with bulged adenosine as nucleophile	biological_process	0.55606	1	1	372	44	20364	101118517
GO:0000398	mRNA splicing, via spliceosome	biological_process	0.55606	1	1	372	44	20364	101118517
GO:0006720	isoprenoid metabolic process	biological_process	0.55607	1	1	372	44	20364	101113677
GO:0008299	isoprenoid biosynthetic process	biological_process	0.55607	1	1	372	44	20364	101113677
GO:1901136	carbohydrate derivative catabolic process	biological_process	0.55609	1	1	372	44	20364	101118708
GO:0005634	nucleus	cellular_component	0.55611	1	36	372	1994	20364	101112622,101122353,101106256,101119918,101123293,101118517,101104719,101114837,101114544,101123648,101123345,101111883,106991905,101114396,101112535,101109430,101118173,101123498,101119807,101117517,105610744,101118711,101109192,101110365,101103799,101110490,101104393,101122598,101122671,101110363,101109235,101108330,105606442,101119406,101122806,101107664
GO:0032991	macromolecular complex	cellular_component	0.55916	1	54	372	2990	20364	101122886,105614134,101117328,101110404,101112622,105616729,101115415,101112274,101111755,101118177,105603915,101106367,101111883,101101879,101123345,101110950,101117517,101123498,101115834,101112058,101118173,105610544,101109430,101103490,101114396,101118198,101104978,101104793,101102830,101103799,101110365,101109192,443297,101108719,101122671,101122598,100135694,101107533,101110490,101104552,10…
GO:0048193	Golgi vesicle transport	biological_process	0.56214	1	3	372	160	20364	1.01109e+26
GO:0044459	plasma membrane part	cellular_component	0.56227	1	4	372	217	20364	1.01105e+35
GO:0005057	receptor signaling protein activity	molecular_function	0.56422	1	1	372	45	20364	101109430
GO:0009288	bacterial-type flagellum	cellular_component	0.56422	1	1	372	45	20364	101122279
GO:0016645	oxidoreductase activity, acting on the CH-NH group of donors	molecular_function	0.56422	1	1	372	45	20364	101107664
GO:0019080	viral gene expression	biological_process	0.56422	1	1	372	45	20364	101110294
GO:0032993	protein-DNA complex	cellular_component	0.56422	1	1	372	45	20364	101110365
GO:0043241	protein complex disassembly	biological_process	0.56422	1	1	372	45	20364	101112535
GO:0044815	DNA packaging complex	cellular_component	0.56422	1	1	372	45	20364	101110365
GO:0043167	ion binding	molecular_function	0.56439	1	99	372	5471	20364	101102337,101112234,105607221,101119023,101108330,101116880,101117487,101111886,105606101,101103918,101107664,100302745,101118624,101117440,101118786,101113775,101110872,101103799,101107533,101110490,101108913,101121680,101108182,101119272,101107545,101118724,105610309,101105877,101103562,105603946,101112006,101105235,101109430,101120321,101114169,101118970,101116999,101116568,101104541,101119807…
GO:0022892	substrate-specific transporter activity	molecular_function	0.56468	1	24	372	1336	20364	1.01114e+215
GO:0007155	cell adhesion	biological_process	0.5664	1	7	372	388	20364	1.01119e+62
GO:0030554	adenyl nucleotide binding	molecular_function	0.56861	1	31	372	1727	20364	1.01109e+278
GO:0005577	fibrinogen complex	cellular_component	0.56925	1	2	372	104	20364	1.01112e+17
GO:0030168	platelet activation	biological_process	0.56925	1	2	372	104	20364	1.01112e+17
GO:0048468	cell development	biological_process	0.56926	1	2	372	104	20364	1.01119e+17
GO:0051056	regulation of small GTPase mediated signal transduction	biological_process	0.56926	1	2	372	104	20364	1.0111e+17
GO:0031090	organelle membrane	cellular_component	0.57143	1	11	372	615	20364	1.01114e+98
GO:0008171	O-methyltransferase activity	molecular_function	0.57212	1	1	372	46	20364	101111134
GO:0000375	RNA splicing, via transesterification reactions	biological_process	0.57216	1	1	372	46	20364	101118517
GO:0016684	oxidoreductase activity, acting on peroxide as acceptor	molecular_function	0.5722	1	1	372	46	20364	101107431
GO:0032984	macromolecular complex disassembly	biological_process	0.5722	1	1	372	46	20364	101112535
GO:0016853	isomerase activity	molecular_function	0.57297	1	4	372	220	20364	1.01103e+35
GO:0006260	DNA replication	biological_process	0.57576	1	8	372	448	20364	1.01108e+71
GO:0016151	nickel cation binding	molecular_function	0.5789	1	3	372	164	20364	1.01117e+26
GO:0004536	deoxyribonuclease activity	molecular_function	0.57891	1	3	372	164	20364	1.01118e+26
GO:0008289	lipid binding	molecular_function	0.57938	1	5	372	279	20364	1.01109e+44
GO:0004725	protein tyrosine phosphatase activity	molecular_function	0.5795	1	2	372	106	20364	1.01104e+17
GO:0009888	tissue development	biological_process	0.57955	1	2	372	106	20364	1.01114e+17
GO:0016866	intramolecular transferase activity	molecular_function	0.57996	1	1	372	47	20364	101103393
GO:0043531	ADP binding	molecular_function	0.57998	1	1	372	47	20364	101108182
GO:0006368	transcription elongation from RNA polymerase II promoter	biological_process	0.58003	1	1	372	47	20364	101110363
GO:0006891	intra-Golgi vesicle-mediated transport	biological_process	0.58004	1	1	372	47	20364	101109430
GO:0008610	lipid biosynthetic process	biological_process	0.5838	1	4	372	223	20364	1.01123e+35
GO:0046034	ATP metabolic process	biological_process	0.58713	1	3	372	166	20364	4.43164e+23
GO:0042802	identical protein binding	molecular_function	0.58714	1	3	372	166	20364	1.0111e+26
GO:0005506	iron ion binding	molecular_function	0.58731	1	4	372	224	20364	1.0112e+35
GO:0000075	cell cycle checkpoint	biological_process	0.58773	1	1	372	48	20364	101112622
GO:0022411	cellular component disassembly	biological_process	0.58773	1	1	372	48	20364	101112535
GO:0022610	biological adhesion	biological_process	0.588	1	7	372	396	20364	1.01116e+62
GO:0016023	cytoplasmic membrane-bounded vesicle	cellular_component	0.58977	1	2	372	108	20364	1.01117e+17
GO:1901607	alpha-amino acid biosynthetic process	biological_process	0.58982	1	2	372	108	20364	1.01123e+17
GO:0017038	protein import	biological_process	0.59119	1	3	372	167	20364	1.0111e+26
GO:0097367	carbohydrate derivative binding	molecular_function	0.59337	1	38	372	2135	20364	101103918,100302745,101112234,101111480,101122598,101115161,101110490,101107533,101116551,101106480,101104154,101108361,101109430,101116568,101122959,101114396,105605820,101104793,101116999,101117517,101119807,101107545,101108182,101110620,101105877,101103562,101110196,101106367,105610673,101115027,101119091,101114544,101110186,101119918,101117328,101104719,101106773,101122886
GO:0031988	membrane-bounded vesicle	cellular_component	0.5948	1	2	372	109	20364	1.01117e+17
GO:0005887	integral component of plasma membrane	cellular_component	0.59485	1	2	372	109	20364	1.01103e+17
GO:0009521	photosystem	cellular_component	0.59485	1	2	372	109	20364	1.01117e+17
GO:0031226	intrinsic component of plasma membrane	cellular_component	0.59485	1	2	372	109	20364	1.0111e+17
GO:0015293	symporter activity	molecular_function	0.59528	1	1	372	49	20364	101104799
GO:0015294	solute:cation symporter activity	molecular_function	0.59528	1	1	372	49	20364	101104799
GO:0009306	protein secretion	biological_process	0.59528	1	1	372	49	20364	101106699
GO:0016788	hydrolase activity, acting on ester bonds	molecular_function	0.59827	1	17	372	966	20364	1.01109e+152
GO:0000776	kinetochore	cellular_component	0.59983	1	2	372	110	20364	1.01109e+17
GO:0022891	substrate-specific transmembrane transporter activity	molecular_function	0.60202	1	22	372	1249	20364	1.01104e+197
GO:0008137	NADH dehydrogenase (ubiquinone) activity	molecular_function	0.60239	1	1	372	50	20364	100415906
GO:0050136	NADH dehydrogenase (quinone) activity	molecular_function	0.60239	1	1	372	50	20364	100415906
GO:0019900	kinase binding	molecular_function	0.60269	1	1	372	50	20364	101122546
GO:0000775	chromosome, centromeric region	cellular_component	0.60328	1	3	372	170	20364	1.01123e+26
GO:0044427	chromosomal part	cellular_component	0.60448	1	5	372	287	20364	1.01113e+44
GO:0000988	transcription factor activity, protein binding	molecular_function	0.60477	1	4	372	229	20364	1.01114e+35
GO:0016301	kinase activity	molecular_function	0.6091	1	19	372	1085	20364	1.01112e+167
GO:0043168	anion binding	molecular_function	0.60929	1	42	372	2371	20364	101119918,101117328,101110186,101122886,101106773,101104719,105610673,101114544,101119091,101115027,101105877,101110620,101111883,101108182,101107545,101106367,101110196,101103562,101118970,105605820,101104793,101116999,101122959,101116568,101114396,101109430,101119807,101117517,101113775,101104154,101106480,101108361,101110490,101107533,101115161,101122598,101116551,101112234,101111480,101103918…
GO:0006354	DNA-templated transcription, elongation	biological_process	0.60996	1	1	372	51	20364	101110363
GO:0006888	ER to Golgi vesicle-mediated transport	biological_process	0.60996	1	1	372	51	20364	101118786
GO:0001071	nucleic acid binding transcription factor activity	molecular_function	0.61132	1	14	372	804	20364	1.0699e+125
GO:0003700	transcription factor activity, sequence-specific DNA binding	molecular_function	0.61132	1	14	372	804	20364	1.00241e+125
GO:0017111	nucleoside-triphosphatase activity	molecular_function	0.61275	1	16	372	918	20364	1.01104e+143
GO:0048583	regulation of response to stimulus	biological_process	0.6134	1	5	372	290	20364	1.05609e+44
GO:0008199	ferric iron binding	molecular_function	0.61689	1	1	372	52	20364	106991963
GO:0051235	maintenance of location	biological_process	0.61707	1	1	372	52	20364	101102251
GO:0016903	oxidoreductase activity, acting on the aldehyde or oxo group of donors	molecular_function	0.61709	1	1	372	52	20364	101113677
GO:0005819	spindle	cellular_component	0.61929	1	2	372	114	20364	1.01109e+17
GO:1901135	carbohydrate derivative metabolic process	biological_process	0.62052	1	10	372	581	20364	1.01102e+86
GO:0042578	phosphoric ester hydrolase activity	molecular_function	0.62188	1	7	372	409	20364	1.01113e+62
GO:0019899	enzyme binding	molecular_function	0.62404	1	2	372	115	20364	1.01103e+17
GO:0051028	mRNA transport	biological_process	0.62412	1	1	372	53	20364	105606442
GO:0070008	serine-type exopeptidase activity	molecular_function	0.62412	1	1	372	53	20364	101121487
GO:0020037	heme binding	molecular_function	0.62663	1	3	372	176	20364	1.01103e+26
GO:0005216	ion channel activity	molecular_function	0.62737	1	8	372	469	20364	1.01104e+71
GO:0022838	substrate-specific channel activity	molecular_function	0.62737	1	8	372	469	20364	1.01105e+71
GO:0016491	oxidoreductase activity	molecular_function	0.62798	1	24	372	1379	20364	1.0111e+215
GO:0000152	nuclear ubiquitin ligase complex	cellular_component	0.62874	1	2	372	116	20364	1.01123e+17
GO:0005680	anaphase-promoting complex	cellular_component	0.62874	1	2	372	116	20364	1.01123e+17
GO:0031461	cullin-RING ubiquitin ligase complex	cellular_component	0.62874	1	2	372	116	20364	1.01123e+17
GO:0006915	apoptotic process	biological_process	0.63052	1	3	372	177	20364	1.01119e+26
GO:0012501	programmed cell death	biological_process	0.63052	1	3	372	177	20364	1.01113e+26
GO:0030170	pyridoxal phosphate binding	molecular_function	0.63101	1	1	372	54	20364	101113775
GO:0005976	polysaccharide metabolic process	biological_process	0.63101	1	1	372	54	20364	101109226
GO:0044033	multi-organism metabolic process	biological_process	0.63101	1	1	372	54	20364	101110294
GO:0005102	receptor binding	molecular_function	0.63322	1	13	372	759	20364	1.01116e+116
GO:0015267	channel activity	molecular_function	0.63446	1	8	372	472	20364	1.0111e+71
GO:0022803	passive transmembrane transporter activity	molecular_function	0.63446	1	8	372	472	20364	1.05604e+71
GO:0048856	anatomical structure development	biological_process	0.63454	1	5	372	297	20364	1.01119e+44
GO:0001775	cell activation	biological_process	0.638	1	2	372	118	20364	1.01112e+17
GO:0009101	glycoprotein biosynthetic process	biological_process	0.638	1	2	372	118	20364	1.01122e+17
GO:0000151	ubiquitin ligase complex	cellular_component	0.63801	1	2	372	118	20364	1.01123e+17
GO:0016462	pyrophosphatase activity	molecular_function	0.64025	1	16	372	934	20364	1.01117e+143
GO:0009116	nucleoside metabolic process	biological_process	0.64145	1	4	372	240	20364	1.01102e+32
GO:0009126	purine nucleoside monophosphate metabolic process	biological_process	0.64179	1	3	372	180	20364	1.01105e+23
GO:0009167	purine ribonucleoside monophosphate metabolic process	biological_process	0.64179	1	3	372	180	20364	1.01105e+23
GO:0008270	zinc ion binding	molecular_function	0.64345	1	29	372	1672	20364	1.01119e+260
GO:0003954	NADH dehydrogenase activity	molecular_function	0.64413	1	1	372	56	20364	100415906
GO:1901657	glycosyl compound metabolic process	biological_process	0.64467	1	4	372	241	20364	1.01102e+32
GO:0022804	active transmembrane transporter activity	molecular_function	0.64474	1	4	372	241	20364	1.01109e+35
GO:0009100	glycoprotein metabolic process	biological_process	0.64709	1	2	372	120	20364	1.01122e+17
GO:0005244	voltage-gated ion channel activity	molecular_function	0.6471	1	2	372	120	20364	1.05604e+17
GO:0022832	voltage-gated channel activity	molecular_function	0.6471	1	2	372	120	20364	1.05604e+17
GO:0098687	chromosomal region	cellular_component	0.64918	1	3	372	182	20364	1.01109e+26
GO:0015077	monovalent inorganic cation transmembrane transporter activity	molecular_function	0.65021	1	9	372	537	20364	1.01105e+80
GO:0015698	inorganic anion transport	biological_process	0.65079	1	1	372	57	20364	101120333
GO:0002064	epithelial cell development	biological_process	0.65091	1	1	372	57	20364	101113775
GO:0002065	columnar/cuboidal epithelial cell differentiation	biological_process	0.65091	1	1	372	57	20364	101113775
GO:0002066	columnar/cuboidal epithelial cell development	biological_process	0.65091	1	1	372	57	20364	101113775
GO:0005213	structural constituent of chorion	molecular_function	0.65091	1	1	372	57	20364	101113775
GO:0007292	female gamete generation	biological_process	0.65091	1	1	372	57	20364	101113775
GO:0007304	chorion-containing eggshell formation	biological_process	0.65091	1	1	372	57	20364	101113775
GO:0030703	eggshell formation	biological_process	0.65091	1	1	372	57	20364	101113775
GO:0030707	ovarian follicle cell development	biological_process	0.65091	1	1	372	57	20364	101113775
GO:0048477	oogenesis	biological_process	0.65091	1	1	372	57	20364	101113775
GO:0016798	hydrolase activity, acting on glycosyl bonds	molecular_function	0.65115	1	4	372	243	20364	1.01118e+35
GO:0048518	positive regulation of biological process	biological_process	0.65378	1	6	372	363	20364	1.01119e+53
GO:0019207	kinase regulator activity	molecular_function	0.6573	1	1	372	58	20364	101110404
GO:0016679	oxidoreductase activity, acting on diphenols and related substances as donors	molecular_function	0.65731	1	1	372	58	20364	101114867
GO:0046906	tetrapyrrole binding	molecular_function	0.65996	1	3	372	185	20364	1.01103e+26
GO:0007281	germ cell development	biological_process	0.66359	1	1	372	59	20364	101113775
GO:0016638	oxidoreductase activity, acting on the CH-NH2 group of donors	molecular_function	0.66359	1	1	372	59	20364	101112388
GO:0044262	cellular carbohydrate metabolic process	biological_process	0.66359	1	1	372	59	20364	101109393
GO:0006811	ion transport	biological_process	0.66526	1	20	372	1178	20364	1.0111e+179
GO:0008017	microtubule binding	molecular_function	0.66903	1	2	372	125	20364	1.01109e+17
GO:0030855	epithelial cell differentiation	biological_process	0.66975	1	1	372	60	20364	101113775
GO:0008643	carbohydrate transport	biological_process	0.66975	1	1	372	60	20364	101104799
GO:0001664	G-protein coupled receptor binding	molecular_function	0.66975	1	1	372	60	20364	101123297
GO:0030176	integral component of endoplasmic reticulum membrane	cellular_component	0.66975	1	1	372	60	20364	101104838
GO:0031227	intrinsic component of endoplasmic reticulum membrane	cellular_component	0.66975	1	1	372	60	20364	101104838
GO:0051129	negative regulation of cellular component organization	biological_process	0.66975	1	1	372	60	20364	101119023
GO:0008168	methyltransferase activity	molecular_function	0.67152	1	5	372	310	20364	1.01118e+44
GO:0006470	protein dephosphorylation	biological_process	0.67317	1	2	372	126	20364	1.01104e+17
GO:0008219	cell death	biological_process	0.67415	1	3	372	189	20364	1.01119e+26
GO:0016265	death	biological_process	0.67415	1	3	372	189	20364	1.01111e+26
GO:0007218	neuropeptide signaling pathway	biological_process	0.67575	1	1	372	61	20364	101109024
GO:0009378	four-way junction helicase activity	molecular_function	0.6758	1	1	372	61	20364	101110620
GO:0016310	phosphorylation	biological_process	0.67717	1	12	372	725	20364	1.01117e+104
GO:0034357	photosynthetic membrane	cellular_component	0.67748	1	2	372	127	20364	1.01122e+17
GO:0000003	reproduction	biological_process	0.67972	1	5	372	313	20364	1.0112e+44
GO:0042803	protein homodimerization activity	molecular_function	0.68165	1	2	372	128	20364	1.0111e+17
GO:0000785	chromatin	cellular_component	0.68174	1	1	372	62	20364	101110365
GO:0010256	endomembrane system organization	biological_process	0.68174	1	1	372	62	20364	105606442
GO:0006400	tRNA modification	biological_process	0.68574	1	2	372	129	20364	1.01111e+17
GO:0008173	RNA methyltransferase activity	molecular_function	0.68758	1	1	372	63	20364	101121680
GO:0014070	response to organic cyclic compound	biological_process	0.68758	1	1	372	63	20364	101110429
GO:0043623	cellular protein complex assembly	biological_process	0.68776	1	5	372	316	20364	1.01104e+44
GO:0007596	blood coagulation	biological_process	0.68984	1	2	372	130	20364	1.01109e+17
GO:0004518	nuclease activity	molecular_function	0.69174	1	6	372	378	20364	1.01121e+53
GO:1902578	single-organism localization	biological_process	0.69266	1	38	372	2222	20364	101110363,101104552,101119023,105606442,101118786,101122806,101104154,101108719,101106071,101114819,101121516,101111534,101110490,101103937,101110650,101105877,101102251,101108182,100846985,101118724,105603946,101120333,101103562,101114171,101104793,101116568,101104978,101103490,101109430,105604856,101104799,101108426,101117780,101107733,101104838,100302307,101106699,101110429
GO:0032501	multicellular organismal process	biological_process	0.69545	1	14	372	852	20364	1.0111e+125
GO:0004721	phosphoprotein phosphatase activity	molecular_function	0.69776	1	2	372	132	20364	1.06991e+17
GO:0008092	cytoskeletal protein binding	molecular_function	0.70101	1	8	372	502	20364	1.01124e+71
GO:0009653	anatomical structure morphogenesis	biological_process	0.70106	1	3	372	197	20364	1.01119e+26
GO:0030529	ribonucleoprotein complex	cellular_component	0.70116	1	16	372	972	20364	1.01115e+140
GO:0033043	regulation of organelle organization	biological_process	0.70181	1	2	372	133	20364	1.01119e+17
GO:0044765	single-organism transport	biological_process	0.70181	1	37	372	2174	20364	101110490,101110650,101103937,101106071,101114819,101108719,101104154,101111534,101121516,101122806,101118786,101110363,105606442,101119023,101104552,101110429,101104838,101107733,101117780,101106699,100302307,101103490,101109430,101116568,101104978,101104793,101108426,101104799,105604856,101118724,100846985,101108182,101105877,101114171,101103562,101120333,105603946
GO:0033178	proton-transporting two-sector ATPase complex, catalytic domain	cellular_component	0.70443	1	1	372	66	20364	101104793
GO:0006333	chromatin assembly or disassembly	biological_process	0.70444	1	1	372	66	20364	101123293
GO:0003682	chromatin binding	molecular_function	0.70444	1	1	372	66	20364	101122806
GO:0006403	RNA localization	biological_process	0.70444	1	1	372	66	20364	105606442
GO:0050657	nucleic acid transport	biological_process	0.70444	1	1	372	66	20364	105606442
GO:0050658	RNA transport	biological_process	0.70444	1	1	372	66	20364	105606442
GO:0051236	establishment of RNA localization	biological_process	0.70444	1	1	372	66	20364	105606442
GO:0051260	protein homooligomerization	biological_process	0.70444	1	1	372	66	20364	101102117
GO:0005085	guanyl-nucleotide exchange factor activity	molecular_function	0.70571	1	2	372	134	20364	1.0111e+17
GO:0010941	regulation of cell death	biological_process	0.70571	1	2	372	134	20364	1.01119e+17
GO:0042981	regulation of apoptotic process	biological_process	0.70571	1	2	372	134	20364	1.01111e+17
GO:0043067	regulation of programmed cell death	biological_process	0.70571	1	2	372	134	20364	1.01119e+17
GO:0016741	transferase activity, transferring one-carbon groups	molecular_function	0.70596	1	5	372	323	20364	1.01111e+44
GO:0042623	ATPase activity, coupled	molecular_function	0.70751	1	3	372	199	20364	1.01122e+26
GO:0030154	cell differentiation	biological_process	0.70752	1	3	372	199	20364	1.01119e+26
GO:0005215	transporter activity	molecular_function	0.70864	1	28	372	1668	20364	1.01109e+251
GO:0043603	cellular amide metabolic process	biological_process	0.70999	1	18	372	1094	20364	1.01112e+158
GO:0005615	extracellular space	cellular_component	0.71071	1	3	372	200	20364	1.01104e+26
GO:0008509	anion transmembrane transporter activity	molecular_function	0.71331	1	2	372	136	20364	1.01105e+17
GO:0051082	unfolded protein binding	molecular_function	0.71339	1	2	372	136	20364	1.01104e+17
GO:0044248	cellular catabolic process	biological_process	0.71353	1	9	372	568	20364	1.0112e+80
GO:0000166	nucleotide binding	molecular_function	0.71386	1	39	372	2299	20364	101118708,101119918,101117328,101110186,101122886,101106773,101104719,105610673,101114544,101115027,101119091,101105877,101110620,101108182,101107545,101106367,101110196,101103562,105605820,101104793,101116999,101122959,101114396,101116568,101109430,101119807,101117517,101104154,101106480,101108361,101110490,101107533,101115161,101122598,101116551,101112234,101111480,101103918,100302745
GO:1901265	nucleoside phosphate binding	molecular_function	0.71386	1	39	372	2299	20364	101105877,101110620,101108182,101107545,101106367,101110196,101103562,101104793,105605820,101116999,101116568,101122959,101114396,101109430,101117517,101119807,101118708,101119918,101117328,101110186,101122886,101106773,101104719,105610673,101114544,101115027,101119091,101112234,101111480,101103918,100302745,101104154,101106480,101108361,101107533,101110490,101115161,101122598,101116551
GO:0036094	small molecule binding	molecular_function	0.71416	1	40	372	2356	20364	101112234,101111480,101103918,100302745,101104154,101106480,101108361,101115161,101110490,101107533,101122598,101116551,101110620,101105877,101107545,101111883,101108182,101110196,101106367,101103562,101116568,101122959,101114396,101104793,105605820,101116999,101109430,101117517,101119807,101118708,101119918,101117328,101110186,101122886,101104719,101106773,105610673,101114544,101115027,101119091
GO:0016655	oxidoreductase activity, acting on NAD(P)H, quinone or similar compound as acceptor	molecular_function	0.71496	1	1	372	68	20364	100415906
GO:0006518	peptide metabolic process	biological_process	0.71872	1	17	372	1042	20364	1.0112e+149
[truncated: 366 more rows]

## Sheet: ww_FT_vs_ww_LT
GO_accession	Description	Term_type	Over_represented_pValue	Corrected_pValue	DEG_item	DEG_list	Bg_item	Bg_list	Gene_names
[truncated: 1,729 more rows]
