# Supplementary material for: Thyroid Transcriptomics Revealed the Reproductive Regulation of miRNA in the Follicular and Luteal Phases in Small-Tail Han Sheep with Different FecB Genotypes
Source: Genes (Basel). 2023 Oct 30;14(11):2024. doi: 10.3390/genes14112024 (PMC10671830; doi:10.3390/genes14112024)
Supplement: Supplementary file 1 [file genes-14-02024-s001.zip › Supplementary Table S3.xlsx]

## Sheet: MM_FT_vs_MM_LT
##Databases: KEGG PATHWAY
##Statistical test method: hypergeometric test / Fisher's exact test
##FDR correction method: Benjamini and Hochberg
#Term	Database	ID	Input number	Background number	P-Value	Corrected P-Value	Input	Hyperlink
Nucleotide excision repair	KEGG PATHWAY	oas03420	17	43	5.26685e-07	0.000135358	105605053|105616237|105603815|101116176|105615229|105602343|105606388|106991703|105606601|105603892|101102343|106991092|105611587|106991498|105602884|105604067|105604949	http://www.genome.jp/kegg-bin/show_pathway?oas03420/oas:101109650%09red/oas:101116176%09red/oas:101102343%09red
Ribosome	KEGG PATHWAY	oas03010	30	240	0.00941676	0.997933	101113592|105610928|105602039|101116252|106991226|101116132|101102122|101118725|105603838|101121806|101108561|101119812|101110438|101104105|101106000|101116394|101108480|105604804|101106848|101106101|101104531|105608091|101118177|105604842|101112471|105613346|443296|101118374|101120956|101103595	http://www.genome.jp/kegg-bin/show_pathway?oas03010/oas:101106848%09red/oas:101107369%09red/oas:101104105%09red/oas:101116132%09red/oas:101105336%09red/oas:101109011%09red/oas:101110438%09red/oas:101111180%09red/oas:100036764%09red/oas:101123208%09red/oas:101102330%09red/oas:780462%09red/oas:101121710%09red/oas:101117800%09red/oas:100127215%09red/oas:101121379%09red/oas:101106101%09red
Apoptosis	KEGG PATHWAY	oas04210	13	88	0.0255471	0.997933	101113991|101118799|101123199|101105235|101108228|101104540|101119930|443059|101110953|106991605|780444|101110435|100127211	http://www.genome.jp/kegg-bin/show_pathway?oas04210/oas:101110435%09red/oas:101118799%09red/oas:101123199%09red/oas:101110953%09red/oas:101113991%09red/oas:443059%09red/oas:101119930%09red/oas:101119242%09red/oas:780444%09red/oas:100127211%09red/oas:101104540%09red/oas:101108228%09red/oas:101105235%09red
ABC transporters	KEGG PATHWAY	oas02010	9	55	0.0352267	0.997933	101112932|101115555|105606018|101115097|101107561|101106333|101115931|105609877|101121256	http://www.genome.jp/kegg-bin/show_pathway?oas02010/oas:101106333%09red/oas:101107561%09red/oas:101112460%09red/oas:101115555%09red/oas:101112932%09red/oas:101115931%09red/oas:101109105%09red/oas:101115097%09red/oas:101119015%09red
Vasopressin-regulated water reabsorption	KEGG PATHWAY	oas04962	8	47	0.0383634	0.997933	101107485|105603132|101113586|101119807|101116037|101114713|101122401|101103527	http://www.genome.jp/kegg-bin/show_pathway?oas04962/oas:101118013%09red/oas:101122401%09red/oas:101107485%09red/oas:101113586%09red/oas:101119807%09red/oas:101103527%09red/oas:101116037%09red/oas:101114713%09red
Insulin secretion	KEGG PATHWAY	oas04911	12	86	0.0433652	0.997933	101119215|101109534|101112696|101113586|101103751|101107485|101116105|101113850|100302624|101116562|105615152|101122401	http://www.genome.jp/kegg-bin/show_pathway?oas04911/oas:101123291%09red/oas:101116562%09red/oas:101109534%09red/oas:101103751%09red/oas:101119215%09red/oas:101122401%09red/oas:101112696%09red/oas:101113586%09red/oas:101113850%09red/oas:101116105%09red/oas:100302624%09red/oas:101107485%09red
cGMP-PKG signaling pathway	KEGG PATHWAY	oas04022	20	171	0.0504164	0.997933	105609336|101119215|101107485|101103533|101113586|101101873|101103751|105606828|101109816|101116105|106991605|106991476|101119239|100302624|101121046|780444|101116562|105605341|101115870|101122401	http://www.genome.jp/kegg-bin/show_pathway?oas04022/oas:101115216%09red/oas:101119239%09red/oas:101116562%09red/oas:443077%09red/oas:101103533%09red/oas:101103751%09red/oas:101116750%09red/oas:101111268%09red/oas:101101873%09red/oas:101119215%09red/oas:101113586%09red/oas:101109816%09red/oas:101116105%09red/oas:101122401%09red/oas:101115870%09red/oas:780444%09red/oas:101119242%09red/oas:100302624…
Calcium signaling pathway	KEGG PATHWAY	oas04020	21	186	0.0604357	0.997933	105609336|101119215|101116428|101103533|101101873|101122401|106991476|105606828|101116105|101121604|101104560|101113850|101121046|101105211|101116562|101103341|105605341|100127216|443050|101122850|101102915	http://www.genome.jp/kegg-bin/show_pathway?oas04020/oas:101122401%09red/oas:101122850%09red/oas:101115216%09red/oas:101116562%09red/oas:443077%09red/oas:101113850%09red/oas:101103533%09red/oas:101105211%09red/oas:101116750%09red/oas:101111268%09red/oas:101101873%09red/oas:101119215%09red/oas:101104560%09red/oas:101102915%09red/oas:101121604%09red/oas:100127216%09red/oas:101116105%09red/oas:101121…
Allograft rejection	KEGG PATHWAY	oas05330	8	54	0.0694813	0.997933	443429|443546|101108034|100144749|106990117|101113279|101120871|443064	http://www.genome.jp/kegg-bin/show_pathway?oas05330/oas:101120871%09red/oas:443064%09red/oas:101113279%09red/oas:101108034%09red/oas:100144749%09red/oas:443546%09red/oas:443429%09red/oas:101104866%09red
Rap1 signaling pathway	KEGG PATHWAY	oas04015	23	212	0.0707647	0.997933	101115414|105606081|101104540|101103341|105606828|101110575|101104023|101123259|101105624|101116105|106991605|101112735|105614896|101115047|101104572|105604135|101110782|497272|780460|105605688|101122959|101122401|101107592	http://www.genome.jp/kegg-bin/show_pathway?oas04015/oas:497272%09red/oas:101110782%09red/oas:101116004%09red/oas:101104023%09red/oas:101116105%09red/oas:101119242%09red/oas:101112735%09red/oas:101118864%09red/oas:101123259%09red/oas:101104540%09red/oas:101115216%09red/oas:101122401%09red/oas:101110575%09red/oas:101105624%09red/oas:101115414%09red/oas:101115047%09red/oas:101122959%09red/oas:101107…
Small cell lung cancer	KEGG PATHWAY	oas05222	12	94	0.0707833	0.997933	106991605|101105235|101108228|101119930|100144763|101110953|101123012|101118172|101102256|101110435|101102790|101122429	http://www.genome.jp/kegg-bin/show_pathway?oas05222/oas:101110435%09red/oas:101102790%09red/oas:101109483%09red/oas:101110953%09red/oas:100144763%09red/oas:101119930%09red/oas:101122429%09red/oas:101119242%09red/oas:101108228%09red/oas:101118172%09red/oas:101105235%09red
Glyoxylate and dicarboxylate metabolism	KEGG PATHWAY	oas00630	5	27	0.0718355	0.997933	101114573|101107657|101112991|101108191|101122731	http://www.genome.jp/kegg-bin/show_pathway?oas00630/oas:101107657%09red/oas:101122731%09red/oas:101108191%09red/oas:101114573%09red/oas:101112991%09red
Herpes simplex infection	KEGG PATHWAY	oas05168	23	213	0.073406	0.997933	100216435|101108228|101108031|101102256|443504|101102368|101119838|101103683|101109843|101112524|443064|105609264|101114667|101123178|101105235|100144749|101106021|101123012|106990117|101110913|101102561|101120871|101107962	http://www.genome.jp/kegg-bin/show_pathway?oas05168/oas:101120871%09red/oas:101103683%09red/oas:101102561%09red/oas:101119838%09red/oas:443126%09red/oas:443064%09red/oas:101109483%09red/oas:101123178%09red/oas:101108031%09red/oas:100216435%09red/oas:100144749%09red/oas:101103036%09red/oas:101108228%09red/oas:101112524%09red/oas:101102368%09red/oas:101106021%09red/oas:101110913%09red/oas:101112908…
cAMP signaling pathway	KEGG PATHWAY	oas04024	23	216	0.0817304	0.997933	101101873|101108228|101116562|105605341|101119637|101113826|105606828|101121046|101115870|101102915|101108487|101107485|101113586|106991605|443137|780444|101103751|101109816|105606018|101113850|106991476|101107592|101122401	http://www.genome.jp/kegg-bin/show_pathway?oas04024/oas:101119637%09red/oas:101116750%09red/oas:101109816%09red/oas:101115870%09red/oas:101119242%09red/oas:101108487%09red/oas:443137%09red/oas:101111268%09red/oas:101101873%09red/oas:101107485%09red/oas:101113826%09red/oas:101116562%09red/oas:101122401%09red/oas:101113586%09red/oas:101109105%09red/oas:101108228%09red/oas:101115216%09red/oas:101113…
Pathways in cancer	KEGG PATHWAY	oas05200	33	336	0.0972149	0.997933	106991173|101108228|105614896|101119930|101102790|101102256|101103341|101119637|101105235|101110985|101110437|101119756|101110435|105616779|100144763|101110953|106991605|101118172|443513|780444|101117666|105604958|101119486|101123012|105604135|105605313|780460|443059|105605688|101101932|101118070|101122429|101107592	http://www.genome.jp/kegg-bin/show_pathway?oas05200/oas:101110953%09red/oas:101119637%09red/oas:101119756%09red/oas:101116004%09red/oas:443513%09red/oas:101119486%09red/oas:101119242%09red/oas:101101932%09red/oas:101118172%09red/oas:101110985%09red/oas:101109483%09red/oas:101118864%09red/oas:101123346%09red/oas:101118433%09red/oas:101105235%09red/oas:101110437%09red/oas:101118762%09red/oas:101110…
Graft-versus-host disease	KEGG PATHWAY	oas05332	7	49	0.0982861	0.997933	443429|443546|101108034|100144749|106990117|101113279|101120871	http://www.genome.jp/kegg-bin/show_pathway?oas05332/oas:101120871%09red/oas:101113279%09red/oas:101108034%09red/oas:100144749%09red/oas:443546%09red/oas:443429%09red/oas:101104866%09red
Type I diabetes mellitus	KEGG PATHWAY	oas04940	8	59	0.0990523	0.997933	443429|443546|101108034|100144749|106990117|101113279|101120871|443064	http://www.genome.jp/kegg-bin/show_pathway?oas04940/oas:101120871%09red/oas:443064%09red/oas:101113279%09red/oas:101108034%09red/oas:100144749%09red/oas:443546%09red/oas:443429%09red/oas:101104866%09red
Hematopoietic cell lineage	KEGG PATHWAY	oas04640	11	90	0.10015	0.997933	101113991|101106727|105605313|101114861|443302|101123372|105612800|101111510|443227|101105675|101118070	http://www.genome.jp/kegg-bin/show_pathway?oas04640/oas:101114089%09red/oas:101105675%09red/oas:101114861%09red/oas:443227%09red/oas:101123372%09red/oas:101118070%09red/oas:101113991%09red/oas:443302%09red/oas:101111510%09red/oas:101115509%09red/oas:101106727%09red
VEGF signaling pathway	KEGG PATHWAY	oas04370	8	61	0.112591	0.997933	105609336|101118996|101110953|106991605|101119239|780444|101103341|101107592	http://www.genome.jp/kegg-bin/show_pathway?oas04370/oas:443077%09red/oas:101110953%09red/oas:101107592%09red/oas:780444%09red/oas:101119242%09red/oas:101119239%09red/oas:101103341%09red/oas:101118996%09red
Fat digestion and absorption	KEGG PATHWAY	oas04975	7	51	0.113193	0.997933	101114861|106991624|106991887|101117700|105609877|101102708|101117014	http://www.genome.jp/kegg-bin/show_pathway?oas04975/oas:101107675%09red/oas:101117014%09red/oas:101117700%09red/oas:101107590%09red/oas:101122934%09red/oas:101119015%09red/oas:101114861%09red
Gastric acid secretion	KEGG PATHWAY	oas04971	9	72	0.117334	0.997933	101116166|101119576|105606828|101116105|101113850|443137|101119230|101103751|101122401	http://www.genome.jp/kegg-bin/show_pathway?oas04971/oas:101110420%09red/oas:101115216%09red/oas:101103751%09red/oas:101113850%09red/oas:443137%09red/oas:101122401%09red/oas:101119230%09red/oas:101116105%09red/oas:101116166%09red
Epstein-Barr virus infection	KEGG PATHWAY	oas05169	20	196	0.13075	0.997933	101106474|101111510|101116536|101105235|106991605|101123372|100216435|101108012|101118799|101115446|101123012|106990117|101102256|101105833|101119756|101122959|101114502|101103341|101115047|101108228	http://www.genome.jp/kegg-bin/show_pathway?oas05169/oas:101115047%09red/oas:101108228%09red/oas:101109483%09red/oas:101108012%09red/oas:101119756%09red/oas:101122959%09red/oas:101114502%09red/oas:100216435%09red/oas:101118799%09red/oas:101123372%09red/oas:101105833%09red/oas:101115446%09red/oas:101106474%09red/oas:101119242%09red/oas:101111510%09red/oas:101103341%09red/oas:101116536%09red/oas:101…
Adrenergic signaling in cardiomyocytes	KEGG PATHWAY	oas04261	16	151	0.132622	0.997933	101108374|101107485|101113850|101113586|101101873|106991173|101103751|105606828|101116105|106991605|106991476|101115714|101121046|101116562|105605341|101122401	http://www.genome.jp/kegg-bin/show_pathway?oas04261/oas:101115714%09red/oas:101115216%09red/oas:101116562%09red/oas:101113850%09red/oas:101118433%09red/oas:101103751%09red/oas:101116750%09red/oas:101111268%09red/oas:101101873%09red/oas:101108374%09red/oas:101113586%09red/oas:101116105%09red/oas:101122401%09red/oas:101119242%09red/oas:101107485%09red/oas:101121046%09red
Pancreatic cancer	KEGG PATHWAY	oas05212	8	64	0.134665	0.997933	101108228|105614896|100144763|101110953|106991605|105605688|780444|101107592	http://www.genome.jp/kegg-bin/show_pathway?oas05212/oas:101110953%09red/oas:101118864%09red/oas:101107592%09red/oas:100144763%09red/oas:780444%09red/oas:101119242%09red/oas:101108228%09red
Inflammatory bowel disease (IBD)	KEGG PATHWAY	oas05321	9	75	0.138046	0.997933	554263|101108228|100240742|101102134|100144749|101104186|101119104|101120871|443064	http://www.genome.jp/kegg-bin/show_pathway?oas05321/oas:101120871%09red/oas:443064%09red/oas:101104186%09red/oas:101119104%09red/oas:100144749%09red/oas:101102134%09red/oas:100240742%09red/oas:101108228%09red/oas:554263%09red
SNARE interactions in vesicular transport	KEGG PATHWAY	oas04130	5	34	0.138194	0.997933	101118731|101112696|101119909|101121171|101103527	http://www.genome.jp/kegg-bin/show_pathway?oas04130/oas:101118731%09red/oas:101121171%09red/oas:101119909%09red/oas:101103527%09red/oas:101112696%09red
Basal transcription factors	KEGG PATHWAY	oas03022	6	44	0.139206	0.997933	101114667|101123178|101109843|101112524|101102343|101102368	http://www.genome.jp/kegg-bin/show_pathway?oas03022/oas:101123178%09red/oas:101112524%09red/oas:101102368%09red/oas:101102343%09red
Protein processing in endoplasmic reticulum	KEGG PATHWAY	oas04141	18	176	0.143666	0.997933	101118393|100302096|101105235|101120101|101122104|443059|105607066|101111605|101121446|101114214|101121218|541606|105605821|100127211|101108547|101111753|101114060|101114845	http://www.genome.jp/kegg-bin/show_pathway?oas04141/oas:101114214%09red/oas:101114845%09red/oas:101114060%09red/oas:101118393%09red/oas:101122104%09red/oas:101121446%09red/oas:101103326%09red/oas:101105132%09red/oas:100302096%09red/oas:443059%09red/oas:101121218%09red/oas:101120101%09red/oas:101111605%09red/oas:101118786%09red/oas:100127211%09red/oas:541606%09red/oas:101105235%09red/oas:101107407…
TNF signaling pathway	KEGG PATHWAY	oas04668	12	110	0.15346	0.997933	101118799|101113586|101105235|101108228|101119930|101107485|106991605|101115714|105604182|101122959|101115047|101115655	http://www.genome.jp/kegg-bin/show_pathway?oas04668/oas:101115714%09red/oas:101115047%09red/oas:101118799%09red/oas:101122959%09red/oas:101107485%09red/oas:101113586%09red/oas:101115655%09red/oas:101119930%09red/oas:101117122%09red/oas:101119242%09red/oas:101108228%09red/oas:101105235%09red
Base excision repair	KEGG PATHWAY	oas03410	5	36	0.160846	0.997933	101113646|101116176|101106367|101113866|101119344	http://www.genome.jp/kegg-bin/show_pathway?oas03410/oas:101106367%09red/oas:101116176%09red/oas:101113866%09red/oas:101119344%09red/oas:101113646%09red
Transcriptional misregulation in cancer	KEGG PATHWAY	oas05202	17	168	0.160984	0.997933	101106403|105605616|443546|101108228|101108034|101123053|101107523|101104086|443429|443513|101122954|101119486|101119756|101113279|101103337|101118332|101121261	http://www.genome.jp/kegg-bin/show_pathway?oas05202/oas:101122954%09red/oas:443429%09red/oas:101101916%09red/oas:101119486%09red/oas:101113279%09red/oas:101108034%09red/oas:443513%09red/oas:101108228%09red/oas:101121261%09red/oas:101119756%09red/oas:101107523%09red/oas:101118332%09red/oas:443546%09red/oas:101123053%09red/oas:101106403%09red/oas:101103337%09red/oas:101105787%09red
NF-kappa B signaling pathway	KEGG PATHWAY	oas04064	10	89	0.16104	0.997933	105616741|554263|101112440|101105235|100216435|101108228|101119930|101118799|101103341|101119957	http://www.genome.jp/kegg-bin/show_pathway?oas04064/oas:101119957%09red/oas:101118799%09red/oas:101103341%09red/oas:100216435%09red/oas:101119930%09red/oas:101112440%09red/oas:101104595%09red/oas:101108228%09red/oas:554263%09red/oas:101105235%09red
Amyotrophic lateral sclerosis (ALS)	KEGG PATHWAY	oas05014	7	58	0.173799	0.997933	443059|101110953|101105120|780444|101122959|101115047|101102915	http://www.genome.jp/kegg-bin/show_pathway?oas05014/oas:101115047%09red/oas:101110953%09red/oas:101122959%09red/oas:443059%09red/oas:101102915%09red/oas:101105120%09red/oas:780444%09red
Hepatitis B	KEGG PATHWAY	oas05161	15	148	0.177867	0.997933	105609264|101103683|554263|101107485|101113586|101111239|101102134|100144763|101110953|443059|106991605|101119239|780444|101108228|101119838	http://www.genome.jp/kegg-bin/show_pathway?oas05161/oas:101119239%09red/oas:101119838%09red/oas:443126%09red/oas:101110953%09red/oas:101103683%09red/oas:101107485%09red/oas:101113586%09red/oas:443059%09red/oas:101111239%09red/oas:100144763%09red/oas:101102134%09red/oas:780444%09red/oas:101119242%09red/oas:101108228%09red/oas:554263%09red
Sulfur relay system	KEGG PATHWAY	oas04122	2	9	0.179843	0.997933	101106721|101102135	http://www.genome.jp/kegg-bin/show_pathway?oas04122/oas:101106721%09red/oas:101102135%09red
Colorectal cancer	KEGG PATHWAY	oas05210	8	70	0.184706	0.997933	105614896|100144763|101110953|443059|106991605|105605688|780444|101107592	http://www.genome.jp/kegg-bin/show_pathway?oas05210/oas:101110953%09red/oas:101118864%09red/oas:101107592%09red/oas:443059%09red/oas:100144763%09red/oas:780444%09red/oas:101119242%09red
Toll-like receptor signaling pathway	KEGG PATHWAY	oas04620	11	104	0.189166	0.997933	105609264|105616741|554263|101108228|101103683|101106506|106991605|101122959|101114535|101115047|443064	http://www.genome.jp/kegg-bin/show_pathway?oas04620/oas:101115047%09red/oas:443126%09red/oas:443064%09red/oas:101103683%09red/oas:101122959%09red/oas:101106506%09red/oas:101114535%09red/oas:101104595%09red/oas:101119242%09red/oas:101108228%09red/oas:554263%09red
PI3K-Akt signaling pathway	KEGG PATHWAY	oas04151	32	356	0.204682	0.997933	101113991|443227|101115414|101108228|105606081|101107485|101102790|101104540|101117245|105609336|554263|443302|101108374|101110575|105602567|100505402|105609264|105613815|101111510|101113586|101105624|100144763|101110953|106991605|101118172|780444|101104572|105604135|780460|101118070|101122429|497272	http://www.genome.jp/kegg-bin/show_pathway?oas04151/oas:497272%09red/oas:101110953%09red/oas:101117245%09red/oas:101108374%09red/oas:100505402%09red/oas:101113991%09red/oas:101109654%09red/oas:443302%09red/oas:101119242%09red/oas:101118172%09red/oas:101111510%09red/oas:443227%09red/oas:101107485%09red/oas:101104540%09red/oas:101116004%09red/oas:101110575%09red/oas:101113586%09red/oas:101105624%09…
Complement and coagulation cascades	KEGG PATHWAY	oas04610	8	73	0.212333	0.997933	101103256|101101871|100302564|101117258|101121454|105612706|101118332|101123419	http://www.genome.jp/kegg-bin/show_pathway?oas04610/oas:101117258%09red/oas:101123419%09red/oas:101121454%09red/oas:101101871%09red/oas:101118332%09red/oas:100302564%09red/oas:101103256%09red
Fanconi anemia pathway	KEGG PATHWAY	oas03460	6	51	0.21321	0.997933	101105207|101110882|101111068|101106603|101107297|101105811	http://www.genome.jp/kegg-bin/show_pathway?oas03460/oas:101107297%09red/oas:101106603%09red/oas:101110882%09red/oas:101105207%09red/oas:101105811%09red/oas:101111068%09red
Autoimmune thyroid disease	KEGG PATHWAY	oas05320	7	63	0.223991	0.997933	443429|443546|101108034|100144749|106990117|101113279|101120871	http://www.genome.jp/kegg-bin/show_pathway?oas05320/oas:101120871%09red/oas:101113279%09red/oas:101108034%09red/oas:100144749%09red/oas:443546%09red/oas:443429%09red/oas:101104866%09red
Notch signaling pathway	KEGG PATHWAY	oas04330	6	52	0.224751	0.997933	101102733|101106785|101120009|101111324|101102488|101116820	http://www.genome.jp/kegg-bin/show_pathway?oas04330/oas:101111324%09red/oas:101102488%09red/oas:101111553%09red/oas:101106785%09red/oas:101120009%09red/oas:101102733%09red
HIF-1 signaling pathway	KEGG PATHWAY	oas04066	11	109	0.227623	0.997933	105609336|554263|443302|101108228|106991605|101113850|105605727|101103341|443005|101110626|497272	http://www.genome.jp/kegg-bin/show_pathway?oas04066/oas:497272%09red/oas:443077%09red/oas:101113850%09red/oas:554263%09red/oas:101107690%09red/oas:101119242%09red/oas:443005%09red/oas:443302%09red/oas:101110626%09red/oas:101108228%09red/oas:101103341%09red
Biosynthesis of amino acids	KEGG PATHWAY	oas01230	8	75	0.231579	0.997933	101106412|101108532|101116797|101113161|101111328|105603519|443005|101102207	http://www.genome.jp/kegg-bin/show_pathway?oas01230/oas:101102207%09red/oas:101111328%09red/oas:101113161%09red/oas:101108532%09red/oas:101107229%09red/oas:101106412%09red/oas:101116797%09red/oas:443005%09red
Thyroid cancer	KEGG PATHWAY	oas05216	4	31	0.232286	0.997933	106991173|443513|100144763|101110985	http://www.genome.jp/kegg-bin/show_pathway?oas05216/oas:101118433%09red/oas:101110985%09red/oas:100144763%09red/oas:443513%09red
Malaria	KEGG PATHWAY	oas05144	6	53	0.236488	0.997933	101113185|554263|101114861|105606081|443064|100147790	http://www.genome.jp/kegg-bin/show_pathway?oas05144/oas:443064%09red/oas:101113185%09red/oas:100147790%09red/oas:101106433%09red/oas:554263%09red/oas:101114861%09red
GnRH signaling pathway	KEGG PATHWAY	oas04912	9	87	0.237025	0.997933	101119215|101113850|105606828|101116105|101118185|101116562|101122959|101115047|101122401	http://www.genome.jp/kegg-bin/show_pathway?oas04912/oas:101115216%09red/oas:101116562%09red/oas:101113850%09red/oas:101122959%09red/oas:101115047%09red/oas:101122401%09red/oas:101119215%09red/oas:101118185%09red/oas:101116105%09red
Toxoplasmosis	KEGG PATHWAY	oas05145	13	134	0.239794	0.997933	554263|101108228|101110435|101119930|100144749|101110953|101122429|106991605|780444|101122959|101115047|101120871|443064	http://www.genome.jp/kegg-bin/show_pathway?oas05145/oas:101120871%09red/oas:101115047%09red/oas:443064%09red/oas:101110953%09red/oas:101122959%09red/oas:101110435%09red/oas:100144749%09red/oas:101122429%09red/oas:101119930%09red/oas:780444%09red/oas:101119242%09red/oas:101108228%09red/oas:554263%09red
Neurotrophin signaling pathway	KEGG PATHWAY	oas04722	12	123	0.24583	0.997933	101108228|105606828|443059|106991605|101113850|780444|101115714|101116015|101104540|101103341|101102488|101114713	http://www.genome.jp/kegg-bin/show_pathway?oas04722/oas:101115714%09red/oas:101115216%09red/oas:101102488%09red/oas:101113850%09red/oas:101116015%09red/oas:443059%09red/oas:780444%09red/oas:101119242%09red/oas:101104540%09red/oas:101108228%09red/oas:101103341%09red/oas:101114713%09red
Regulation of autophagy	KEGG PATHWAY	oas04140	4	32	0.247929	0.997933	101108751|101115063|101103839|105602567	http://www.genome.jp/kegg-bin/show_pathway?oas04140/oas:101115063%09red/oas:101103425%09red/oas:101103839%09red/oas:100913170%09red
Non-small cell lung cancer	KEGG PATHWAY	oas05223	6	54	0.248408	0.997933	100144763|101110953|106991605|101110437|780444|101103341	http://www.genome.jp/kegg-bin/show_pathway?oas05223/oas:101110437%09red/oas:101110953%09red/oas:100144763%09red/oas:780444%09red/oas:101119242%09red/oas:101103341%09red
Pancreatic secretion	KEGG PATHWAY	oas04972	10	100	0.249665	0.997933	101101873|101103751|101116105|101102708|101121046|101116267|106991476|105605341|101122401|101117700	http://www.genome.jp/kegg-bin/show_pathway?oas04972/oas:101107675%09red/oas:101117700%09red/oas:101116002%09red/oas:101103751%09red/oas:101116750%09red/oas:101111268%09red/oas:101101873%09red/oas:101116105%09red/oas:101122401%09red/oas:101121046%09red
Carbohydrate digestion and absorption	KEGG PATHWAY	oas04973	5	43	0.249819	0.997933	106991605|105605727|101114215|106991689|101103751	http://www.genome.jp/kegg-bin/show_pathway?oas04973/oas:101119242%09red/oas:101114215%09red/oas:101103751%09red/oas:101107690%09red
Pertussis	KEGG PATHWAY	oas05133	8	77	0.251407	0.997933	554263|101101871|101108228|105606828|101121454|105612706|443064|101123419	http://www.genome.jp/kegg-bin/show_pathway?oas05133/oas:101115216%09red/oas:443064%09red/oas:101123419%09red/oas:101121454%09red/oas:101101871%09red/oas:101108228%09red/oas:554263%09red
Steroid hormone biosynthesis	KEGG PATHWAY	oas00140	7	66	0.256263	0.997933	101105651|767576|101109214|101102377|101112590|105604882|101112384	http://www.genome.jp/kegg-bin/show_pathway?oas00140/oas:767576%09red/oas:101105651%09red/oas:100568286%09red/oas:101112590%09red/oas:101112384%09red/oas:101109214%09red
TGF-beta signaling pathway	KEGG PATHWAY	oas04350	8	78	0.261517	0.997933	443304|101103793|443174|105606081|443243|106990980|101114117|443156	http://www.genome.jp/kegg-bin/show_pathway?oas04350/oas:443156%09red/oas:101116499%09red/oas:101114117%09red/oas:101103793%09red/oas:101106433%09red/oas:443174%09red/oas:443243%09red/oas:443304%09red
Ubiquitin mediated proteolysis	KEGG PATHWAY	oas04120	14	149	0.262589	0.997933	106990451|101102256|101112440|101106605|101119930|101120352|101102698|101123012|101107439|101123668|101110435|101115993|101107962|101121218	http://www.genome.jp/kegg-bin/show_pathway?oas04120/oas:101110435%09red/oas:100302360%09red/oas:101109483%09red/oas:101106605%09red/oas:101102698%09red/oas:101103036%09red/oas:101121218%09red/oas:101123668%09red/oas:101119930%09red/oas:101107439%09red/oas:101115993%09red/oas:101120352%09red/oas:101112440%09red
Salivary secretion	KEGG PATHWAY	oas04970	9	90	0.265046	0.997933	101101873|101103751|105606828|101116105|106991476|101121046|101105728|105605341|101122401	http://www.genome.jp/kegg-bin/show_pathway?oas04970/oas:101115216%09red/oas:101118594%09red/oas:101103751%09red/oas:101116750%09red/oas:101111268%09red/oas:101101873%09red/oas:101116105%09red/oas:101122401%09red/oas:101121046%09red
Amphetamine addiction	KEGG PATHWAY	oas05031	7	67	0.267312	0.997933	101112696|101113586|105606828|101107485|101113850|101116562|101102915	http://www.genome.jp/kegg-bin/show_pathway?oas05031/oas:101115216%09red/oas:101116562%09red/oas:101113850%09red/oas:101107485%09red/oas:101113586%09red/oas:101102915%09red/oas:101112696%09red
Axon guidance	KEGG PATHWAY	oas04360	12	127	0.277762	0.997933	101114815|101115414|101119239|101105624|101110575|101120025|101103994|101110900|101120475|101107882|101122420|101107592	http://www.genome.jp/kegg-bin/show_pathway?oas04360/oas:101107882%09red/oas:101103994%09red/oas:101107592%09red/oas:101110575%09red/oas:101122420%09red/oas:101105624%09red/oas:101120475%09red/oas:101115414%09red/oas:101119239%09red/oas:101114815%09red/oas:101120025%09red/oas:101110900%09red
Phosphatidylinositol signaling system	KEGG PATHWAY	oas04070	8	80	0.282086	0.997933	101115415|101114659|101103674|101108766|105606828|101116105|101103341|101122850	http://www.genome.jp/kegg-bin/show_pathway?oas04070/oas:101115216%09red/oas:101114659%09red/oas:101103674%09red/oas:101122850%09red/oas:101116105%09red/oas:101108766%09red/oas:101115415%09red/oas:101103341%09red
Natural killer cell mediated cytotoxicity	KEGG PATHWAY	oas04650	10	105	0.294634	0.997933	105609264|443546|101108034|443429|101119239|443436|101113279|101103341|101107544|101107592	http://www.genome.jp/kegg-bin/show_pathway?oas04650/oas:101119239%09red/oas:443429%09red/oas:443126%09red/oas:443436%09red/oas:101113279%09red/oas:101107592%09red/oas:101108034%09red/oas:443546%09red/oas:101107544%09red/oas:101103341%09red
Acute myeloid leukemia	KEGG PATHWAY	oas05221	6	58	0.297582	0.997933	101108228|100144763|106991605|101119756|780444|101119486	http://www.genome.jp/kegg-bin/show_pathway?oas05221/oas:101119756%09red/oas:100144763%09red/oas:101119486%09red/oas:780444%09red/oas:101119242%09red/oas:101108228%09red
Cytosolic DNA-sensing pathway	KEGG PATHWAY	oas04623	6	58	0.297582	0.997933	101103683|105606212|101115446|101119838|101116536|101108228	http://www.genome.jp/kegg-bin/show_pathway?oas04623/oas:101119838%09red/oas:101103683%09red/oas:101116536%09red/oas:101104169%09red/oas:101115446%09red/oas:101108228%09red
PPAR signaling pathway	KEGG PATHWAY	oas03320	7	70	0.301168	0.997933	101120396|101114861|101120221|101116051|101121460|443513|101114609	http://www.genome.jp/kegg-bin/show_pathway?oas03320/oas:101121460%09red/oas:443513%09red/oas:101114861%09red/oas:101118587%09red/oas:101116051%09red/oas:101120396%09red/oas:101114609%09red
Jak-STAT signaling pathway	KEGG PATHWAY	oas04630	15	167	0.305837	0.997933	105609264|105613815|101116168|105605313|101123199|443302|101113991|443227|101113424|101102134|100144763|106991605|101118070|101118168|443064	http://www.genome.jp/kegg-bin/show_pathway?oas04630/oas:101113424%09red/oas:443126%09red/oas:443064%09red/oas:101123199%09red/oas:101102134%09red/oas:101119242%09red/oas:101115898%09red/oas:443227%09red/oas:100144763%09red/oas:101109654%09red/oas:101118070%09red/oas:101113991%09red/oas:443302%09red/oas:101115509%09red/oas:101118168%09red
Influenza A	KEGG PATHWAY	oas05164	16	180	0.31106	0.997933	105609264|101117864|101103683|554263|101108228|101122104|105608566|100144749|101110953|101119838|106991605|101121197|101122959|101115047|101120871|443064	http://www.genome.jp/kegg-bin/show_pathway?oas05164/oas:101120871%09red/oas:101115047%09red/oas:101119838%09red/oas:443126%09red/oas:443064%09red/oas:101110953%09red/oas:101122104%09red/oas:101103683%09red/oas:101122959%09red/oas:100144749%09red/oas:101121197%09red/oas:101117864%09red/oas:101119242%09red/oas:780446%09red/oas:101108228%09red/oas:554263%09red
Folate biosynthesis	KEGG PATHWAY	oas00790	2	14	0.313763	0.997933	101111439|101106721	http://www.genome.jp/kegg-bin/show_pathway?oas00790/oas:101111439%09red/oas:101106721%09red
Ras signaling pathway	KEGG PATHWAY	oas04014	20	233	0.333891	0.997933	101104023|105604135|101107882|101115414|780460|101108228|105606828|101110575|101117700|101102708|106991605|105605688|101110437|101105624|780444|101104540|101103341|105614896|101107592|497272	http://www.genome.jp/kegg-bin/show_pathway?oas04014/oas:101107675%09red/oas:101110437%09red/oas:101115216%09red/oas:497272%09red/oas:101117700%09red/oas:101116004%09red/oas:101104540%09red/oas:101118864%09red/oas:101107592%09red/oas:101110575%09red/oas:101105624%09red/oas:101104023%09red/oas:101107882%09red/oas:780444%09red/oas:101119242%09red/oas:101115414%09red/oas:101108228%09red/oas:101103341…
Inositol phosphate metabolism	KEGG PATHWAY	oas00562	6	61	0.335589	0.997933	101115415|101103674|101108766|101116105|101103341|101122850	http://www.genome.jp/kegg-bin/show_pathway?oas00562/oas:101103674%09red/oas:101122850%09red/oas:101116105%09red/oas:101108766%09red/oas:101115415%09red/oas:101103341%09red
Glycosphingolipid biosynthesis - lacto and neolacto series	KEGG PATHWAY	oas00601	3	26	0.336969	0.997933	105608435|100127212|101108248	http://www.genome.jp/kegg-bin/show_pathway?oas00601/oas:101108248%09red/oas:100127212%09red/oas:101123063%09red
Glycosphingolipid biosynthesis - globo series	KEGG PATHWAY	oas00603	2	15	0.340383	0.997933	105608435|101108248	http://www.genome.jp/kegg-bin/show_pathway?oas00603/oas:101108248%09red/oas:101123063%09red
Butirosin and neomycin biosynthesis	KEGG PATHWAY	oas00524	1	5	0.355774	0.997933	105605727	http://www.genome.jp/kegg-bin/show_pathway?oas00524/oas:101107690%09red
Viral myocarditis	KEGG PATHWAY	oas05416	7	75	0.359247	0.997933	494441|100144763|101110953|100144749|106990117|101120871|101107592	http://www.genome.jp/kegg-bin/show_pathway?oas05416/oas:101120871%09red/oas:101110953%09red/oas:494441%09red/oas:101107592%09red/oas:100144749%09red/oas:100144763%09red/oas:101104866%09red
Inflammatory mediator regulation of TRP channels	KEGG PATHWAY	oas04750	9	100	0.364156	0.997933	105606828|101116105|101113850|101120562|101122959|101104540|101103341|101115047|101122401	http://www.genome.jp/kegg-bin/show_pathway?oas04750/oas:101115216%09red/oas:101120562%09red/oas:101113850%09red/oas:101122959%09red/oas:101115047%09red/oas:101122401%09red/oas:101116105%09red/oas:101104540%09red/oas:101103341%09red
RNA degradation	KEGG PATHWAY	oas03018	7	76	0.371006	0.997933	101121671|101123655|101110083|101111075|101107815|101121092|101114475	http://www.genome.jp/kegg-bin/show_pathway?oas03018/oas:101123655%09red/oas:101121671%09red/oas:101114475%09red/oas:101110083%09red/oas:101107815%09red/oas:101121092%09red/oas:101111075%09red
RIG-I-like receptor signaling pathway	KEGG PATHWAY	oas04622	7	76	0.371006	0.997933	101103683|101105235|101108228|101103677|101119838|101113136|443064	http://www.genome.jp/kegg-bin/show_pathway?oas04622/oas:101119838%09red/oas:443064%09red/oas:101103683%09red/oas:101108632%09red/oas:101103677%09red/oas:101108228%09red/oas:101105235%09red
Arginine and proline metabolism	KEGG PATHWAY	oas00330	6	64	0.374096	0.997933	105609336|101114573|101106412|101108520|101113161|101102207	http://www.genome.jp/kegg-bin/show_pathway?oas00330/oas:101102207%09red/oas:443077%09red/oas:101113161%09red/oas:101108520%09red/oas:101106412%09red/oas:101114573%09red
Vascular smooth muscle contraction	KEGG PATHWAY	oas04270	11	126	0.375316	0.997933	101119215|101110786|443050|105606828|101116105|101102708|101122546|100302624|101117700|101116562|101122401	http://www.genome.jp/kegg-bin/show_pathway?oas04270/oas:101107675%09red/oas:101115216%09red/oas:101116562%09red/oas:101117700%09red/oas:101119215%09red/oas:101122401%09red/oas:101110786%09red/oas:101116105%09red/oas:100302624%09red/oas:443050%09red/oas:101122546%09red
Endometrial cancer	KEGG PATHWAY	oas05213	5	52	0.376625	0.997933	106991605|105604958|100144763|101110953|780444	http://www.genome.jp/kegg-bin/show_pathway?oas05213/oas:780444%09red/oas:101119242%09red/oas:100144763%09red/oas:101123346%09red/oas:101110953%09red
Staphylococcus aureus infection	KEGG PATHWAY	oas05150	6	65	0.386973	0.997933	101101871|105612706|100144749|101104560|101120871|101123419	http://www.genome.jp/kegg-bin/show_pathway?oas05150/oas:101104560%09red/oas:101120871%09red/oas:101101871%09red/oas:100144749%09red/oas:101123419%09red
Phototransduction	KEGG PATHWAY	oas04744	3	29	0.396116	0.997933	105606828|101108609|101123241	http://www.genome.jp/kegg-bin/show_pathway?oas04744/oas:101108609%09red/oas:101115216%09red/oas:101123241%09red
Fc epsilon RI signaling pathway	KEGG PATHWAY	oas04664	6	66	0.399848	0.997933	105602401|106991605|101122959|101103341|101115047|101107592	http://www.genome.jp/kegg-bin/show_pathway?oas04664/oas:443203%09red/oas:101115047%09red/oas:101122959%09red/oas:101107592%09red/oas:101119242%09red/oas:101103341%09red
Glycine, serine and threonine metabolism	KEGG PATHWAY	oas00260	4	42	0.410652	0.997933	101103304|101108532|101108191|101111328	http://www.genome.jp/kegg-bin/show_pathway?oas00260/oas:101106783%09red/oas:101111328%09red/oas:101108191%09red/oas:101108532%09red
Synaptic vesicle cycle	KEGG PATHWAY	oas04721	6	67	0.412707	0.997933	101109534|101112696|101110043|101108392|101118731|101117328	http://www.genome.jp/kegg-bin/show_pathway?oas04721/oas:101110043%09red/oas:101109534%09red/oas:101108392%09red/oas:101112696%09red/oas:101118731%09red/oas:101117328%09red
Fructose and mannose metabolism	KEGG PATHWAY	oas00051	3	30	0.415548	0.997933	105605727|101110626|101113479	http://www.genome.jp/kegg-bin/show_pathway?oas00051/oas:101113479%09red/oas:101110626%09red/oas:101107690%09red
Glycosaminoglycan biosynthesis - chondroitin sulfate / dermatan sulfate	KEGG PATHWAY	oas00532	2	18	0.417912	0.997933	101118845|101119189	http://www.genome.jp/kegg-bin/show_pathway?oas00532/oas:101119189%09red/oas:101118845%09red
Ribosome biogenesis in eukaryotes	KEGG PATHWAY	oas03008	7	80	0.418146	0.997933	101111281|100216435|101111575|105613621|101122620|101110004|101112350	http://www.genome.jp/kegg-bin/show_pathway?oas03008/oas:101111575%09red/oas:101110004%09red/oas:101111281%09red/oas:100216435%09red/oas:101112386%09red/oas:101112350%09red/oas:101122620%09red
B cell receptor signaling pathway	KEGG PATHWAY	oas04662	6	69	0.438322	0.997933	101111510|101108228|106991605|101119239|100147790|101107592	http://www.genome.jp/kegg-bin/show_pathway?oas04662/oas:101119239%09red/oas:101107592%09red/oas:100147790%09red/oas:101119242%09red/oas:101108228%09red/oas:101111510%09red
Antigen processing and presentation	KEGG PATHWAY	oas04612	7	82	0.441632	0.997933	101105950|101103752|780470|100144749|106990117|101120871|101102561	http://www.genome.jp/kegg-bin/show_pathway?oas04612/oas:101120871%09red/oas:101103752%09red/oas:101102561%09red/oas:100144749%09red/oas:101104434%09red/oas:780470%09red/oas:101104866%09red
One carbon pool by folate	KEGG PATHWAY	oas00670	2	19	0.442737	0.997933	101116797|101111645	http://www.genome.jp/kegg-bin/show_pathway?oas00670/oas:101111645%09red/oas:101116797%09red
Endocrine and other factor-regulated calcium reabsorption	KEGG PATHWAY	oas04961	4	44	0.44296	0.997933	101103751|101122401|101116105|101117328	http://www.genome.jp/kegg-bin/show_pathway?oas04961/oas:101103751%09red/oas:101116105%09red/oas:101122401%09red/oas:101117328%09red
Cell cycle	KEGG PATHWAY	oas04110	11	134	0.448757	0.997933	101104055|101109557|100144763|101116097|101123012|101102256|101116829|101121088|101114117|101120069|101113178	http://www.genome.jp/kegg-bin/show_pathway?oas04110/oas:101114117%09red/oas:101120069%09red/oas:101109483%09red/oas:101109557%09red/oas:101116097%09red/oas:101116829%09red/oas:100144763%09red/oas:101121088%09red/oas:101113178%09red/oas:101104055%09red
Thyroid hormone synthesis	KEGG PATHWAY	oas04918	6	70	0.451055	0.997933	101115381|101107485|101113586|101103751|101116105|101122401	http://www.genome.jp/kegg-bin/show_pathway?oas04918/oas:101103751%09red/oas:101115381%09red/oas:101122401%09red/oas:101107485%09red/oas:101113586%09red/oas:101116105%09red
Bile secretion	KEGG PATHWAY	oas04976	7	83	0.453319	0.997933	101103751|101118277|105606018|101114215|106991689|101121256|101122401	http://www.genome.jp/kegg-bin/show_pathway?oas04976/oas:101112460%09red/oas:101103751%09red/oas:101122401%09red/oas:101114215%09red/oas:101109105%09red/oas:101118277%09red
Measles	KEGG PATHWAY	oas05162	11	136	0.467051	0.997933	105609264|101103683|554263|100216435|101108228|100144763|101119838|106991605|101120650|101115801|443064	http://www.genome.jp/kegg-bin/show_pathway?oas05162/oas:100216435%09red/oas:101119838%09red/oas:443126%09red/oas:443064%09red/oas:101103683%09red/oas:101115801%09red/oas:100144763%09red/oas:101120650%09red/oas:101119242%09red/oas:101108228%09red/oas:554263%09red
Adherens junction	KEGG PATHWAY	oas04520	6	73	0.488812	0.997933	101123259|101110782|100216435|101109895|105604958|101107592	http://www.genome.jp/kegg-bin/show_pathway?oas04520/oas:101109895%09red/oas:101110782%09red/oas:101107592%09red/oas:100216435%09red/oas:101123346%09red/oas:101123259%09red
Other glycan degradation	KEGG PATHWAY	oas00511	2	21	0.490546	0.997933	101117079|101117379	http://www.genome.jp/kegg-bin/show_pathway?oas00511/oas:101117379%09red/oas:101117846%09red
AMPK signaling pathway	KEGG PATHWAY	oas04152	10	126	0.495405	0.997933	101117245|101107485|101114861|101113586|100144763|106991605|443513|105602567|101108374|101110626	http://www.genome.jp/kegg-bin/show_pathway?oas04152/oas:101110626%09red/oas:101117245%09red/oas:101108374%09red/oas:443513%09red/oas:101113586%09red/oas:101103425%09red/oas:100144763%09red/oas:101119242%09red/oas:101107485%09red/oas:101114861%09red
Amoebiasis	KEGG PATHWAY	oas05146	9	113	0.496624	0.997933	101119215|554263|101108228|101116105|101122429|101102790|101118172|443064|101116713	http://www.genome.jp/kegg-bin/show_pathway?oas05146/oas:101116713%09red/oas:101102790%09red/oas:443064%09red/oas:554263%09red/oas:101119215%09red/oas:101116105%09red/oas:101122429%09red/oas:101108228%09red/oas:101118172%09red
Alzheimer's disease	KEGG PATHWAY	oas05010	15	192	0.498234	0.997933	101102327|105606828|101116105|101110953|100127211|100415906|541606|780444|101116562|105607894|443005|101116820|101102488|100294604|101102915	http://www.genome.jp/kegg-bin/show_pathway?oas05010/oas:101115216%09red/oas:101116562%09red/oas:101111553%09red/oas:101110953%09red/oas:100294604%09red/oas:443410%09red/oas:100415906%09red/oas:101102915%09red/oas:101116105%09red/oas:443005%09red/oas:101102327%09red/oas:780444%09red/oas:100127211%09red/oas:541606%09red/oas:101102488%09red
Prostate cancer	KEGG PATHWAY	oas05215	7	87	0.499483	0.997933	101107485|101113586|101108228|100144763|101110953|106991605|780444	http://www.genome.jp/kegg-bin/show_pathway?oas05215/oas:101110953%09red/oas:101107485%09red/oas:101113586%09red/oas:100144763%09red/oas:780444%09red/oas:101119242%09red/oas:101108228%09red
Adipocytokine signaling pathway	KEGG PATHWAY	oas04920	6	74	0.501215	0.997933	101117245|101114861|101105235|101108228|106991605|105602567	http://www.genome.jp/kegg-bin/show_pathway?oas04920/oas:101117245%09red/oas:101103425%09red/oas:101119242%09red/oas:101108228%09red/oas:101114861%09red/oas:101105235%09red
Osteoclast differentiation	KEGG PATHWAY	oas04380	10	127	0.504861	0.997933	105609264|101118799|101105235|101108228|101119239|106991605|443513|101105677|101119756|101115047	http://www.genome.jp/kegg-bin/show_pathway?oas04380/oas:101115047%09red/oas:101118799%09red/oas:101105677%09red/oas:443126%09red/oas:101119756%09red/oas:443513%09red/oas:101119239%09red/oas:101119242%09red/oas:101108228%09red/oas:101105235%09red
Amino sugar and nucleotide sugar metabolism	KEGG PATHWAY	oas00520	4	48	0.505748	0.997933	101120144|105605727|101102893|101106419	http://www.genome.jp/kegg-bin/show_pathway?oas00520/oas:101102893%09red/oas:101106419%09red/oas:101120144%09red/oas:101107690%09red
Cholinergic synapse	KEGG PATHWAY	oas04725	9	114	0.506603	0.997933	101119215|101107485|101113586|101116105|106991605|101113850|101116562|101122655|101122401	http://www.genome.jp/kegg-bin/show_pathway?oas04725/oas:101116562%09red/oas:101113850%09red/oas:101119215%09red/oas:101122401%09red/oas:101107485%09red/oas:101113586%09red/oas:101116105%09red/oas:101122655%09red/oas:101119242%09red
Glycerophospholipid metabolism	KEGG PATHWAY	oas00564	8	101	0.50857	0.997933	101123258|101114659|101104691|101113687|100302343|101117700|101108456|101102708	http://www.genome.jp/kegg-bin/show_pathway?oas00564/oas:101107675%09red/oas:101114659%09red/oas:100302343%09red/oas:101104691%09red/oas:101117700%09red/oas:101108456%09red/oas:101123258%09red/oas:101113687%09red
Melanogenesis	KEGG PATHWAY	oas04916	8	101	0.50857	0.997933	101107485|101113586|105616779|105606828|101116105|101113850|101101932|101122401	http://www.genome.jp/kegg-bin/show_pathway?oas04916/oas:101118762%09red/oas:101115216%09red/oas:101113850%09red/oas:101122401%09red/oas:101107485%09red/oas:101113586%09red/oas:101116105%09red/oas:101101932%09red
RNA transport	KEGG PATHWAY	oas03013	13	167	0.508813	0.997933	101117811|101114746|101112440|494441|106991247|106991946|101117864|101110406|101103217|106990166|101114502|101115801|101116552	http://www.genome.jp/kegg-bin/show_pathway?oas03013/oas:101116552%09red/oas:101117811%09red/oas:494441%09red/oas:101110406%09red/oas:101114502%09red/oas:101104153%09red/oas:101112694%09red/oas:101115801%09red/oas:101118967%09red/oas:101114746%09red/oas:101117864%09red/oas:101112440%09red
Linoleic acid metabolism	KEGG PATHWAY	oas00591	3	35	0.508969	0.997933	101109214|101117700|101102708	http://www.genome.jp/kegg-bin/show_pathway?oas00591/oas:101107675%09red/oas:101117700%09red/oas:101109214%09red
Wnt signaling pathway	KEGG PATHWAY	oas04310	11	141	0.512262	0.997933	101113850|105616779|100216435|101113802|100144763|101116105|101109259|101119239|101101932|101102488|101107592	http://www.genome.jp/kegg-bin/show_pathway?oas04310/oas:101118762%09red/oas:101102488%09red/oas:101113850%09red/oas:101109259%09red/oas:101107592%09red/oas:100216435%09red/oas:101116105%09red/oas:100144763%09red/oas:101113802%09red/oas:101101932%09red/oas:101119239%09red
Signaling pathways regulating pluripotency of stem cells	KEGG PATHWAY	oas04550	11	141	0.512262	0.997933	443304|554264|101110593|105616779|101119700|100302636|106991605|101101932|101103793|101103337|443156	http://www.genome.jp/kegg-bin/show_pathway?oas04550/oas:443156%09red/oas:101118762%09red/oas:101119700%09red/oas:100302636%09red/oas:101110593%09red/oas:101103793%09red/oas:101103337%09red/oas:101119242%09red/oas:101101932%09red/oas:554264%09red/oas:443304%09red
Steroid biosynthesis	KEGG PATHWAY	oas00100	2	22	0.513461	0.997933	100145859|100037702	http://www.genome.jp/kegg-bin/show_pathway?oas00100/oas:100037702%09red/oas:100145859%09red
Vitamin digestion and absorption	KEGG PATHWAY	oas04977	2	22	0.513461	0.997933	106991887|101117014	http://www.genome.jp/kegg-bin/show_pathway?oas04977/oas:101107590%09red/oas:101117014%09red
Legionellosis	KEGG PATHWAY	oas05134	6	75	0.513511	0.997933	554263|101108228|101110953|100302302|443064|101117580	http://www.genome.jp/kegg-bin/show_pathway?oas05134/oas:100302302%09red/oas:443064%09red/oas:101110953%09red/oas:101117580%09red/oas:101108228%09red/oas:554263%09red
Chagas disease (American trypanosomiasis)	KEGG PATHWAY	oas05142	9	115	0.516521	0.997933	101119215|554263|101101871|101108228|101116105|106991605|443436|101114535|443064	http://www.genome.jp/kegg-bin/show_pathway?oas05142/oas:443064%09red/oas:443436%09red/oas:101101871%09red/oas:101119215%09red/oas:101116105%09red/oas:101114535%09red/oas:101119242%09red/oas:101108228%09red/oas:554263%09red
Estrogen signaling pathway	KEGG PATHWAY	oas04915	8	102	0.519097	0.997933	105609336|101107485|101113586|105606828|101116105|106991605|101118185|101122401	http://www.genome.jp/kegg-bin/show_pathway?oas04915/oas:101115216%09red/oas:443077%09red/oas:101122401%09red/oas:101107485%09red/oas:101113586%09red/oas:101118185%09red/oas:101116105%09red/oas:101119242%09red
Cocaine addiction	KEGG PATHWAY	oas05030	4	49	0.520957	0.997933	101108228|101113586|101107485|101102915	http://www.genome.jp/kegg-bin/show_pathway?oas05030/oas:101113586%09red/oas:101102915%09red/oas:101108228%09red/oas:101107485%09red
ECM-receptor interaction	KEGG PATHWAY	oas04512	7	89	0.522099	0.997933	101113832|101114861|105606081|101123425|101102790|101118172|101122429	http://www.genome.jp/kegg-bin/show_pathway?oas04512/oas:101102790%09red/oas:101107299%09red/oas:101106433%09red/oas:101123425%09red/oas:101122429%09red/oas:101118172%09red/oas:101114861%09red
Cytokine-cytokine receptor interaction	KEGG PATHWAY	oas04060	18	235	0.523133	0.997933	443304|105613815|105605313|101103793|101123199|443302|101113991|443227|101102699|101118070|101119957|101117554|101118228|105609264|101114535|101118168|443064|443156	http://www.genome.jp/kegg-bin/show_pathway?oas04060/oas:443156%09red/oas:101117554%09red/oas:101119957%09red/oas:443126%09red/oas:443064%09red/oas:101123199%09red/oas:101118070%09red/oas:101103793%09red/oas:101118228%09red/oas:101102699%09red/oas:443227%09red/oas:101109654%09red/oas:101118168%09red/oas:101114535%09red/oas:101113991%09red/oas:443302%09red/oas:101115509%09red/oas:443304%09red
HTLV-I infection	KEGG PATHWAY	oas05166	21	275	0.524942	0.997933	101118799|101116176|101103533|101114019|105616779|101119239|101108228|101109495|100144763|101119059|100144749|106991605|106990117|101112735|101101932|100126866|101116829|101119756|101120871|443059|101122401	http://www.genome.jp/kegg-bin/show_pathway?oas05166/oas:101120871%09red/oas:101119239%09red/oas:101108228%09red/oas:101118762%09red/oas:101118799%09red/oas:101103533%09red/oas:101112735%09red/oas:101116176%09red/oas:101109495%09red/oas:100144749%09red/oas:101114019%09red/oas:443059%09red/oas:101116829%09red/oas:100144763%09red/oas:101122401%09red/oas:101112422%09red/oas:101119242%09red/oas:101101…
DNA replication	KEGG PATHWAY	oas03030	3	36	0.526715	0.997933	101116176|101104055|101116097	http://www.genome.jp/kegg-bin/show_pathway?oas03030/oas:101116097%09red/oas:101116176%09red/oas:101104055%09red
Bladder cancer	KEGG PATHWAY	oas05219	3	36	0.526715	0.997933	105606081|101115714|100144763	http://www.genome.jp/kegg-bin/show_pathway?oas05219/oas:101115714%09red/oas:101106433%09red/oas:100144763%09red
Glioma	KEGG PATHWAY	oas05214	5	63	0.53014	0.997933	106991605|101103341|105606828|100144763|101113850	http://www.genome.jp/kegg-bin/show_pathway?oas05214/oas:101113850%09red/oas:100144763%09red/oas:101115216%09red/oas:101103341%09red/oas:101119242%09red
Salmonella infection	KEGG PATHWAY	oas05132	7	90	0.533263	0.997933	105616741|554263|105603132|101108228|101116082|105605699|101114535	http://www.genome.jp/kegg-bin/show_pathway?oas05132/oas:101118013%09red/oas:101116082%09red/oas:101114535%09red/oas:101104595%09red/oas:101108228%09red/oas:554263%09red/oas:101120390%09red
Mineral absorption	KEGG PATHWAY	oas04978	4	50	0.535939	0.997933	101103751|101114215|106991689|105605425	http://www.genome.jp/kegg-bin/show_pathway?oas04978/oas:101114215%09red/oas:101103751%09red/oas:101119796%09red
Thyroid hormone signaling pathway	KEGG PATHWAY	oas04919	9	118	0.545868	0.997933	101103751|100144763|101110953|101116105|106991605|101111324|780444|101103341|101122850	http://www.genome.jp/kegg-bin/show_pathway?oas04919/oas:101111324%09red/oas:101110953%09red/oas:101103751%09red/oas:101122850%09red/oas:101116105%09red/oas:100144763%09red/oas:780444%09red/oas:101119242%09red/oas:101103341%09red
p53 signaling pathway	KEGG PATHWAY	oas04115	6	78	0.549663	0.997933	101110594|105606081|443059|101110953|100144763|101117595	http://www.genome.jp/kegg-bin/show_pathway?oas04115/oas:101110594%09red/oas:101110953%09red/oas:443059%09red/oas:101106433%09red/oas:101117595%09red/oas:100144763%09red
FoxO signaling pathway	KEGG PATHWAY	oas04068	10	132	0.551301	0.997933	101117245|101110594|101115839|100144763|101123012|101102256|101110437|100505402|106991605|105602567	http://www.genome.jp/kegg-bin/show_pathway?oas04068/oas:101110437%09red/oas:101115839%09red/oas:101109483%09red/oas:101117245%09red/oas:100505402%09red/oas:101110594%09red/oas:100144763%09red/oas:101119242%09red/oas:101103425%09red
Fatty acid elongation	KEGG PATHWAY	oas00062	2	24	0.557197	0.997933	101121831|101112590	http://www.genome.jp/kegg-bin/show_pathway?oas00062/oas:101121831%09red/oas:101112590%09red
Proteoglycans in cancer	KEGG PATHWAY	oas05205	16	214	0.562971	0.997933	105605699|554263|105616779|100302564|101119576|105606081|100144763|101115623|106991605|101113850|101101932|101122546|101117891|101103341|443325|101118185	http://www.genome.jp/kegg-bin/show_pathway?oas05205/oas:101110420%09red/oas:101118762%09red/oas:443325%09red/oas:101113850%09red/oas:554263%09red/oas:101115623%09red/oas:101117891%09red/oas:101118185%09red/oas:101106433%09red/oas:100144763%09red/oas:100302564%09red/oas:101119242%09red/oas:101101932%09red/oas:101122546%09red/oas:101103341%09red/oas:101120390%09red
MAPK signaling pathway	KEGG PATHWAY	oas04010	19	255	0.568062	0.997933	101104023|105604135|101118996|780460|101108228|101104540|101118799|105605699|106991605|105604182|101105235|101115714|101110437|101116015|101116562|101122959|101120161|101115047|101107592	http://www.genome.jp/kegg-bin/show_pathway?oas04010/oas:101110437%09red/oas:101115714%09red/oas:101115047%09red/oas:101118799%09red/oas:101116562%09red/oas:101116004%09red/oas:101116015%09red/oas:101105235%09red/oas:101122959%09red/oas:101107592%09red/oas:101120390%09red/oas:101120161%09red/oas:101104023%09red/oas:101117122%09red/oas:101119242%09red/oas:780460%09red/oas:101108228%09red/oas:101104…
Purine metabolism	KEGG PATHWAY	oas00230	13	175	0.573249	0.997933	101113475|101116176|101115870|101115446|101108120|101112170|101116536|101114524|101110915|101102594|101104845|100302085|101122401	http://www.genome.jp/kegg-bin/show_pathway?oas00230/oas:101113475%09red/oas:101112170%09red/oas:101116536%09red/oas:101104845%09red/oas:101122401%09red/oas:100302085%09red/oas:101116176%09red/oas:101108120%09red/oas:101114524%09red/oas:101115446%09red/oas:101115870%09red/oas:101102594%09red/oas:101110915%09red
Asthma	KEGG PATHWAY	oas05310	3	39	0.577718	0.997933	105602401|101120871|100144749	http://www.genome.jp/kegg-bin/show_pathway?oas05310/oas:100144749%09red/oas:101120871%09red/oas:443203%09red
Protein export	KEGG PATHWAY	oas03060	2	25	0.57799	0.997933	101106535|101114060	http://www.genome.jp/kegg-bin/show_pathway?oas03060/oas:101114060%09red/oas:101106535%09red
Nicotinate and nicotinamide metabolism	KEGG PATHWAY	oas00760	2	25	0.57799	0.997933	101102021|101113505	http://www.genome.jp/kegg-bin/show_pathway?oas00760/oas:101113505%09red/oas:101102021%09red
Long-term potentiation	KEGG PATHWAY	oas04720	5	67	0.581824	0.997933	101116562|101113850|105606828|101116105|101102915	http://www.genome.jp/kegg-bin/show_pathway?oas04720/oas:101102915%09red/oas:101113850%09red/oas:101115216%09red/oas:101116105%09red/oas:101116562%09red
Carbon metabolism	KEGG PATHWAY	oas01200	8	109	0.59027	0.997933	101112991|101111645|101122731|101108532|105605727|101111328|105603519|443005	http://www.genome.jp/kegg-bin/show_pathway?oas01200/oas:101111645%09red/oas:101111328%09red/oas:101107690%09red/oas:443005%09red/oas:101107229%09red/oas:101112991%09red/oas:101122731%09red/oas:101108532%09red
Lysine degradation	KEGG PATHWAY	oas00310	4	54	0.593363	0.997933	101104086|106991330|101121261|101121766	http://www.genome.jp/kegg-bin/show_pathway?oas00310/oas:101121261%09red/oas:101101916%09red/oas:101121766%09red/oas:101122242%09red
Circadian entrainment	KEGG PATHWAY	oas04713	7	96	0.59784	0.997933	105606828|101116105|101113850|101115714|101116562|101102915|101122401	http://www.genome.jp/kegg-bin/show_pathway?oas04713/oas:101115714%09red/oas:101115216%09red/oas:101116562%09red/oas:101113850%09red/oas:101122401%09red/oas:101102915%09red/oas:101116105%09red
Homologous recombination	KEGG PATHWAY	oas03440	2	26	0.598057	0.997933	101106603|101117517	http://www.genome.jp/kegg-bin/show_pathway?oas03440/oas:101106603%09red/oas:101117517%09red
Melanoma	KEGG PATHWAY	oas05218	5	69	0.606485	0.997933	106991605|780460|105604135|100144763|780444	http://www.genome.jp/kegg-bin/show_pathway?oas05218/oas:780444%09red/oas:101119242%09red/oas:780460%09red/oas:100144763%09red/oas:101116004%09red
Tuberculosis	KEGG PATHWAY	oas05152	14	193	0.606799	0.997933	105616741|554263|101105950|101108228|105606828|100144749|101110953|443059|106991605|101113850|780444|101120871|443064|101102561	http://www.genome.jp/kegg-bin/show_pathway?oas05152/oas:101120871%09red/oas:101115216%09red/oas:443064%09red/oas:101110953%09red/oas:101113850%09red/oas:101102561%09red/oas:100144749%09red/oas:101104595%09red/oas:443059%09red/oas:101104434%09red/oas:780444%09red/oas:101119242%09red/oas:101108228%09red/oas:554263%09red
Riboflavin metabolism	KEGG PATHWAY	oas00740	1	12	0.61435	0.997933	106990384	http://www.genome.jp/kegg-bin/show_pathway?oas00740/oas:101113310%09red
Hippo signaling pathway	KEGG PATHWAY	oas04390	11	153	0.615195	0.997933	101103793|101110782|105616779|101108587|443174|100144763|101101932|106990980|101120947|105615948|105604958	http://www.genome.jp/kegg-bin/show_pathway?oas04390/oas:101118762%09red/oas:101116499%09red/oas:101120947%09red/oas:101110782%09red/oas:101103793%09red/oas:100144763%09red/oas:101108587%09red/oas:101106265%09red/oas:101101932%09red/oas:443174%09red/oas:101123346%09red
Huntington's disease	KEGG PATHWAY	oas05016	15	208	0.616393	0.997933	101107485|101103533|101113586|101110593|101116105|101102327|101119807|443059|101110953|101116037|443513|100415906|105607894|101113084|101117328	http://www.genome.jp/kegg-bin/show_pathway?oas05016/oas:101113586%09red/oas:101110593%09red/oas:101103533%09red/oas:443410%09red/oas:443059%09red/oas:443513%09red/oas:101113084%09red/oas:101110953%09red/oas:101119807%09red/oas:101116105%09red/oas:101116037%09red/oas:101102327%09red/oas:100415906%09red/oas:101107485%09red/oas:101117328%09red
Collecting duct acid secretion	KEGG PATHWAY	oas04966	2	27	0.617396	0.997933	101116166|101110043	http://www.genome.jp/kegg-bin/show_pathway?oas04966/oas:101110043%09red/oas:101116166%09red
Basal cell carcinoma	KEGG PATHWAY	oas05217	4	56	0.620438	0.997933	101119637|101101932|101117666|105616779	http://www.genome.jp/kegg-bin/show_pathway?oas05217/oas:101118762%09red/oas:101101932%09red/oas:101117666%09red/oas:101119637%09red
mRNA surveillance pathway	KEGG PATHWAY	oas03015	7	99	0.628339	0.997933	101115155|101115400|105608566|101108374|101108367|101105838|101102770	http://www.genome.jp/kegg-bin/show_pathway?oas03015/oas:101115155%09red/oas:101108374%09red/oas:101108367%09red/oas:101105838%09red/oas:780446%09red/oas:101102770%09red/oas:101115400%09red
Focal adhesion	KEGG PATHWAY	oas04510	15	210	0.630256	0.997933	101102790|101119930|101107882|105606081|100144763|101117156|106991605|101118172|101112735|105605699|101122546|780444|100127211|101122429|101107592	http://www.genome.jp/kegg-bin/show_pathway?oas04510/oas:101107882%09red/oas:101102790%09red/oas:101117156%09red/oas:101122546%09red/oas:101112735%09red/oas:101107592%09red/oas:101122429%09red/oas:101106433%09red/oas:100144763%09red/oas:101119930%09red/oas:101119242%09red/oas:780444%09red/oas:100127211%09red/oas:101118172%09red/oas:101120390%09red
Propanoate metabolism	KEGG PATHWAY	oas00640	2	28	0.636012	0.997933	101112991|101122731	http://www.genome.jp/kegg-bin/show_pathway?oas00640/oas:101122731%09red/oas:101112991%09red
MicroRNAs in cancer	KEGG PATHWAY	oas05206	13	184	0.641315	0.997933	101103793|101112440|101119576|105606081|100144763|101115714|101111324|100505402|101103341|101103337|101121256|101108228|101113178	http://www.genome.jp/kegg-bin/show_pathway?oas05206/oas:101110420%09red/oas:101115714%09red/oas:101108228%09red/oas:101111324%09red/oas:101112460%09red/oas:101103341%09red/oas:101103793%09red/oas:101103337%09red/oas:101106433%09red/oas:100144763%09red/oas:100505402%09red/oas:101113178%09red/oas:101112440%09red
Fatty acid biosynthesis	KEGG PATHWAY	oas00061	1	13	0.641612	0.997933	101121911	http://www.genome.jp/kegg-bin/show_pathway?oas00061/oas:101121911%09red
Non-homologous end-joining	KEGG PATHWAY	oas03450	1	13	0.641612	0.997933	101118098	http://www.genome.jp/kegg-bin/show_pathway?oas03450/oas:101118098%09red
Endocytosis	KEGG PATHWAY	oas04144	16	226	0.645253	0.997933	101123146|101110782|101110163|106990245|101122735|101111216|101110159|101107150|101111833|101114868|106990117|106991462|101102555|100302302|101117328|101116491	http://www.genome.jp/kegg-bin/show_pathway?oas04144/oas:101102555%09red/oas:101107266%09red/oas:101122764%09red/oas:101110163%09red/oas:101111833%09red/oas:101116491%09red/oas:101110782%09red/oas:101123146%09red/oas:101107150%09red/oas:101110159%09red/oas:101111216%09red/oas:101122735%09red/oas:101114868%09red/oas:100302302%09red/oas:101117328%09red/oas:101104866%09red
Intestinal immune network for IgA production	KEGG PATHWAY	oas04672	4	58	0.646349	0.997933	654333|101118799|101120871|100144749	http://www.genome.jp/kegg-bin/show_pathway?oas04672/oas:100144749%09red/oas:101120871%09red/oas:101118799%09red/oas:654333%09red
Oocyte meiosis	KEGG PATHWAY	oas04114	8	115	0.64693	0.997933	105606828|101120069|101121472|101113850|101116829|101122850|101123454|101122401	http://www.genome.jp/kegg-bin/show_pathway?oas04114/oas:101115216%09red/oas:101120069%09red/oas:101113850%09red/oas:101121472%09red/oas:101122401%09red/oas:101122850%09red/oas:101116829%09red/oas:101123454%09red
Oxytocin signaling pathway	KEGG PATHWAY	oas04921	11	157	0.647043	0.997933	105609336|105606828|100144763|101116105|101113850|101119239|101122546|101116562|101105428|105602567|101122401	http://www.genome.jp/kegg-bin/show_pathway?oas04921/oas:101115216%09red/oas:101116562%09red/oas:443077%09red/oas:101113850%09red/oas:101122401%09red/oas:101103425%09red/oas:100144763%09red/oas:101116105%09red/oas:101105428%09red/oas:101119239%09red/oas:101122546%09red
Fc gamma R-mediated phagocytosis	KEGG PATHWAY	oas04666	6	87	0.649855	0.997933	101114815|106991605|101110900|101103341|101107592|101102555	http://www.genome.jp/kegg-bin/show_pathway?oas04666/oas:101102555%09red/oas:101103341%09red/oas:101107592%09red/oas:101119242%09red/oas:101114815%09red/oas:101110900%09red
ErbB signaling pathway	KEGG PATHWAY	oas04012	6	87	0.649855	0.997933	101107882|106991605|101113850|780444|101103341|101118185	http://www.genome.jp/kegg-bin/show_pathway?oas04012/oas:101107882%09red/oas:101113850%09red/oas:101118185%09red/oas:780444%09red/oas:101119242%09red/oas:101103341%09red
alpha-Linolenic acid metabolism	KEGG PATHWAY	oas00592	2	29	0.653908	0.997933	101117700|101102708	http://www.genome.jp/kegg-bin/show_pathway?oas00592/oas:101107675%09red/oas:101117700%09red
Glycerolipid metabolism	KEGG PATHWAY	oas00561	4	59	0.658856	0.997933	101103362|101120221|101123258|101114659	http://www.genome.jp/kegg-bin/show_pathway?oas00561/oas:101103362%09red/oas:101118587%09red/oas:101114659%09red/oas:101123258%09red
RNA polymerase	KEGG PATHWAY	oas03020	2	30	0.671094	0.997933	101116536|101115446	http://www.genome.jp/kegg-bin/show_pathway?oas03020/oas:101116536%09red/oas:101115446%09red
Neuroactive ligand-receptor interaction	KEGG PATHWAY	oas04080	20	286	0.674039	0.997933	101102707|105613815|443167|443050|101110782|101104560|101115839|101110444|101109816|101123170|101104572|443137|101116428|101121604|100500782|101114065|101102228|101110604|101123660|101102915	http://www.genome.jp/kegg-bin/show_pathway?oas04080/oas:101123170%09red/oas:101114065%09red/oas:101110782%09red/oas:101115839%09red/oas:101110604%09red/oas:443137%09red/oas:443025%09red/oas:101102915%09red/oas:101104560%09red/oas:101109816%09red/oas:101110444%09red/oas:101121604%09red/oas:101109654%09red/oas:443167%09red/oas:101102707%09red/oas:443050%09red/oas:100500782%09red/oas:101123660%09red…
Other types of O-glycan biosynthesis	KEGG PATHWAY	oas00514	2	31	0.687581	0.997933	101110832|101106785	http://www.genome.jp/kegg-bin/show_pathway?oas00514/oas:101110832%09red/oas:101106785%09red
Mucin type O-Glycan biosynthesis	KEGG PATHWAY	oas00512	2	31	0.687581	0.997933	101110268|101111708	http://www.genome.jp/kegg-bin/show_pathway?oas00512/oas:101110268%09red/oas:101111708%09red
Valine, leucine and isoleucine degradation	KEGG PATHWAY	oas00280	3	47	0.69567	0.997933	101112991|100145857|101122731	http://www.genome.jp/kegg-bin/show_pathway?oas00280/oas:100145857%09red/oas:101122731%09red/oas:101112991%09red
Arachidonic acid metabolism	KEGG PATHWAY	oas00590	5	77	0.696207	0.997933	101122521|105613870|101118441|101117700|101102708	http://www.genome.jp/kegg-bin/show_pathway?oas00590/oas:101107675%09red/oas:101117700%09red/oas:101122521%09red/oas:101118441%09red
Circadian rhythm	KEGG PATHWAY	oas04710	2	32	0.703382	0.997933	101119104|105602567	http://www.genome.jp/kegg-bin/show_pathway?oas04710/oas:101119104%09red/oas:101103425%09red
Galactose metabolism	KEGG PATHWAY	oas00052	2	32	0.703382	0.997933	101120144|105605727	http://www.genome.jp/kegg-bin/show_pathway?oas00052/oas:101120144%09red/oas:101107690%09red
Leishmaniasis	KEGG PATHWAY	oas05140	5	78	0.706365	0.997933	101108228|554263|101120871|443064|100144749	http://www.genome.jp/kegg-bin/show_pathway?oas05140/oas:100144749%09red/oas:101120871%09red/oas:101108228%09red/oas:554263%09red/oas:443064%09red
Progesterone-mediated oocyte maturation	KEGG PATHWAY	oas04914	6	93	0.708488	0.997933	101121472|106991605|101113178|101115870|101123454|101122401	http://www.genome.jp/kegg-bin/show_pathway?oas04914/oas:101121472%09red/oas:101122401%09red/oas:101115870%09red/oas:101119242%09red/oas:101113178%09red/oas:101123454%09red
Fatty acid metabolism	KEGG PATHWAY	oas01212	3	48	0.708504	0.997933	101121831|101121911|101112590	http://www.genome.jp/kegg-bin/show_pathway?oas01212/oas:101121911%09red/oas:101121831%09red/oas:101112590%09red
Aminoacyl-tRNA biosynthesis	KEGG PATHWAY	oas00970	3	48	0.708504	0.997933	101114460|101120491|101105117	http://www.genome.jp/kegg-bin/show_pathway?oas00970/oas:101114460%09red/oas:101105117%09red/oas:101120491%09red
T cell receptor signaling pathway	KEGG PATHWAY	oas04660	7	108	0.711485	0.997933	101118799|101107882|101108228|106991605|101119239|443436|101103341	http://www.genome.jp/kegg-bin/show_pathway?oas04660/oas:101119239%09red/oas:101108228%09red/oas:101107882%09red/oas:443436%09red/oas:101119242%09red/oas:101118799%09red/oas:101103341%09red
Prion diseases	KEGG PATHWAY	oas05020	2	33	0.71851	0.997933	101101871|443059	http://www.genome.jp/kegg-bin/show_pathway?oas05020/oas:443059%09red/oas:101101871%09red
Primary immunodeficiency	KEGG PATHWAY	oas05340	2	33	0.71851	0.997933	101111510|101102698	http://www.genome.jp/kegg-bin/show_pathway?oas05340/oas:101102698%09red/oas:101111510%09red
Serotonergic synapse	KEGG PATHWAY	oas04726	7	109	0.719902	0.997933	101108715|101105651|101116105|101116562|105604882|101112384|101122747	http://www.genome.jp/kegg-bin/show_pathway?oas04726/oas:101105651%09red/oas:101116562%09red/oas:100568286%09red/oas:101122747%09red/oas:101112384%09red/oas:101116105%09red
Ether lipid metabolism	KEGG PATHWAY	oas00565	3	49	0.720918	0.997933	101117700|101104691|101102708	http://www.genome.jp/kegg-bin/show_pathway?oas00565/oas:101107675%09red/oas:101117700%09red/oas:101104691%09red
Bacterial invasion of epithelial cells	KEGG PATHWAY	oas05100	5	80	0.72596	0.997933	101122277|101107633|101114771|105604958|101117328	http://www.genome.jp/kegg-bin/show_pathway?oas05100/oas:101114771%09red/oas:101107633%09red/oas:101122277%09red/oas:101123346%09red/oas:101117328%09red
Selenocompound metabolism	KEGG PATHWAY	oas00450	1	17	0.732711	0.997933	101116797	http://www.genome.jp/kegg-bin/show_pathway?oas00450/oas:101116797%09red
Sulfur metabolism	KEGG PATHWAY	oas00920	1	17	0.732711	0.997933	101102135	http://www.genome.jp/kegg-bin/show_pathway?oas00920/oas:101102135%09red
Tyrosine metabolism	KEGG PATHWAY	oas00350	2	34	0.732984	0.997933	101103304|101113936	http://www.genome.jp/kegg-bin/show_pathway?oas00350/oas:101106783%09red/oas:101113936%09red
Phagosome	KEGG PATHWAY	oas04145	11	169	0.733304	0.997933	101114861|554263|105603132|105606081|100144749|101123053|106990117|101110043|101120871|101114060|101116491	http://www.genome.jp/kegg-bin/show_pathway?oas04145/oas:101120871%09red/oas:101114060%09red/oas:101118013%09red/oas:101110043%09red/oas:101116491%09red/oas:100144749%09red/oas:101106433%09red/oas:101123053%09red/oas:554263%09red/oas:101114861%09red/oas:101104866%09red
African trypanosomiasis	KEGG PATHWAY	oas05143	2	35	0.746818	0.997933	443064|101116105	http://www.genome.jp/kegg-bin/show_pathway?oas05143/oas:101116105%09red/oas:443064%09red
Nitrogen metabolism	KEGG PATHWAY	oas00910	1	18	0.751609	0.997933	101111288	http://www.genome.jp/kegg-bin/show_pathway?oas00910/oas:101111288%09red
Primary bile acid biosynthesis	KEGG PATHWAY	oas00120	1	18	0.751609	0.997933	101121460	http://www.genome.jp/kegg-bin/show_pathway?oas00120/oas:101121460%09red
Glutamatergic synapse	KEGG PATHWAY	oas04724	7	113	0.751886	0.997933	101110444|101119297|101116105|101116562|101114065|101122401|101102915	http://www.genome.jp/kegg-bin/show_pathway?oas04724/oas:101114065%09red/oas:101116562%09red/oas:101110444%09red/oas:101122401%09red/oas:101102915%09red/oas:101116105%09red/oas:101119297%09red
NOD-like receptor signaling pathway	KEGG PATHWAY	oas04621	3	52	0.755684	0.997933	101116939|101108228|101119930	http://www.genome.jp/kegg-bin/show_pathway?oas04621/oas:101116939%09red/oas:101108228%09red/oas:101119930%09red
Alanine, aspartate and glutamate metabolism	KEGG PATHWAY	oas00250	2	36	0.760032	0.997933	101106412|101108120	http://www.genome.jp/kegg-bin/show_pathway?oas00250/oas:101106412%09red/oas:101108120%09red
Taste transduction	KEGG PATHWAY	oas04742	2	36	0.760032	0.997933	101121535|443488	http://www.genome.jp/kegg-bin/show_pathway?oas04742/oas:101121535%09red/oas:443488%09red
Pyrimidine metabolism	KEGG PATHWAY	oas00240	6	99	0.760048	0.997933	101116176|101115446|101104845|101112170|101116536|101102378	http://www.genome.jp/kegg-bin/show_pathway?oas00240/oas:101112170%09red/oas:101116536%09red/oas:101102378%09red/oas:101104845%09red/oas:101116176%09red/oas:101115446%09red
Rheumatoid arthritis	KEGG PATHWAY	oas05323	6	100	0.767951	0.997933	554263|101110043|100144749|101114535|101120871|497272	http://www.genome.jp/kegg-bin/show_pathway?oas05323/oas:101120871%09red/oas:497272%09red/oas:101110043%09red/oas:100144749%09red/oas:101114535%09red/oas:554263%09red
Dopaminergic synapse	KEGG PATHWAY	oas04728	8	131	0.773738	0.997933	101108374|101107485|101113586|105606828|101116105|106991605|101113850|101116562	http://www.genome.jp/kegg-bin/show_pathway?oas04728/oas:101115216%09red/oas:101116562%09red/oas:101113850%09red/oas:101108374%09red/oas:101107485%09red/oas:101113586%09red/oas:101116105%09red/oas:101119242%09red
Arrhythmogenic right ventricular cardiomyopathy (ARVC)	KEGG PATHWAY	oas05412	4	70	0.776374	0.997933	101116562|105604958|101119486|105605931	http://www.genome.jp/kegg-bin/show_pathway?oas05412/oas:101123346%09red/oas:101116562%09red/oas:101104733%09red/oas:101119486%09red
Viral carcinogenesis	KEGG PATHWAY	oas05203	14	220	0.777329	0.997933	101103683|101107485|101113586|101105235|101108228|101108012|100144763|443059|101123012|106990117|101102256|101102343|780444|101109874	http://www.genome.jp/kegg-bin/show_pathway?oas05203/oas:101109874%09red/oas:101108012%09red/oas:101102343%09red/oas:101103683%09red/oas:101109483%09red/oas:101107485%09red/oas:101113586%09red/oas:443059%09red/oas:100144763%09red/oas:780444%09red/oas:101108228%09red/oas:101105235%09red/oas:101104866%09red
Hepatitis C	KEGG PATHWAY	oas05160	8	132	0.780422	0.997933	105609264|101103683|101105235|101108228|106991605|780444|101119838|100147790	http://www.genome.jp/kegg-bin/show_pathway?oas05160/oas:101119838%09red/oas:443126%09red/oas:101103683%09red/oas:100147790%09red/oas:780444%09red/oas:101119242%09red/oas:101108228%09red/oas:101105235%09red
Aldosterone-regulated sodium reabsorption	KEGG PATHWAY	oas04960	2	39	0.796137	0.997933	101103751|443488	http://www.genome.jp/kegg-bin/show_pathway?oas04960/oas:101103751%09red/oas:443488%09red
Phenylalanine metabolism	KEGG PATHWAY	oas00360	1	21	0.800662	0.997933	101103304	http://www.genome.jp/kegg-bin/show_pathway?oas00360/oas:101106783%09red
Maturity onset diabetes of the young	KEGG PATHWAY	oas04950	1	21	0.800662	0.997933	554264	http://www.genome.jp/kegg-bin/show_pathway?oas04950/oas:554264%09red
Cysteine and methionine metabolism	KEGG PATHWAY	oas00270	2	40	0.807058	0.997933	101116797|101102135	http://www.genome.jp/kegg-bin/show_pathway?oas00270/oas:101102135%09red/oas:101116797%09red
Chemokine signaling pathway	KEGG PATHWAY	oas04062	11	182	0.809662	0.997933	101110782|101108228|101118228|101114771|101116105|106991605|101104023|101114535|101122401|101119957|101107592	http://www.genome.jp/kegg-bin/show_pathway?oas04062/oas:101119957%09red/oas:101114771%09red/oas:101110782%09red/oas:101104023%09red/oas:101122401%09red/oas:101116105%09red/oas:101107592%09red/oas:101118228%09red/oas:101114535%09red/oas:101119242%09red/oas:101108228%09red
Proximal tubule bicarbonate reclamation	KEGG PATHWAY	oas04964	1	22	0.814758	0.997933	101103751	http://www.genome.jp/kegg-bin/show_pathway?oas04964/oas:101103751%09red
Glycosaminoglycan degradation	KEGG PATHWAY	oas00531	1	22	0.814758	0.997933	101117891	http://www.genome.jp/kegg-bin/show_pathway?oas00531/oas:101117891%09red
Chronic myeloid leukemia	KEGG PATHWAY	oas05220	4	75	0.818048	0.997933	106991605|101108228|100144763|780444	http://www.genome.jp/kegg-bin/show_pathway?oas05220/oas:780444%09red/oas:101119242%09red/oas:101108228%09red/oas:100144763%09red
Long-term depression	KEGG PATHWAY	oas04730	3	59	0.823236	0.997933	101102228|101119215|101116105	http://www.genome.jp/kegg-bin/show_pathway?oas04730/oas:443025%09red/oas:101116105%09red/oas:101119215%09red
Biosynthesis of unsaturated fatty acids	KEGG PATHWAY	oas01040	1	23	0.827858	0.997933	101112590	http://www.genome.jp/kegg-bin/show_pathway?oas01040/oas:101112590%09red
Histidine metabolism	KEGG PATHWAY	oas00340	1	24	0.840032	0.997933	101108052	http://www.genome.jp/kegg-bin/show_pathway?oas00340/oas:101108052%09red
Tryptophan metabolism	KEGG PATHWAY	oas00380	2	44	0.845692	0.997933	101109214|443531	http://www.genome.jp/kegg-bin/show_pathway?oas00380/oas:101105012%09red/oas:101109214%09red
Proteasome	KEGG PATHWAY	oas03050	2	44	0.845692	0.997933	101102830|101105833	http://www.genome.jp/kegg-bin/show_pathway?oas03050/oas:101110950%09red/oas:101105833%09red
Glycosylphosphatidylinositol(GPI)-anchor biosynthesis	KEGG PATHWAY	oas00563	1	25	0.851346	0.997933	101109018	http://www.genome.jp/kegg-bin/show_pathway?oas00563/oas:101109018%09red
Dorso-ventral axis formation	KEGG PATHWAY	oas04320	1	25	0.851346	0.997933	101111324	http://www.genome.jp/kegg-bin/show_pathway?oas04320/oas:101111324%09red
Glycolysis / Gluconeogenesis	KEGG PATHWAY	oas00010	3	63	0.854166	0.997933	101108532|443005|105605727	http://www.genome.jp/kegg-bin/show_pathway?oas00010/oas:101107690%09red/oas:101108532%09red/oas:443005%09red
Type II diabetes mellitus	KEGG PATHWAY	oas04930	2	45	0.854184	0.997933	101116562|105605727	http://www.genome.jp/kegg-bin/show_pathway?oas04930/oas:101116562%09red/oas:101107690%09red
Prolactin signaling pathway	KEGG PATHWAY	oas04917	4	82	0.865435	0.997933	106991605|105613815|101108228|100144763	http://www.genome.jp/kegg-bin/show_pathway?oas04917/oas:101119242%09red/oas:101108228%09red/oas:100144763%09red/oas:101109654%09red
mTOR signaling pathway	KEGG PATHWAY	oas04150	3	66	0.874154	0.997933	106991605|101117245|105602567	http://www.genome.jp/kegg-bin/show_pathway?oas04150/oas:101119242%09red/oas:101117245%09red/oas:101103425%09red
Peroxisome	KEGG PATHWAY	oas04146	4	84	0.876863	0.997933	101121460|101105648|101106333|101121271	http://www.genome.jp/kegg-bin/show_pathway?oas04146/oas:101121271%09red/oas:101106333%09red/oas:101121460%09red/oas:101105648%09red
Cardiac muscle contraction	KEGG PATHWAY	oas04260	4	84	0.876863	0.997933	101116562|106991173|101102327|101103751	http://www.genome.jp/kegg-bin/show_pathway?oas04260/oas:101103751%09red/oas:101118433%09red/oas:101116562%09red/oas:101102327%09red
N-Glycan biosynthesis	KEGG PATHWAY	oas00510	2	48	0.87716	0.997933	101112896|105605821	http://www.genome.jp/kegg-bin/show_pathway?oas00510/oas:101103326%09red/oas:101112896%09red
Tight junction	KEGG PATHWAY	oas04530	7	135	0.88164	0.997933	101110782|100216435|101108844|101117156|101120768|106991605|105604958	http://www.genome.jp/kegg-bin/show_pathway?oas04530/oas:101110782%09red/oas:101120768%09red/oas:100216435%09red/oas:101123346%09red/oas:101117156%09red/oas:101119242%09red/oas:101108844%09red
Lysosome	KEGG PATHWAY	oas04142	6	119	0.883321	0.997933	101119310|101105493|780470|101117379|100145859|101117328	http://www.genome.jp/kegg-bin/show_pathway?oas04142/oas:101117379%09red/oas:101119310%09red/oas:101105493%09red/oas:780470%09red/oas:101117328%09red/oas:100145859%09red
Pentose phosphate pathway	KEGG PATHWAY	oas00030	1	30	0.896989	0.997933	105603519	http://www.genome.jp/kegg-bin/show_pathway?oas00030/oas:101107229%09red
Regulation of actin cytoskeleton	KEGG PATHWAY	oas04810	12	220	0.900782	0.997933	105604135|101114815|101107882|780460|101119576|101104720|101117156|101110900|101122546|101109895|101105872|101107592	http://www.genome.jp/kegg-bin/show_pathway?oas04810/oas:101110420%09red/oas:101107882%09red/oas:101122546%09red/oas:101109895%09red/oas:101116004%09red/oas:101107592%09red/oas:101105872%09red/oas:101117156%09red/oas:780460%09red/oas:101114815%09red/oas:101104720%09red/oas:101110900%09red
Hedgehog signaling pathway	KEGG PATHWAY	oas04340	2	53	0.908151	0.997933	101119637|101117666	http://www.genome.jp/kegg-bin/show_pathway?oas04340/oas:101119637%09red/oas:101117666%09red
beta-Alanine metabolism	KEGG PATHWAY	oas00410	1	32	0.911047	0.997933	101103304	http://www.genome.jp/kegg-bin/show_pathway?oas00410/oas:101106783%09red
Insulin signaling pathway	KEGG PATHWAY	oas04910	7	144	0.915291	0.997933	105606828|101106022|106991605|105605727|105602567|780444|101115870	http://www.genome.jp/kegg-bin/show_pathway?oas04910/oas:101115216%09red/oas:101107690%09red/oas:101103425%09red/oas:101115870%09red/oas:101106022%09red/oas:780444%09red/oas:101119242%09red
Ovarian steroidogenesis	KEGG PATHWAY	oas04913	2	56	0.92306	0.997933	101122401|443174	http://www.genome.jp/kegg-bin/show_pathway?oas04913/oas:443174%09red/oas:101122401%09red
Hypertrophic cardiomyopathy (HCM)	KEGG PATHWAY	oas05410	3	77	0.928175	0.997933	101116562|106991173|105602567	http://www.genome.jp/kegg-bin/show_pathway?oas05410/oas:101103425%09red/oas:101118433%09red/oas:101116562%09red
Protein digestion and absorption	KEGG PATHWAY	oas04974	5	115	0.932249	0.997933	101102790|101118172|101103751|105616725|443348	http://www.genome.jp/kegg-bin/show_pathway?oas04974/oas:101103751%09red/oas:101118172%09red/oas:101102790%09red/oas:443348%09red/oas:101120758%09red
Spliceosome	KEGG PATHWAY	oas03040	7	151	0.935423	0.997933	101110452|105611918|101122353|105613621|101117160|101121092|100302350	http://www.genome.jp/kegg-bin/show_pathway?oas03040/oas:101122353%09red/oas:100302350%09red/oas:101117160%09red/oas:101112386%09red/oas:101110452%09red/oas:101114635%09red/oas:101121092%09red
Platelet activation	KEGG PATHWAY	oas04611	6	134	0.936139	0.997933	105609336|101116105|106991605|101112735|101104023|101122401	http://www.genome.jp/kegg-bin/show_pathway?oas04611/oas:443077%09red/oas:101112735%09red/oas:101122401%09red/oas:101116105%09red/oas:101104023%09red/oas:101119242%09red
Porphyrin and chlorophyll metabolism	KEGG PATHWAY	oas00860	1	37	0.938366	0.997933	101105869	http://www.genome.jp/kegg-bin/show_pathway?oas00860/oas:101105869%09red
Drug metabolism - other enzymes	KEGG PATHWAY	oas00983	1	38	0.942727	0.997933	101102378	http://www.genome.jp/kegg-bin/show_pathway?oas00983/oas:101102378%09red
Retinol metabolism	KEGG PATHWAY	oas00830	2	61	0.942952	0.997933	101109214|101117303	http://www.genome.jp/kegg-bin/show_pathway?oas00830/oas:101109214%09red/oas:101117303%09red
Cell adhesion molecules (CAMs)	KEGG PATHWAY	oas04514	7	156	0.947098	0.997933	101106474|101106727|654333|100144749|106990117|101105675|101120871	http://www.genome.jp/kegg-bin/show_pathway?oas04514/oas:101120871%09red/oas:101105675%09red/oas:654333%09red/oas:100144749%09red/oas:101106474%09red/oas:101106727%09red/oas:101104866%09red
Dilated cardiomyopathy	KEGG PATHWAY	oas05414	3	83	0.94772	0.997933	101116562|106991173|101122401	http://www.genome.jp/kegg-bin/show_pathway?oas05414/oas:101118433%09red/oas:101116562%09red/oas:101122401%09red
Leukocyte transendothelial migration	KEGG PATHWAY	oas04670	5	123	0.952735	0.997933	101103341|101119576|105604958|101117156|101107592	http://www.genome.jp/kegg-bin/show_pathway?oas04670/oas:101110420%09red/oas:101103341%09red/oas:101123346%09red/oas:101107592%09red/oas:101117156%09red
Pyruvate metabolism	KEGG PATHWAY	oas00620	1	41	0.954045	0.997933	101108191	http://www.genome.jp/kegg-bin/show_pathway?oas00620/oas:101108191%09red
Non-alcoholic fatty liver disease (NAFLD)	KEGG PATHWAY	oas04932	8	177	0.95432	0.997933	101105235|101102327|443059|106991605|100415906|100505402|101108228|105602567	http://www.genome.jp/kegg-bin/show_pathway?oas04932/oas:100505402%09red/oas:101103425%09red/oas:443059%09red/oas:101102327%09red/oas:100415906%09red/oas:101119242%09red/oas:101108228%09red/oas:101105235%09red
Nicotine addiction	KEGG PATHWAY	oas05033	1	42	0.957297	0.997933	101102915	http://www.genome.jp/kegg-bin/show_pathway?oas05033/oas:101102915%09red
GABAergic synapse	KEGG PATHWAY	oas04727	3	88	0.960096	0.997933	101116562|101121462|101122401	http://www.genome.jp/kegg-bin/show_pathway?oas04727/oas:101122401%09red/oas:101116562%09red/oas:101121462%09red
Systemic lupus erythematosus	KEGG PATHWAY	oas05322	6	145	0.960097	0.997933	101101871|105605616|105612706|100144749|101120871|101123419	http://www.genome.jp/kegg-bin/show_pathway?oas05322/oas:100144749%09red/oas:101120871%09red/oas:101101871%09red/oas:101123419%09red/oas:101105787%09red
Metabolic pathways	KEGG PATHWAY	oas01100	79	1256	0.961264	0.997933	101122521|101106721|101113475|101108052|101120221|101102327|105608435|101103304|101121460|101114544|101102021|101113161|101103341|100302085|106990384|101117700|443531|101103362|101108532|101112991|100127212|101115415|101112590|101108520|101112896|101114659|101106412|101105869|101122850|101111439|100145857|101102135|101117891|101111328|443005|101110268|101102378|101113479|101123258|105609336|10111…	http://www.genome.jp/kegg-bin/show_pathway?oas01100/oas:101107675%09red/oas:101113505%09red/oas:101116176%09red/oas:101104691%09red/oas:101112170%09red/oas:101116536%09red/oas:443410%09red/oas:101111708%09red/oas:101108052%09red/oas:101118441%09red/oas:101111439%09red/oas:101106721%09red/oas:101108120%09red/oas:443005%09red/oas:101116105%09red/oas:101107229%09red/oas:101108766%09red/oas:101121460…
Gap junction	KEGG PATHWAY	oas04540	3	89	0.962216	0.997933	101119215|101116105|101122401	http://www.genome.jp/kegg-bin/show_pathway?oas04540/oas:101116105%09red/oas:101119215%09red/oas:101122401%09red
Renal cell carcinoma	KEGG PATHWAY	oas05211	2	68	0.962743	0.997933	106991605|101107882	http://www.genome.jp/kegg-bin/show_pathway?oas05211/oas:101119242%09red/oas:101107882%09red
Parkinson's disease	KEGG PATHWAY	oas05012	7	166	0.964958	0.997933	101103533|101102327|101110953|101123668|105607894|100294604|100415906	http://www.genome.jp/kegg-bin/show_pathway?oas05012/oas:101110953%09red/oas:100294604%09red/oas:101103533%09red/oas:443410%09red/oas:101123668%09red/oas:101102327%09red/oas:100415906%09red
Morphine addiction	KEGG PATHWAY	oas05032	3	93	0.969679	0.997933	101109816|101115870|101122401	http://www.genome.jp/kegg-bin/show_pathway?oas05032/oas:101109816%09red/oas:101115870%09red/oas:101122401%09red
Sphingolipid metabolism	KEGG PATHWAY	oas00600	1	47	0.970416	0.997933	101117379	http://www.genome.jp/kegg-bin/show_pathway?oas00600/oas:101117379%09red
Starch and sucrose metabolism	KEGG PATHWAY	oas00500	1	49	0.974456	0.997933	105605727	http://www.genome.jp/kegg-bin/show_pathway?oas00500/oas:101107690%09red
Oxidative phosphorylation	KEGG PATHWAY	oas00190	6	159	0.978715	0.997933	101110043|101116166|101102327|100415906|105607894|105603668	http://www.genome.jp/kegg-bin/show_pathway?oas00190/oas:101110043%09red/oas:101109584%09red/oas:443410%09red/oas:101102327%09red/oas:100415906%09red/oas:101116166%09red
Glutathione metabolism	KEGG PATHWAY	oas00480	1	53	0.980957	0.997933	101114544	http://www.genome.jp/kegg-bin/show_pathway?oas00480/oas:101114544%09red
Alcoholism	KEGG PATHWAY	oas05034	7	181	0.981661	0.997933	101107485|105606828|101113586|105605616|101108012|101116015|101102915	http://www.genome.jp/kegg-bin/show_pathway?oas05034/oas:101115216%09red/oas:101116015%09red/oas:101108012%09red/oas:101107485%09red/oas:101113586%09red/oas:101102915%09red/oas:101105787%09red
Retrograde endocannabinoid signaling	KEGG PATHWAY	oas04723	3	104	0.98366	0.997933	101116562|101116105|101122401	http://www.genome.jp/kegg-bin/show_pathway?oas04723/oas:101116105%09red/oas:101116562%09red/oas:101122401%09red
Drug metabolism - cytochrome P450	KEGG PATHWAY	oas00982	1	60	0.988611	0.997933	101109214	http://www.genome.jp/kegg-bin/show_pathway?oas00982/oas:101109214%09red
Metabolism of xenobiotics by cytochrome P450	KEGG PATHWAY	oas00980	1	62	0.990167	0.997933	101109214	http://www.genome.jp/kegg-bin/show_pathway?oas00980/oas:101109214%09red
Chemical carcinogenesis	KEGG PATHWAY	oas05204	1	73	0.995618	0.999507	101109214	http://www.genome.jp/kegg-bin/show_pathway?oas05204/oas:101109214%09red
Olfactory transduction	KEGG PATHWAY	oas04740	34	832	0.999972	0.999972	101117362|101112366|101112762|101104059|101106033|106990286|101103548|101122532|101112464|101121785|101113850|101109909|105606828|101116732|105614369|101108609|101115448|101117974|101109355|101117157|101115201|101107296|101116267|101104427|101122037|101102980|101118776|101104934|101118696|101114385|101118262|101104175|105601967|101106283	http://www.genome.jp/kegg-bin/show_pathway?oas04740/oas:101122532%09red/oas:101105947%09red/oas:101117362%09red/oas:101118696%09red/oas:101116002%09red/oas:101117974%09red/oas:101121785%09red/oas:101117157%09red/oas:101106033%09red/oas:101108609%09red/oas:101104059%09red/oas:101110869%09red/oas:101112366%09red/oas:101107731%09red/oas:101106283%09red/oas:101114385%09red/oas:101103548%09red/oas:101…
--------------------
#Term	Database	ID	Input number	Background number	P-Value	Corrected P-Value	Input	Hyperlink
--------------------
#Term	Database	ID	Input number	Background number	P-Value	Corrected P-Value	Input	Hyperlink
--------------------

## Sheet: MM_FT_vs_ww_FT
##Databases: KEGG PATHWAY
##Statistical test method: hypergeometric test / Fisher's exact test
##FDR correction method: Benjamini and Hochberg
#Term	Database	ID	Input number	Background number	P-Value	Corrected P-Value	Input	Hyperlink
Proteasome	KEGG PATHWAY	oas03050	4	44	0.0178159	0.76222	101119057|101102830|101115834|101110950	http://www.genome.jp/kegg-bin/show_pathway?oas03050/oas:101110950%09red/oas:101115834%09red
Small cell lung cancer	KEGG PATHWAY	oas05222	6	94	0.0186073	0.76222	101110611|101105235|101110953|101106719|101122429|101105176	http://www.genome.jp/kegg-bin/show_pathway?oas05222/oas:101105176%09red/oas:101110953%09red/oas:101106719%09red/oas:101104844%09red/oas:101122429%09red/oas:101105235%09red
Hippo signaling pathway	KEGG PATHWAY	oas04390	8	153	0.0202953	0.76222	101116743|105606058|105606059|101123123|101116499|101114169|101113926|101113409	http://www.genome.jp/kegg-bin/show_pathway?oas04390/oas:101123123%09red/oas:101116499%09red/oas:101114169%09red/oas:101113926%09red/oas:101116743%09red/oas:101113409%09red
RIG-I-like receptor signaling pathway	KEGG PATHWAY	oas04622	5	76	0.0274745	0.76222	101110186|101104719|101105632|101119838|101105235	http://www.genome.jp/kegg-bin/show_pathway?oas04622/oas:101104634%09red/oas:101110186%09red/oas:101104719%09red/oas:101119838%09red/oas:101105235%09red
Fructose and mannose metabolism	KEGG PATHWAY	oas00051	3	30	0.0311911	0.76222	101103393|101107697|443164	http://www.genome.jp/kegg-bin/show_pathway?oas00051/oas:101107697%09red/oas:101103393%09red/oas:443164%09red
Hedgehog signaling pathway	KEGG PATHWAY	oas04340	4	53	0.0312747	0.76222	101120651|101114169|105606058|105606059	http://www.genome.jp/kegg-bin/show_pathway?oas04340/oas:101114169%09red/oas:101120651%09red
Pathways in cancer	KEGG PATHWAY	oas05200	13	336	0.0331197	0.76222	105606058|105606059|101110611|101105235|101120329|101110953|101114169|105605313|101106719|101122038|101120651|101122429|101105176	http://www.genome.jp/kegg-bin/show_pathway?oas05200/oas:101105176%09red/oas:101122038%09red/oas:101110953%09red/oas:101114169%09red/oas:101106719%09red/oas:101104844%09red/oas:101122429%09red/oas:101120651%09red/oas:101107798%09red/oas:101115509%09red/oas:101105235%09red
Galactose metabolism	KEGG PATHWAY	oas00052	3	32	0.0362966	0.76222	443164|101107697|101114825	http://www.genome.jp/kegg-bin/show_pathway?oas00052/oas:101107697%09red/oas:443164%09red/oas:101114825%09red
Basal cell carcinoma	KEGG PATHWAY	oas05217	4	56	0.0367914	0.76222	101120651|101114169|105606058|105606059	http://www.genome.jp/kegg-bin/show_pathway?oas05217/oas:101114169%09red/oas:101120651%09red
Amyotrophic lateral sclerosis (ALS)	KEGG PATHWAY	oas05014	4	58	0.0407604	0.76222	101122959|100846985|101110953|101110611	http://www.genome.jp/kegg-bin/show_pathway?oas05014/oas:101104844%09red/oas:101122959%09red/oas:100846985%09red/oas:101110953%09red
Hepatitis C	KEGG PATHWAY	oas05160	6	132	0.0702373	0.872125	101105235|101105632|101110186|443126|101113409|101119838	http://www.genome.jp/kegg-bin/show_pathway?oas05160/oas:101119838%09red/oas:443126%09red/oas:101110186%09red/oas:101104634%09red/oas:101113409%09red/oas:101105235%09red
Nucleotide excision repair	KEGG PATHWAY	oas03420	3	43	0.0713171	0.872125	105603222|105603915|105606473	http://www.genome.jp/kegg-bin/show_pathway?oas03420/oas:101109650%09red
Jak-STAT signaling pathway	KEGG PATHWAY	oas04630	7	167	0.0737127	0.872125	105605313|105608817|101105632|105602068|443126|443435|105606101	http://www.genome.jp/kegg-bin/show_pathway?oas04630/oas:443126%09red/oas:101104634%09red/oas:101115898%09red/oas:443435%09red/oas:101106364%09red/oas:101115509%09red
Toxoplasmosis	KEGG PATHWAY	oas05145	6	134	0.074154	0.872125	101110611|101110953|101106719|101122959|101122429|101105176	http://www.genome.jp/kegg-bin/show_pathway?oas05145/oas:101105176%09red/oas:101110953%09red/oas:101106719%09red/oas:101122959%09red/oas:101104844%09red/oas:101122429%09red
Endocrine and other factor-regulated calcium reabsorption	KEGG PATHWAY	oas04961	3	44	0.0750479	0.872125	101103490|101115027|101117328	http://www.genome.jp/kegg-bin/show_pathway?oas04961/oas:101115027%09red/oas:101103490%09red/oas:101117328%09red
Transcriptional misregulation in cancer	KEGG PATHWAY	oas05202	7	168	0.0754792	0.872125	101104799|101120216|101120322|101108034|101108719|101114499|101116477	http://www.genome.jp/kegg-bin/show_pathway?oas05202/oas:101108719%09red/oas:101104799%09red/oas:101120216%09red/oas:101116477%09red/oas:101108034%09red/oas:101120322%09red
Ribosome	KEGG PATHWAY	oas03010	9	240	0.0792841	0.872125	100135694|443297|101107072|101117065|101107747|101118198|101112274|101118177|101112058	http://www.genome.jp/kegg-bin/show_pathway?oas03010/oas:100037666%09red/oas:101107747%09red/oas:101112058%09red/oas:101106836%09red/oas:101121710%09red/oas:100135694%09red/oas:100135440%09red/oas:101122127%09red
Huntington's disease	KEGG PATHWAY	oas05016	8	208	0.0849317	0.8767	101116743|101110611|101104793|101114702|101119807|101110953|100415906|101117328	http://www.genome.jp/kegg-bin/show_pathway?oas05016/oas:101110953%09red/oas:101106318%09red/oas:101116743%09red/oas:101119807%09red/oas:101104844%09red/oas:100415906%09red/oas:101117328%09red/oas:101114702%09red
Vitamin digestion and absorption	KEGG PATHWAY	oas04977	2	22	0.0890765	0.8767	101108710|105604856	http://www.genome.jp/kegg-bin/show_pathway?oas04977/oas:101107590%09red/oas:101108710%09red
Influenza A	KEGG PATHWAY	oas05164	7	180	0.0985935	0.89084	101110611|101105632|101110953|443126|101120216|101122959|101119838	http://www.genome.jp/kegg-bin/show_pathway?oas05164/oas:101119838%09red/oas:443126%09red/oas:101110953%09red/oas:101122959%09red/oas:101120216%09red/oas:101104634%09red/oas:101104844%09red
Glycosaminoglycan biosynthesis - heparan sulfate / heparin	KEGG PATHWAY	oas00534	2	24	0.102113	0.89084	101116370|101110949	http://www.genome.jp/kegg-bin/show_pathway?oas00534/oas:101110949%09red/oas:101116370%09red
Hepatitis B	KEGG PATHWAY	oas05161	6	148	0.104952	0.89084	101110611|101105632|101110953|443126|101104719|101119838	http://www.genome.jp/kegg-bin/show_pathway?oas05161/oas:101119838%09red/oas:443126%09red/oas:101110953%09red/oas:101104634%09red/oas:101104719%09red/oas:101104844%09red
Glutathione metabolism	KEGG PATHWAY	oas00480	3	53	0.112224	0.89084	105603753|101114544|100192423	http://www.genome.jp/kegg-bin/show_pathway?oas00480/oas:101118344%09red/oas:101114544%09red
Apoptosis	KEGG PATHWAY	oas04210	4	88	0.127086	0.89084	101105235|101110186|101110953|101110611	http://www.genome.jp/kegg-bin/show_pathway?oas04210/oas:101110186%09red/oas:101104844%09red/oas:101105235%09red/oas:101110953%09red
Ras signaling pathway	KEGG PATHWAY	oas04014	8	233	0.134357	0.89084	101120322|101106480|101113711|101103799|101109393|101122038|101117886|101107545	http://www.genome.jp/kegg-bin/show_pathway?oas04014/oas:101113711%09red/oas:101122038%09red/oas:101106480%09red/oas:101103799%09red/oas:101117886%09red/oas:101109393%09red/oas:101107545%09red/oas:101120322%09red
Cytosolic DNA-sensing pathway	KEGG PATHWAY	oas04623	3	58	0.135354	0.89084	101110186|101105632|101119838	http://www.genome.jp/kegg-bin/show_pathway?oas04623/oas:101104634%09red/oas:101110186%09red/oas:101119838%09red
Phototransduction	KEGG PATHWAY	oas04744	2	29	0.136679	0.89084	101108346|101108609	http://www.genome.jp/kegg-bin/show_pathway?oas04744/oas:101108609%09red/oas:101108346%09red
Pentose and glucuronate interconversions	KEGG PATHWAY	oas00040	2	29	0.136679	0.89084	101107697|101118708	http://www.genome.jp/kegg-bin/show_pathway?oas00040/oas:101107697%09red/oas:101118708%09red
Pentose phosphate pathway	KEGG PATHWAY	oas00030	2	30	0.143871	0.89084	443164|105603519	http://www.genome.jp/kegg-bin/show_pathway?oas00030/oas:443164%09red/oas:101107229%09red
Other types of O-glycan biosynthesis	KEGG PATHWAY	oas00514	2	31	0.151141	0.89084	101116508|101114825	http://www.genome.jp/kegg-bin/show_pathway?oas00514/oas:101114825%09red/oas:101116508%09red
Mucin type O-Glycan biosynthesis	KEGG PATHWAY	oas00512	2	31	0.151141	0.89084	101117847|101114859	http://www.genome.jp/kegg-bin/show_pathway?oas00512/oas:101114859%09red/oas:101117847%09red
Autoimmune thyroid disease	KEGG PATHWAY	oas05320	3	63	0.159952	0.89084	101108034|101105632|101120322	http://www.genome.jp/kegg-bin/show_pathway?oas05320/oas:101104634%09red/oas:101120322%09red/oas:101108034%09red
Arginine and proline metabolism	KEGG PATHWAY	oas00330	3	64	0.165026	0.89084	105603753|101105895|100192423	http://www.genome.jp/kegg-bin/show_pathway?oas00330/oas:101118344%09red/oas:101105895%09red
SNARE interactions in vesicular transport	KEGG PATHWAY	oas04130	2	34	0.17335	0.89084	101104726|101110251	http://www.genome.jp/kegg-bin/show_pathway?oas04130/oas:101122499%09red/oas:101110251%09red
Measles	KEGG PATHWAY	oas05162	5	136	0.173836	0.89084	101120322|101105632|101119838|443126|443435	http://www.genome.jp/kegg-bin/show_pathway?oas05162/oas:101104634%09red/oas:443435%09red/oas:101119838%09red/oas:443126%09red/oas:101120322%09red
Synaptic vesicle cycle	KEGG PATHWAY	oas04721	3	67	0.180523	0.89084	101108426|101115027|101117328	http://www.genome.jp/kegg-bin/show_pathway?oas04721/oas:101115027%09red/oas:101108426%09red/oas:101117328%09red
Base excision repair	KEGG PATHWAY	oas03410	2	36	0.188432	0.89084	101106367|101119344	http://www.genome.jp/kegg-bin/show_pathway?oas03410/oas:101119344%09red/oas:101106367%09red
Toll-like receptor signaling pathway	KEGG PATHWAY	oas04620	4	104	0.190359	0.89084	101122959|101105632|443126|101110186	http://www.genome.jp/kegg-bin/show_pathway?oas04620/oas:101104634%09red/oas:101110186%09red/oas:101122959%09red/oas:443126%09red
Ubiquinone and other terpenoid-quinone biosynthesis	KEGG PATHWAY	oas00130	1	9	0.190533	0.89084	101122814	http://www.genome.jp/kegg-bin/show_pathway?oas00130/oas:101122814%09red
Natural killer cell mediated cytotoxicity	KEGG PATHWAY	oas04650	4	105	0.194608	0.89084	101110137|101108034|101105632|443126	http://www.genome.jp/kegg-bin/show_pathway?oas04650/oas:101104634%09red/oas:101110137%09red/oas:101108034%09red/oas:443126%09red
Arrhythmogenic right ventricular cardiomyopathy (ARVC)	KEGG PATHWAY	oas05412	3	70	0.196393	0.89084	101111737|101104552|101104978	http://www.genome.jp/kegg-bin/show_pathway?oas05412/oas:101111737%09red/oas:101104978%09red/oas:101104552%09red
Viral myocarditis	KEGG PATHWAY	oas05416	3	75	0.223536	0.89084	101110611|101110953|101120322	http://www.genome.jp/kegg-bin/show_pathway?oas05416/oas:101104844%09red/oas:101120322%09red/oas:101110953%09red
Biosynthesis of amino acids	KEGG PATHWAY	oas01230	3	75	0.223536	0.89084	443164|105603519|101113775	http://www.genome.jp/kegg-bin/show_pathway?oas01230/oas:443164%09red/oas:101113775%09red/oas:101107229%09red
Inflammatory bowel disease (IBD)	KEGG PATHWAY	oas05321	3	75	0.223536	0.89084	101118711|101120322|100240742	http://www.genome.jp/kegg-bin/show_pathway?oas05321/oas:100240742%09red/oas:101118711%09red/oas:101120322%09red
Amoebiasis	KEGG PATHWAY	oas05146	4	113	0.229569	0.89084	101111737|101105176|101106719|101122429	http://www.genome.jp/kegg-bin/show_pathway?oas05146/oas:101111737%09red/oas:101106719%09red/oas:101122429%09red/oas:101105176%09red
Glycine, serine and threonine metabolism	KEGG PATHWAY	oas00260	2	42	0.234538	0.89084	101111134|101113775	http://www.genome.jp/kegg-bin/show_pathway?oas00260/oas:101111134%09red/oas:101113775%09red
Alzheimer's disease	KEGG PATHWAY	oas05010	6	192	0.235178	0.89084	101110611|101104793|101114702|101110953|100415906|101104552	http://www.genome.jp/kegg-bin/show_pathway?oas05010/oas:101110953%09red/oas:101106318%09red/oas:101104844%09red/oas:100415906%09red/oas:101104552%09red/oas:101114702%09red
PI3K-Akt signaling pathway	KEGG PATHWAY	oas04151	10	356	0.238597	0.89084	101122038|101105632|101110953|101106719|443126|443435|101102117|101113409|101122429|101105176	http://www.genome.jp/kegg-bin/show_pathway?oas04151/oas:443126%09red/oas:101122038%09red/oas:101110953%09red/oas:101106719%09red/oas:101104634%09red/oas:101102117%09red/oas:443435%09red/oas:101122429%09red/oas:101105176%09red/oas:101113409%09red
p53 signaling pathway	KEGG PATHWAY	oas04115	3	78	0.24016	0.89084	101117595|101110953|101110611	http://www.genome.jp/kegg-bin/show_pathway?oas04115/oas:101104844%09red/oas:101117595%09red/oas:101110953%09red
Bacterial invasion of epithelial cells	KEGG PATHWAY	oas05100	3	80	0.251354	0.89084	101117328|101115027|101110196	http://www.genome.jp/kegg-bin/show_pathway?oas05100/oas:101115027%09red/oas:101117328%09red/oas:101110196%09red
Folate biosynthesis	KEGG PATHWAY	oas00790	1	14	0.271743	0.89084	101116833	http://www.genome.jp/kegg-bin/show_pathway?oas00790/oas:101116833%09red
Vasopressin-regulated water reabsorption	KEGG PATHWAY	oas04962	2	47	0.273414	0.89084	101119807|101103562	http://www.genome.jp/kegg-bin/show_pathway?oas04962/oas:101119807%09red/oas:101103562%09red
Cardiac muscle contraction	KEGG PATHWAY	oas04260	3	84	0.273953	0.89084	101104552|101103490|101104978	http://www.genome.jp/kegg-bin/show_pathway?oas04260/oas:101104978%09red/oas:101103490%09red/oas:101104552%09red
N-Glycan biosynthesis	KEGG PATHWAY	oas00510	2	48	0.281192	0.89084	101107672|101114825	http://www.genome.jp/kegg-bin/show_pathway?oas00510/oas:101114825%09red/oas:101107672%09red
Glycosaminoglycan biosynthesis - keratan sulfate	KEGG PATHWAY	oas00533	1	15	0.286981	0.89084	101114825	http://www.genome.jp/kegg-bin/show_pathway?oas00533/oas:101114825%09red
Parkinson's disease	KEGG PATHWAY	oas05012	5	166	0.287824	0.89084	101104793|101114702|100415906|101110953|101110611	http://www.genome.jp/kegg-bin/show_pathway?oas05012/oas:100415906%09red/oas:101104844%09red/oas:101110953%09red/oas:101106318%09red/oas:101114702%09red
Graft-versus-host disease	KEGG PATHWAY	oas05332	2	49	0.288963	0.89084	101108034|101120322	http://www.genome.jp/kegg-bin/show_pathway?oas05332/oas:101120322%09red/oas:101108034%09red
AMPK signaling pathway	KEGG PATHWAY	oas04152	4	126	0.289171	0.89084	443164|101113409|101102117|101103562	http://www.genome.jp/kegg-bin/show_pathway?oas04152/oas:101102117%09red/oas:443164%09red/oas:101113409%09red/oas:101103562%09red
Mineral absorption	KEGG PATHWAY	oas04978	2	50	0.296724	0.89084	101103490|106991963	http://www.genome.jp/kegg-bin/show_pathway?oas04978/oas:101103490%09red/oas:101119796%09red
Focal adhesion	KEGG PATHWAY	oas04510	6	210	0.29873	0.89084	101110137|101106719|101122546|101111737|101122429|101105176	http://www.genome.jp/kegg-bin/show_pathway?oas04510/oas:101111737%09red/oas:101105176%09red/oas:101106719%09red/oas:101122429%09red/oas:101122546%09red/oas:101110137%09red
ECM-receptor interaction	KEGG PATHWAY	oas04512	3	89	0.302469	0.89084	101105176|101106719|101122429	http://www.genome.jp/kegg-bin/show_pathway?oas04512/oas:101106719%09red/oas:101122429%09red/oas:101105176%09red
NF-kappa B signaling pathway	KEGG PATHWAY	oas04064	3	89	0.302469	0.89084	101105235|101110186|101120322	http://www.genome.jp/kegg-bin/show_pathway?oas04064/oas:101110186%09red/oas:101105235%09red/oas:101120322%09red
Salivary secretion	KEGG PATHWAY	oas04970	3	90	0.308193	0.89084	101120785|101103490|101105731	http://www.genome.jp/kegg-bin/show_pathway?oas04970/oas:101118594%09red/oas:443311%09red/oas:101103490%09red
MAPK signaling pathway	KEGG PATHWAY	oas04010	7	255	0.309352	0.89084	101105235|101104552|101104978|101111480|101122038|101122959|101107545	http://www.genome.jp/kegg-bin/show_pathway?oas04010/oas:101122038%09red/oas:101111480%09red/oas:101104978%09red/oas:101122959%09red/oas:101107545%09red/oas:101104552%09red/oas:101105235%09red
Herpes simplex infection	KEGG PATHWAY	oas05168	6	213	0.30965	0.89084	101105235|101110611|101105632|443126|101119838|101107962	http://www.genome.jp/kegg-bin/show_pathway?oas05168/oas:101119838%09red/oas:443126%09red/oas:101104634%09red/oas:101103036%09red/oas:101104844%09red/oas:101105235%09red
Sulfur metabolism	KEGG PATHWAY	oas00920	1	17	0.316511	0.89678	101110611	http://www.genome.jp/kegg-bin/show_pathway?oas00920/oas:101104844%09red
Allograft rejection	KEGG PATHWAY	oas05330	2	54	0.32761	0.9062	101108034|101120322	http://www.genome.jp/kegg-bin/show_pathway?oas05330/oas:101120322%09red/oas:101108034%09red
Tight junction	KEGG PATHWAY	oas04530	4	135	0.331601	0.9062	101111737|101113409|101110196|101107545	http://www.genome.jp/kegg-bin/show_pathway?oas04530/oas:101111737%09red/oas:101107545%09red/oas:101113409%09red/oas:101110196%09red
Regulation of actin cytoskeleton	KEGG PATHWAY	oas04810	6	220	0.335372	0.9062	101110137|101107664|101122546|101122038|101111737|101107545	http://www.genome.jp/kegg-bin/show_pathway?oas04810/oas:101111737%09red/oas:101107664%09red/oas:101122038%09red/oas:101107545%09red/oas:101122546%09red/oas:101110137%09red
Type I diabetes mellitus	KEGG PATHWAY	oas04940	2	59	0.365671	0.9062	101108034|101120322	http://www.genome.jp/kegg-bin/show_pathway?oas04940/oas:101120322%09red/oas:101108034%09red
Phenylalanine metabolism	KEGG PATHWAY	oas00360	1	21	0.371957	0.9062	101122814	http://www.genome.jp/kegg-bin/show_pathway?oas00360/oas:101122814%09red
Inositol phosphate metabolism	KEGG PATHWAY	oas00562	2	61	0.380669	0.9062	101115161|101115415	http://www.genome.jp/kegg-bin/show_pathway?oas00562/oas:101115415%09red/oas:101115161%09red
Proximal tubule bicarbonate reclamation	KEGG PATHWAY	oas04964	1	22	0.385102	0.9062	101103490	http://www.genome.jp/kegg-bin/show_pathway?oas04964/oas:101103490%09red
Cytokine-cytokine receptor interaction	KEGG PATHWAY	oas04060	6	235	0.391121	0.9062	105605313|101105632|100499506|443126|443435|105606101	http://www.genome.jp/kegg-bin/show_pathway?oas04060/oas:100499506%09red/oas:443126%09red/oas:101104634%09red/oas:101106364%09red/oas:443435%09red/oas:101115509%09red
Glycolysis / Gluconeogenesis	KEGG PATHWAY	oas00010	2	63	0.395514	0.9062	443164|101113677	http://www.genome.jp/kegg-bin/show_pathway?oas00010/oas:443164%09red/oas:101113677%09red
Tuberculosis	KEGG PATHWAY	oas05152	5	193	0.398996	0.9062	101120785|101110611|101105632|101110953|105607221	http://www.genome.jp/kegg-bin/show_pathway?oas05152/oas:101104634%09red/oas:101104844%09red/oas:101116560%09red/oas:443311%09red/oas:101110953%09red
Adrenergic signaling in cardiomyocytes	KEGG PATHWAY	oas04261	4	151	0.407402	0.9062	101104552|101113409|101103490|101104978	http://www.genome.jp/kegg-bin/show_pathway?oas04261/oas:101104978%09red/oas:101103490%09red/oas:101113409%09red/oas:101104552%09red
Carbon metabolism	KEGG PATHWAY	oas01200	3	109	0.416256	0.9062	443164|105603519|101113677	http://www.genome.jp/kegg-bin/show_pathway?oas01200/oas:443164%09red/oas:101107229%09red/oas:101113677%09red
Fc epsilon RI signaling pathway	KEGG PATHWAY	oas04664	2	66	0.417468	0.9062	101110137|101122959	http://www.genome.jp/kegg-bin/show_pathway?oas04664/oas:101122959%09red/oas:101110137%09red
TNF signaling pathway	KEGG PATHWAY	oas04668	3	110	0.42183	0.9062	101122959|101110186|101105235	http://www.genome.jp/kegg-bin/show_pathway?oas04668/oas:101110186%09red/oas:101122959%09red/oas:101105235%09red
Protein export	KEGG PATHWAY	oas03060	1	25	0.422913	0.9062	101114060	http://www.genome.jp/kegg-bin/show_pathway?oas03060/oas:101114060%09red
Nicotinate and nicotinamide metabolism	KEGG PATHWAY	oas00760	1	25	0.422913	0.9062	101104592	http://www.genome.jp/kegg-bin/show_pathway?oas00760/oas:101104592%09red
Glycosphingolipid biosynthesis - lacto and neolacto series	KEGG PATHWAY	oas00601	1	26	0.434994	0.9062	101114825	http://www.genome.jp/kegg-bin/show_pathway?oas00601/oas:101114825%09red
Homologous recombination	KEGG PATHWAY	oas03440	1	26	0.434994	0.9062	101117517	http://www.genome.jp/kegg-bin/show_pathway?oas03440/oas:101117517%09red
Metabolic pathways	KEGG PATHWAY	oas01100	28	1256	0.437208	0.9062	101115415|101114544|101114859|101113775|101118708|443164|101113677|105603753|101105895|100192423|101107672|101110611|101114702|101102072|101122598|101117847|101115161|101104592|101107697|101121875|101122814|101103393|101104793|101114825|101103799|101116833|100415906|105603519	http://www.genome.jp/kegg-bin/show_pathway?oas01100/oas:101103799%09red/oas:101106318%09red/oas:101104844%09red/oas:101122598%09red/oas:101107229%09red/oas:101103393%09red/oas:101104592%09red/oas:101121875%09red/oas:101118708%09red/oas:100415906%09red/oas:101115415%09red/oas:101114544%09red/oas:101105895%09red/oas:101107672%09red/oas:101107697%09red/oas:101114859%09red/oas:101118344%09red/oas:101…
Colorectal cancer	KEGG PATHWAY	oas05210	2	70	0.446095	0.9062	101110953|101110611	http://www.genome.jp/kegg-bin/show_pathway?oas05210/oas:101104844%09red/oas:101110953%09red
Protein digestion and absorption	KEGG PATHWAY	oas04974	3	115	0.449412	0.9062	101120183|101103490|101120054	http://www.genome.jp/kegg-bin/show_pathway?oas04974/oas:101103490%09red/oas:101120054%09red/oas:101120183%09red
Gastric acid secretion	KEGG PATHWAY	oas04971	2	72	0.460112	0.9062	101119230|101103490	http://www.genome.jp/kegg-bin/show_pathway?oas04971/oas:101119230%09red/oas:101103490%09red
Thyroid hormone signaling pathway	KEGG PATHWAY	oas04919	3	118	0.465703	0.9062	101123345|101103490|101110953	http://www.genome.jp/kegg-bin/show_pathway?oas04919/oas:101103490%09red/oas:101123015%09red/oas:101110953%09red
Complement and coagulation cascades	KEGG PATHWAY	oas04610	2	73	0.467042	0.9062	100302564|101118624	http://www.genome.jp/kegg-bin/show_pathway?oas04610/oas:100302564%09red/oas:101118624%09red
Adherens junction	KEGG PATHWAY	oas04520	2	73	0.467042	0.9062	101111737|101117440	http://www.genome.jp/kegg-bin/show_pathway?oas04520/oas:101111737%09red/oas:101117440%09red
alpha-Linolenic acid metabolism	KEGG PATHWAY	oas00592	1	29	0.469742	0.9062	101103799	http://www.genome.jp/kegg-bin/show_pathway?oas00592/oas:101103799%09red
Lysosome	KEGG PATHWAY	oas04142	3	119	0.471087	0.9062	101123025|780471|101117328	http://www.genome.jp/kegg-bin/show_pathway?oas04142/oas:780471%09red/oas:101123025%09red/oas:101117328%09red
Legionellosis	KEGG PATHWAY	oas05134	2	75	0.480743	0.9062	101110953|101110611	http://www.genome.jp/kegg-bin/show_pathway?oas05134/oas:101104844%09red/oas:101110953%09red
Proteoglycans in cancer	KEGG PATHWAY	oas05205	5	214	0.484589	0.9062	100302564|100217407|101110196|101122546|101107545	http://www.genome.jp/kegg-bin/show_pathway?oas05205/oas:100302564%09red/oas:100217407%09red/oas:101122546%09red/oas:101107545%09red/oas:101110196%09red
Leukocyte transendothelial migration	KEGG PATHWAY	oas04670	3	123	0.492368	0.9062	101110137|101111737|101108435	http://www.genome.jp/kegg-bin/show_pathway?oas04670/oas:101111737%09red/oas:101108435%09red/oas:101110137%09red
cAMP signaling pathway	KEGG PATHWAY	oas04024	5	216	0.492545	0.9062	101110137|101120651|101104552|101103490|101107545	http://www.genome.jp/kegg-bin/show_pathway?oas04024/oas:101120651%09red/oas:101107545%09red/oas:101104552%09red/oas:101110137%09red/oas:101103490%09red
Hypertrophic cardiomyopathy (HCM)	KEGG PATHWAY	oas05410	2	77	0.494224	0.9062	101104552|101104978	http://www.genome.jp/kegg-bin/show_pathway?oas05410/oas:101104978%09red/oas:101104552%09red
Regulation of autophagy	KEGG PATHWAY	oas04140	1	32	0.502358	0.9062	101105632	http://www.genome.jp/kegg-bin/show_pathway?oas04140/oas:101104634%09red
Vascular smooth muscle contraction	KEGG PATHWAY	oas04270	3	126	0.508048	0.9062	101104552|101122546|101103799	http://www.genome.jp/kegg-bin/show_pathway?oas04270/oas:101104552%09red/oas:101122546%09red/oas:101103799%09red
Viral carcinogenesis	KEGG PATHWAY	oas05203	5	220	0.508318	0.9062	101107515|101111737|101104719|101122630|101105235	http://www.genome.jp/kegg-bin/show_pathway?oas05203/oas:101111737%09red/oas:101107515%09red/oas:101104719%09red/oas:101122630%09red/oas:101105235%09red
Citrate cycle (TCA cycle)	KEGG PATHWAY	oas00020	1	33	0.512778	0.9062	101113677	http://www.genome.jp/kegg-bin/show_pathway?oas00020/oas:101113677%09red
Phosphatidylinositol signaling system	KEGG PATHWAY	oas04070	2	80	0.514025	0.9062	101115161|101115415	http://www.genome.jp/kegg-bin/show_pathway?oas04070/oas:101115415%09red/oas:101115161%09red
Protein processing in endoplasmic reticulum	KEGG PATHWAY	oas04141	4	176	0.521388	0.9062	101120101|101118786|101114060|101105235	http://www.genome.jp/kegg-bin/show_pathway?oas04141/oas:101114060%09red/oas:101120101%09red/oas:101105235%09red/oas:101118786%09red
Tyrosine metabolism	KEGG PATHWAY	oas00350	1	34	0.522981	0.9062	101122814	http://www.genome.jp/kegg-bin/show_pathway?oas00350/oas:101122814%09red
Non-alcoholic fatty liver disease (NAFLD)	KEGG PATHWAY	oas04932	4	177	0.525744	0.9062	101114702|101105235|100415906|101110611	http://www.genome.jp/kegg-bin/show_pathway?oas04932/oas:100415906%09red/oas:101104844%09red/oas:101105235%09red/oas:101114702%09red
Linoleic acid metabolism	KEGG PATHWAY	oas00591	1	35	0.53297	0.9062	101103799	http://www.genome.jp/kegg-bin/show_pathway?oas00591/oas:101103799%09red
Dilated cardiomyopathy	KEGG PATHWAY	oas05414	2	83	0.533308	0.9062	101104552|101104978	http://www.genome.jp/kegg-bin/show_pathway?oas05414/oas:101104978%09red/oas:101104552%09red
HTLV-I infection	KEGG PATHWAY	oas05166	6	275	0.536576	0.9062	101120322|443435|101102117|101116477|101122630|101107545	http://www.genome.jp/kegg-bin/show_pathway?oas05166/oas:101102117%09red/oas:101116477%09red/oas:101122630%09red/oas:443435%09red/oas:101107545%09red/oas:101120322%09red
Peroxisome	KEGG PATHWAY	oas04146	2	84	0.539618	0.9062	105607886|101110109	http://www.genome.jp/kegg-bin/show_pathway?oas04146/oas:101107212%09red/oas:101110109%09red
Alanine, aspartate and glutamate metabolism	KEGG PATHWAY	oas00250	1	36	0.542751	0.9062	101105895	http://www.genome.jp/kegg-bin/show_pathway?oas00250/oas:101105895%09red
DNA replication	KEGG PATHWAY	oas03030	1	36	0.542751	0.9062	101105877	http://www.genome.jp/kegg-bin/show_pathway?oas03030/oas:101105877%09red
Insulin secretion	KEGG PATHWAY	oas04911	2	86	0.55206	0.913587	101104552|101103490	http://www.genome.jp/kegg-bin/show_pathway?oas04911/oas:101104552%09red/oas:101103490%09red
GnRH signaling pathway	KEGG PATHWAY	oas04912	2	87	0.558192	0.915631	101122959|101104552	http://www.genome.jp/kegg-bin/show_pathway?oas04912/oas:101104552%09red/oas:101122959%09red
Asthma	KEGG PATHWAY	oas05310	1	39	0.570883	0.920303	101120322	http://www.genome.jp/kegg-bin/show_pathway?oas05310/oas:101120322%09red
Aldosterone-regulated sodium reabsorption	KEGG PATHWAY	oas04960	1	39	0.570883	0.920303	101103490	http://www.genome.jp/kegg-bin/show_pathway?oas04960/oas:101103490%09red
Hematopoietic cell lineage	KEGG PATHWAY	oas04640	2	90	0.576226	0.920977	105605313|443435	http://www.genome.jp/kegg-bin/show_pathway?oas04640/oas:443435%09red/oas:101115509%09red
Signaling pathways regulating pluripotency of stem cells	KEGG PATHWAY	oas04550	3	141	0.58238	0.922925	101116477|105606101|105615565	http://www.genome.jp/kegg-bin/show_pathway?oas04550/oas:101123250%09red/oas:101106364%09red/oas:101116477%09red
Pyruvate metabolism	KEGG PATHWAY	oas00620	1	41	0.588671	0.925055	101113677	http://www.genome.jp/kegg-bin/show_pathway?oas00620/oas:101113677%09red
Carbohydrate digestion and absorption	KEGG PATHWAY	oas04973	1	43	0.605723	0.935892	101103490	http://www.genome.jp/kegg-bin/show_pathway?oas04973/oas:101103490%09red
mRNA surveillance pathway	KEGG PATHWAY	oas03015	2	99	0.627066	0.935892	101113409|101121611	http://www.genome.jp/kegg-bin/show_pathway?oas03015/oas:101113409%09red/oas:101121611%09red
Inflammatory mediator regulation of TRP channels	KEGG PATHWAY	oas04750	2	100	0.632413	0.935892	101122959|101103799	http://www.genome.jp/kegg-bin/show_pathway?oas04750/oas:101122959%09red/oas:101103799%09red
Amino sugar and nucleotide sugar metabolism	KEGG PATHWAY	oas00520	1	48	0.64533	0.935892	101103393	http://www.genome.jp/kegg-bin/show_pathway?oas00520/oas:101103393%09red
Aminoacyl-tRNA biosynthesis	KEGG PATHWAY	oas00970	1	48	0.64533	0.935892	101119091	http://www.genome.jp/kegg-bin/show_pathway?oas00970/oas:101119091%09red
Cocaine addiction	KEGG PATHWAY	oas05030	1	49	0.652762	0.935892	101116743	http://www.genome.jp/kegg-bin/show_pathway?oas05030/oas:101116743%09red
Ether lipid metabolism	KEGG PATHWAY	oas00565	1	49	0.652762	0.935892	101103799	http://www.genome.jp/kegg-bin/show_pathway?oas00565/oas:101103799%09red
Oxytocin signaling pathway	KEGG PATHWAY	oas04921	3	157	0.653366	0.935892	101104552|101122546|101104978	http://www.genome.jp/kegg-bin/show_pathway?oas04921/oas:101104978%09red/oas:101122546%09red/oas:101104552%09red
Oxidative phosphorylation	KEGG PATHWAY	oas00190	3	159	0.661605	0.935892	101104793|101114702|100415906	http://www.genome.jp/kegg-bin/show_pathway?oas00190/oas:100415906%09red/oas:101106318%09red/oas:101114702%09red
Rap1 signaling pathway	KEGG PATHWAY	oas04015	4	212	0.664354	0.935892	101122959|101122038|101120322|101107545	http://www.genome.jp/kegg-bin/show_pathway?oas04015/oas:101107545%09red/oas:101122959%09red/oas:101122038%09red/oas:101120322%09red
Fat digestion and absorption	KEGG PATHWAY	oas04975	1	51	0.667161	0.935892	105604856	http://www.genome.jp/kegg-bin/show_pathway?oas04975/oas:101107590%09red
T cell receptor signaling pathway	KEGG PATHWAY	oas04660	2	108	0.673043	0.935892	101110137|101120322	http://www.genome.jp/kegg-bin/show_pathway?oas04660/oas:101110137%09red/oas:101120322%09red
NOD-like receptor signaling pathway	KEGG PATHWAY	oas04621	1	52	0.674136	0.935892	105607221	http://www.genome.jp/kegg-bin/show_pathway?oas04621/oas:101116560%09red
Endometrial cancer	KEGG PATHWAY	oas05213	1	52	0.674136	0.935892	101110953	http://www.genome.jp/kegg-bin/show_pathway?oas05213/oas:101110953%09red
HIF-1 signaling pathway	KEGG PATHWAY	oas04066	2	109	0.677858	0.935892	101113677|101120329	http://www.genome.jp/kegg-bin/show_pathway?oas04066/oas:101107798%09red/oas:101113677%09red
Malaria	KEGG PATHWAY	oas05144	1	53	0.680965	0.935892	101120322	http://www.genome.jp/kegg-bin/show_pathway?oas05144/oas:101120322%09red
Non-small cell lung cancer	KEGG PATHWAY	oas05223	1	54	0.687651	0.935892	101110953	http://www.genome.jp/kegg-bin/show_pathway?oas05223/oas:101110953%09red
ABC transporters	KEGG PATHWAY	oas02010	1	55	0.694197	0.935892	101116568	http://www.genome.jp/kegg-bin/show_pathway?oas02010/oas:101116568%09red
Glutamatergic synapse	KEGG PATHWAY	oas04724	2	113	0.696539	0.935892	101114065|101116743	http://www.genome.jp/kegg-bin/show_pathway?oas04724/oas:101116743%09red/oas:101114065%09red
Chagas disease (American trypanosomiasis)	KEGG PATHWAY	oas05142	2	115	0.705539	0.935892	101113409|101120322	http://www.genome.jp/kegg-bin/show_pathway?oas05142/oas:101113409%09red/oas:101120322%09red
cGMP-PKG signaling pathway	KEGG PATHWAY	oas04022	3	171	0.708047	0.935892	100170318|101104552|101103490	http://www.genome.jp/kegg-bin/show_pathway?oas04022/oas:101104552%09red/oas:101103490%09red/oas:100170318%09red
Endocytosis	KEGG PATHWAY	oas04144	4	226	0.711395	0.935892	101117328|101115027|101103562|443435	http://www.genome.jp/kegg-bin/show_pathway?oas04144/oas:101115027%09red/oas:443435%09red/oas:101117328%09red/oas:101103562%09red
Intestinal immune network for IgA production	KEGG PATHWAY	oas04672	1	58	0.713026	0.935892	101120322	http://www.genome.jp/kegg-bin/show_pathway?oas04672/oas:101120322%09red
Glycerolipid metabolism	KEGG PATHWAY	oas00561	1	59	0.719041	0.935892	101107697	http://www.genome.jp/kegg-bin/show_pathway?oas00561/oas:101107697%09red
Purine metabolism	KEGG PATHWAY	oas00230	3	175	0.722398	0.935892	101122598|101106548|101102072	http://www.genome.jp/kegg-bin/show_pathway?oas00230/oas:101106548%09red/oas:101122598%09red/oas:101102072%09red
Retinol metabolism	KEGG PATHWAY	oas00830	1	61	0.730697	0.935892	101121875	http://www.genome.jp/kegg-bin/show_pathway?oas00830/oas:101121875%09red
VEGF signaling pathway	KEGG PATHWAY	oas04370	1	61	0.730697	0.935892	101110953	http://www.genome.jp/kegg-bin/show_pathway?oas04370/oas:101110953%09red
Pancreatic cancer	KEGG PATHWAY	oas05212	1	64	0.747282	0.938383	101110953	http://www.genome.jp/kegg-bin/show_pathway?oas05212/oas:101110953%09red
Staphylococcus aureus infection	KEGG PATHWAY	oas05150	1	65	0.75258	0.938383	101120322	http://www.genome.jp/kegg-bin/show_pathway?oas05150/oas:101120322%09red
Osteoclast differentiation	KEGG PATHWAY	oas04380	2	127	0.754958	0.938383	443126|101105235	http://www.genome.jp/kegg-bin/show_pathway?oas04380/oas:443126%09red/oas:101105235%09red
Calcium signaling pathway	KEGG PATHWAY	oas04020	3	186	0.759028	0.938383	101110429|101104552|101120322	http://www.genome.jp/kegg-bin/show_pathway?oas04020/oas:101110429%09red/oas:101104552%09red/oas:101120322%09red
Renal cell carcinoma	KEGG PATHWAY	oas05211	1	68	0.76782	0.938383	101120329	http://www.genome.jp/kegg-bin/show_pathway?oas05211/oas:101107798%09red
B cell receptor signaling pathway	KEGG PATHWAY	oas04662	1	69	0.772689	0.938383	101110137	http://www.genome.jp/kegg-bin/show_pathway?oas04662/oas:101110137%09red
Melanoma	KEGG PATHWAY	oas05218	1	69	0.772689	0.938383	101122038	http://www.genome.jp/kegg-bin/show_pathway?oas05218/oas:101122038%09red
Thyroid hormone synthesis	KEGG PATHWAY	oas04918	1	70	0.777455	0.938383	101103490	http://www.genome.jp/kegg-bin/show_pathway?oas04918/oas:101103490%09red
Epstein-Barr virus infection	KEGG PATHWAY	oas05169	3	196	0.788847	0.938383	101122959|101110186|101105235	http://www.genome.jp/kegg-bin/show_pathway?oas05169/oas:101110186%09red/oas:101122959%09red/oas:101105235%09red
Adipocytokine signaling pathway	KEGG PATHWAY	oas04920	1	74	0.795545	0.938383	101105235	http://www.genome.jp/kegg-bin/show_pathway?oas04920/oas:101105235%09red
RNA degradation	KEGG PATHWAY	oas03018	1	76	0.804032	0.938383	101103918	http://www.genome.jp/kegg-bin/show_pathway?oas03018/oas:101103918%09red
Arachidonic acid metabolism	KEGG PATHWAY	oas00590	1	77	0.808143	0.938383	101103799	http://www.genome.jp/kegg-bin/show_pathway?oas00590/oas:101103799%09red
TGF-beta signaling pathway	KEGG PATHWAY	oas04350	1	78	0.812168	0.938383	101116499	http://www.genome.jp/kegg-bin/show_pathway?oas04350/oas:101116499%09red
Systemic lupus erythematosus	KEGG PATHWAY	oas05322	2	145	0.815607	0.938383	101111737|101120322	http://www.genome.jp/kegg-bin/show_pathway?oas05322/oas:101111737%09red/oas:101120322%09red
Ribosome biogenesis in eukaryotes	KEGG PATHWAY	oas03008	1	80	0.819966	0.938383	101104207	http://www.genome.jp/kegg-bin/show_pathway?oas03008/oas:101104207%09red
Ubiquitin mediated proteolysis	KEGG PATHWAY	oas04120	2	149	0.827118	0.938383	101120329|101107962	http://www.genome.jp/kegg-bin/show_pathway?oas04120/oas:101103036%09red/oas:101107798%09red
Antigen processing and presentation	KEGG PATHWAY	oas04612	1	82	0.827441	0.938383	101120322	http://www.genome.jp/kegg-bin/show_pathway?oas04612/oas:101120322%09red
Bile secretion	KEGG PATHWAY	oas04976	1	83	0.831061	0.938383	101103490	http://www.genome.jp/kegg-bin/show_pathway?oas04976/oas:101103490%09red
Spliceosome	KEGG PATHWAY	oas03040	2	151	0.832628	0.938383	101107843|101122353	http://www.genome.jp/kegg-bin/show_pathway?oas03040/oas:101122353%09red/oas:101107843%09red
Prostate cancer	KEGG PATHWAY	oas05215	1	87	0.844801	0.938383	101110953	http://www.genome.jp/kegg-bin/show_pathway?oas05215/oas:101110953%09red
Fc gamma R-mediated phagocytosis	KEGG PATHWAY	oas04666	1	87	0.844801	0.938383	101110137	http://www.genome.jp/kegg-bin/show_pathway?oas04666/oas:101110137%09red
Cell adhesion molecules (CAMs)	KEGG PATHWAY	oas04514	2	156	0.845716	0.938383	101108435|101120322	http://www.genome.jp/kegg-bin/show_pathway?oas04514/oas:101108435%09red/oas:101120322%09red
GABAergic synapse	KEGG PATHWAY	oas04727	1	88	0.848058	0.938383	101104552	http://www.genome.jp/kegg-bin/show_pathway?oas04727/oas:101104552%09red
Neuroactive ligand-receptor interaction	KEGG PATHWAY	oas04080	4	286	0.858764	0.944641	101110429|101114065|101104053|100170318	http://www.genome.jp/kegg-bin/show_pathway?oas04080/oas:101110429%09red/oas:101104053%09red/oas:100170318%09red/oas:101114065%09red
RNA transport	KEGG PATHWAY	oas03013	2	167	0.871294	0.945344	101118517|101119406	http://www.genome.jp/kegg-bin/show_pathway?oas03013/oas:101118517%09red/oas:101119406%09red
Pyrimidine metabolism	KEGG PATHWAY	oas00240	1	99	0.879681	0.945344	101102072	http://www.genome.jp/kegg-bin/show_pathway?oas00240/oas:101102072%09red
Rheumatoid arthritis	KEGG PATHWAY	oas05323	1	100	0.882207	0.945344	101120322	http://www.genome.jp/kegg-bin/show_pathway?oas05323/oas:101120322%09red
Pancreatic secretion	KEGG PATHWAY	oas04972	1	100	0.882207	0.945344	101103490	http://www.genome.jp/kegg-bin/show_pathway?oas04972/oas:101103490%09red
Glycerophospholipid metabolism	KEGG PATHWAY	oas00564	1	101	0.88468	0.945344	101103799	http://www.genome.jp/kegg-bin/show_pathway?oas00564/oas:101103799%09red
Retrograde endocannabinoid signaling	KEGG PATHWAY	oas04723	1	104	0.891793	0.94753	101104552	http://www.genome.jp/kegg-bin/show_pathway?oas04723/oas:101104552%09red
Serotonergic synapse	KEGG PATHWAY	oas04726	1	109	0.902688	0.953687	101104552	http://www.genome.jp/kegg-bin/show_pathway?oas04726/oas:101104552%09red
Cholinergic synapse	KEGG PATHWAY	oas04725	1	114	0.912488	0.958625	101104552	http://www.genome.jp/kegg-bin/show_pathway?oas04725/oas:101104552%09red
Neurotrophin signaling pathway	KEGG PATHWAY	oas04722	1	123	0.927712	0.969174	101112187	http://www.genome.jp/kegg-bin/show_pathway?oas04722/oas:101112187%09red
Axon guidance	KEGG PATHWAY	oas04360	1	127	0.9336	0.969907	101104121	http://www.genome.jp/kegg-bin/show_pathway?oas04360/oas:101104121%09red
Dopaminergic synapse	KEGG PATHWAY	oas04728	1	131	0.939009	0.970137	101113409	http://www.genome.jp/kegg-bin/show_pathway?oas04728/oas:101113409%09red
Wnt signaling pathway	KEGG PATHWAY	oas04310	1	141	0.950685	0.976803	101103274	http://www.genome.jp/kegg-bin/show_pathway?oas04310/oas:101103274%09red
Phagosome	KEGG PATHWAY	oas04145	1	169	0.972812	0.985513	101114060	http://www.genome.jp/kegg-bin/show_pathway?oas04145/oas:101114060%09red
Alcoholism	KEGG PATHWAY	oas05034	1	181	0.97894	0.985513	101107515	http://www.genome.jp/kegg-bin/show_pathway?oas05034/oas:101107515%09red
Chemokine signaling pathway	KEGG PATHWAY	oas04062	1	182	0.979384	0.985513	101110137	http://www.genome.jp/kegg-bin/show_pathway?oas04062/oas:101110137%09red
MicroRNAs in cancer	KEGG PATHWAY	oas05206	1	184	0.980243	0.985513	100217407	http://www.genome.jp/kegg-bin/show_pathway?oas05206/oas:100217407%09red
Olfactory transduction	KEGG PATHWAY	oas04740	7	832	0.998857	0.998857	101105463|101119263|101113680|101108911|101108609|101108346|101121936	http://www.genome.jp/kegg-bin/show_pathway?oas04740/oas:101108911%09red/oas:101108346%09red/oas:101121936%09red/oas:101113680%09red/oas:101108609%09red/oas:101105463%09red/oas:101119263%09red
--------------------
#Term	Database	ID	Input number	Background number	P-Value	Corrected P-Value	Input	Hyperlink
--------------------
#Term	Database	ID	Input number	Background number	P-Value	Corrected P-Value	Input	Hyperlink
--------------------

## Sheet: ww_FT_vs_ww_LT
##Databases: KEGG PATHWAY
##Statistical test method: hypergeometric test / Fisher's exact test
##FDR correction method: Benjamini and Hochberg
#Term	Database	ID	Input number	Background number	P-Value	Corrected P-Value	Input	Hyperlink
Protein export	KEGG PATHWAY	oas03060	4	25	0.00641207	0.923344	101105503|101110797|101114060|101106535	http://www.genome.jp/kegg-bin/show_pathway?oas03060/oas:101106535%09red/oas:101105503%09red/oas:101114060%09red/oas:101110797%09red
Proteasome	KEGG PATHWAY	oas03050	4	44	0.0357664	0.923344	101119057|101102830|101110950|101115834	http://www.genome.jp/kegg-bin/show_pathway?oas03050/oas:101115834%09red/oas:101110950%09red
Synaptic vesicle cycle	KEGG PATHWAY	oas04721	5	67	0.0393827	0.923344	101114341|101108426|101115027|101123476|101117328	http://www.genome.jp/kegg-bin/show_pathway?oas04721/oas:101115027%09red/oas:101108426%09red/oas:101123476%09red/oas:101117328%09red/oas:101102712%09red
Hedgehog signaling pathway	KEGG PATHWAY	oas04340	4	53	0.0606851	0.923344	101120651|101114169|105606058|105606059	http://www.genome.jp/kegg-bin/show_pathway?oas04340/oas:101114169%09red/oas:101120651%09red
Natural killer cell mediated cytotoxicity	KEGG PATHWAY	oas04650	6	105	0.0697884	0.923344	101110137|101108034|101105632|101103190|101112406|443126	http://www.genome.jp/kegg-bin/show_pathway?oas04650/oas:443126%09red/oas:101108034%09red/oas:101104634%09red/oas:101103190%09red/oas:101112406%09red/oas:101110137%09red
Basal cell carcinoma	KEGG PATHWAY	oas05217	4	56	0.0705955	0.923344	101120651|101114169|105606058|105606059	http://www.genome.jp/kegg-bin/show_pathway?oas05217/oas:101114169%09red/oas:101120651%09red
Pathways in cancer	KEGG PATHWAY	oas05200	14	336	0.0748033	0.923344	105606058|105606059|105613432|101120329|101103190|101110953|101112406|101114169|105605313|101106719|101122038|101120651|101122429|101105176	http://www.genome.jp/kegg-bin/show_pathway?oas05200/oas:101109871%09red/oas:101122038%09red/oas:101105176%09red/oas:101110953%09red/oas:101114169%09red/oas:101106719%09red/oas:101103190%09red/oas:101112406%09red/oas:101122429%09red/oas:101120651%09red/oas:101107798%09red/oas:101115509%09red
Autoimmune thyroid disease	KEGG PATHWAY	oas05320	4	63	0.0966831	0.923344	101108034|101105632|101120148|101120322	http://www.genome.jp/kegg-bin/show_pathway?oas05320/oas:101104634%09red/oas:101120148%09red/oas:101120322%09red/oas:101108034%09red
Ras signaling pathway	KEGG PATHWAY	oas04014	10	233	0.103602	0.923344	101120322|101106480|101113711|101103190|101103799|101112406|101109393|101122038|101117886|101107545	http://www.genome.jp/kegg-bin/show_pathway?oas04014/oas:101113711%09red/oas:101122038%09red/oas:101106480%09red/oas:101103799%09red/oas:101117886%09red/oas:101103190%09red/oas:101112406%09red/oas:101109393%09red/oas:101107545%09red/oas:101120322%09red
Fc epsilon RI signaling pathway	KEGG PATHWAY	oas04664	4	66	0.109064	0.923344	101110137|101122959|101103190|101112406	http://www.genome.jp/kegg-bin/show_pathway?oas04664/oas:101103190%09red/oas:101122959%09red/oas:101110137%09red/oas:101112406%09red
Nucleotide excision repair	KEGG PATHWAY	oas03420	3	43	0.117113	0.923344	105613432|105603915|105606473	http://www.genome.jp/kegg-bin/show_pathway?oas03420/oas:101109650%09red/oas:101109871%09red
Influenza A	KEGG PATHWAY	oas05164	8	180	0.118271	0.923344	101105632|101103190|101110953|101120148|443126|101120216|101122959|101119838	http://www.genome.jp/kegg-bin/show_pathway?oas05164/oas:101120148%09red/oas:101119838%09red/oas:443126%09red/oas:101110953%09red/oas:101122959%09red/oas:101120216%09red/oas:101104634%09red/oas:101103190%09red
Endocrine and other factor-regulated calcium reabsorption	KEGG PATHWAY	oas04961	3	44	0.122817	0.923344	101103490|101115027|101117328	http://www.genome.jp/kegg-bin/show_pathway?oas04961/oas:101115027%09red/oas:101103490%09red/oas:101117328%09red
Hippo signaling pathway	KEGG PATHWAY	oas04390	7	153	0.124514	0.923344	101116743|105606058|105606059|101116499|101114169|101113926|101113409	http://www.genome.jp/kegg-bin/show_pathway?oas04390/oas:101114169%09red/oas:101116743%09red/oas:101116499%09red/oas:101113409%09red/oas:101113926%09red
Vitamin digestion and absorption	KEGG PATHWAY	oas04977	2	22	0.128064	0.923344	101108710|105604856	http://www.genome.jp/kegg-bin/show_pathway?oas04977/oas:101107590%09red/oas:101108710%09red
Adherens junction	KEGG PATHWAY	oas04520	4	73	0.140486	0.923344	101111737|101117440|101112406|101102951	http://www.genome.jp/kegg-bin/show_pathway?oas04520/oas:101111737%09red/oas:101102951%09red/oas:101112406%09red/oas:101117440%09red
Glycosaminoglycan biosynthesis - heparan sulfate / heparin	KEGG PATHWAY	oas00534	2	24	0.145893	0.923344	101116370|101110949	http://www.genome.jp/kegg-bin/show_pathway?oas00534/oas:101110949%09red/oas:101116370%09red
Fatty acid elongation	KEGG PATHWAY	oas00062	2	24	0.145893	0.923344	101110801|101111925	http://www.genome.jp/kegg-bin/show_pathway?oas00062/oas:101111925%09red/oas:101110801%09red
Viral myocarditis	KEGG PATHWAY	oas05416	4	75	0.150061	0.923344	101112406|101120148|101110953|101120322	http://www.genome.jp/kegg-bin/show_pathway?oas05416/oas:101120148%09red/oas:101112406%09red/oas:101120322%09red/oas:101110953%09red
Inflammatory bowel disease (IBD)	KEGG PATHWAY	oas05321	4	75	0.150061	0.923344	101118711|101120322|101120148|100240742	http://www.genome.jp/kegg-bin/show_pathway?oas05321/oas:101120148%09red/oas:100240742%09red/oas:101118711%09red/oas:101120322%09red
Hepatitis C	KEGG PATHWAY	oas05160	6	132	0.151031	0.923344	101105632|101103190|101110186|443126|101113409|101119838	http://www.genome.jp/kegg-bin/show_pathway?oas05160/oas:101119838%09red/oas:443126%09red/oas:101110186%09red/oas:101104634%09red/oas:101103190%09red/oas:101113409%09red
Graft-versus-host disease	KEGG PATHWAY	oas05332	3	49	0.15275	0.923344	101108034|101120148|101120322	http://www.genome.jp/kegg-bin/show_pathway?oas05332/oas:101120148%09red/oas:101120322%09red/oas:101108034%09red
RIG-I-like receptor signaling pathway	KEGG PATHWAY	oas04622	4	76	0.15494	0.923344	101110186|101104719|101105632|101119838	http://www.genome.jp/kegg-bin/show_pathway?oas04622/oas:101104634%09red/oas:101110186%09red/oas:101104719%09red/oas:101119838%09red
Toxoplasmosis	KEGG PATHWAY	oas05145	6	134	0.15827	0.923344	101120148|101110953|101106719|101122959|101122429|101105176	http://www.genome.jp/kegg-bin/show_pathway?oas05145/oas:101120148%09red/oas:101105176%09red/oas:101110953%09red/oas:101106719%09red/oas:101122959%09red/oas:101122429%09red
Jak-STAT signaling pathway	KEGG PATHWAY	oas04630	7	167	0.168723	0.923344	105605313|105608817|101105632|105602068|443126|443435|105606101	http://www.genome.jp/kegg-bin/show_pathway?oas04630/oas:443126%09red/oas:101104634%09red/oas:101115898%09red/oas:443435%09red/oas:101106364%09red/oas:101115509%09red
Transcriptional misregulation in cancer	KEGG PATHWAY	oas05202	7	168	0.172119	0.923344	101104799|101120216|101120322|101108034|101108719|101114499|101116477	http://www.genome.jp/kegg-bin/show_pathway?oas05202/oas:101108719%09red/oas:101104799%09red/oas:101120216%09red/oas:101116477%09red/oas:101108034%09red/oas:101120322%09red
Glutathione metabolism	KEGG PATHWAY	oas00480	3	53	0.178164	0.923344	105603753|101114544|100192423	http://www.genome.jp/kegg-bin/show_pathway?oas00480/oas:101118344%09red/oas:101114544%09red
Allograft rejection	KEGG PATHWAY	oas05330	3	54	0.184691	0.923344	101108034|101120148|101120322	http://www.genome.jp/kegg-bin/show_pathway?oas05330/oas:101120148%09red/oas:101120322%09red/oas:101108034%09red
Phototransduction	KEGG PATHWAY	oas04744	2	29	0.192309	0.923344	101108346|101108609	http://www.genome.jp/kegg-bin/show_pathway?oas04744/oas:101108609%09red/oas:101108346%09red
Pentose phosphate pathway	KEGG PATHWAY	oas00030	2	30	0.201818	0.923344	443164|105603519	http://www.genome.jp/kegg-bin/show_pathway?oas00030/oas:443164%09red/oas:101107229%09red
Fructose and mannose metabolism	KEGG PATHWAY	oas00051	2	30	0.201818	0.923344	101103393|443164	http://www.genome.jp/kegg-bin/show_pathway?oas00051/oas:101103393%09red/oas:443164%09red
Ribosome	KEGG PATHWAY	oas03010	9	240	0.201895	0.923344	100135694|443297|101107072|101117065|101107747|101118198|101112274|101118177|101106319	http://www.genome.jp/kegg-bin/show_pathway?oas03010/oas:100037666%09red/oas:101107747%09red/oas:101106836%09red/oas:780524%09red/oas:101121710%09red/oas:100135694%09red/oas:100135440%09red/oas:101122127%09red
Focal adhesion	KEGG PATHWAY	oas04510	8	210	0.208531	0.923344	101110137|101122546|101103190|101112406|101106719|101111737|101122429|101105176	http://www.genome.jp/kegg-bin/show_pathway?oas04510/oas:101111737%09red/oas:101105176%09red/oas:101106719%09red/oas:101103190%09red/oas:101112406%09red/oas:101122429%09red/oas:101122546%09red/oas:101110137%09red
Other types of O-glycan biosynthesis	KEGG PATHWAY	oas00514	2	31	0.21138	0.923344	101116508|101114825	http://www.genome.jp/kegg-bin/show_pathway?oas00514/oas:101114825%09red/oas:101116508%09red
Mucin type O-Glycan biosynthesis	KEGG PATHWAY	oas00512	2	31	0.21138	0.923344	101117847|101114859	http://www.genome.jp/kegg-bin/show_pathway?oas00512/oas:101114859%09red/oas:101117847%09red
Amyotrophic lateral sclerosis (ALS)	KEGG PATHWAY	oas05014	3	58	0.211381	0.923344	101122959|100846985|101110953	http://www.genome.jp/kegg-bin/show_pathway?oas05014/oas:100846985%09red/oas:101122959%09red/oas:101110953%09red
Cytosolic DNA-sensing pathway	KEGG PATHWAY	oas04623	3	58	0.211381	0.923344	101110186|101105632|101119838	http://www.genome.jp/kegg-bin/show_pathway?oas04623/oas:101104634%09red/oas:101110186%09red/oas:101119838%09red
GnRH signaling pathway	KEGG PATHWAY	oas04912	4	87	0.212102	0.923344	101122959|101104552|101103190|101121944	http://www.genome.jp/kegg-bin/show_pathway?oas04912/oas:101103190%09red/oas:101104552%09red/oas:101122959%09red/oas:101121944%09red
Hepatitis B	KEGG PATHWAY	oas05161	6	148	0.212808	0.923344	101105632|101103190|101110953|443126|101104719|101119838	http://www.genome.jp/kegg-bin/show_pathway?oas05161/oas:101119838%09red/oas:443126%09red/oas:101110953%09red/oas:101104634%09red/oas:101104719%09red/oas:101103190%09red
Rap1 signaling pathway	KEGG PATHWAY	oas04015	8	212	0.215342	0.923344	101112448|101120322|101103190|101121944|101112406|101122038|101122959|101107545	http://www.genome.jp/kegg-bin/show_pathway?oas04015/oas:101122038%09red/oas:101122959%09red/oas:101103190%09red/oas:101112406%09red/oas:101121944%09red/oas:101112448%09red/oas:101107545%09red/oas:101120322%09red
Type I diabetes mellitus	KEGG PATHWAY	oas04940	3	59	0.218181	0.923344	101108034|101120148|101120322	http://www.genome.jp/kegg-bin/show_pathway?oas04940/oas:101120148%09red/oas:101120322%09red/oas:101108034%09red
Galactose metabolism	KEGG PATHWAY	oas00052	2	32	0.220984	0.923344	443164|101114825	http://www.genome.jp/kegg-bin/show_pathway?oas00052/oas:443164%09red/oas:101114825%09red
Salivary secretion	KEGG PATHWAY	oas04970	4	90	0.22862	0.923344	101120785|101103490|101105731|101121944	http://www.genome.jp/kegg-bin/show_pathway?oas04970/oas:101118594%09red/oas:101103490%09red/oas:443311%09red/oas:101121944%09red
cAMP signaling pathway	KEGG PATHWAY	oas04024	8	216	0.229212	0.923344	101110137|101104552|101103190|101121944|101112406|101103490|101120651|101107545	http://www.genome.jp/kegg-bin/show_pathway?oas04024/oas:101103490%09red/oas:101103190%09red/oas:101112406%09red/oas:101121944%09red/oas:101120651%09red/oas:101107545%09red/oas:101104552%09red/oas:101110137%09red
Ubiquinone and other terpenoid-quinone biosynthesis	KEGG PATHWAY	oas00130	1	9	0.231593	0.923344	101122814	http://www.genome.jp/kegg-bin/show_pathway?oas00130/oas:101122814%09red
VEGF signaling pathway	KEGG PATHWAY	oas04370	3	61	0.231912	0.923344	101103190|101110953|101112406	http://www.genome.jp/kegg-bin/show_pathway?oas04370/oas:101103190%09red/oas:101112406%09red/oas:101110953%09red
SNARE interactions in vesicular transport	KEGG PATHWAY	oas04130	2	34	0.240288	0.923344	101104726|101110251	http://www.genome.jp/kegg-bin/show_pathway?oas04130/oas:101122499%09red/oas:101110251%09red
Regulation of actin cytoskeleton	KEGG PATHWAY	oas04810	8	220	0.24339	0.923344	101110137|101103190|101112406|101107664|101122546|101122038|101111737|101107545	http://www.genome.jp/kegg-bin/show_pathway?oas04810/oas:101111737%09red/oas:101107664%09red/oas:101122038%09red/oas:101103190%09red/oas:101112406%09red/oas:101107545%09red/oas:101122546%09red/oas:101110137%09red
Small cell lung cancer	KEGG PATHWAY	oas05222	4	94	0.251116	0.923344	101122429|101106719|101110953|101105176	http://www.genome.jp/kegg-bin/show_pathway?oas05222/oas:101106719%09red/oas:101122429%09red/oas:101105176%09red/oas:101110953%09red
Arginine and proline metabolism	KEGG PATHWAY	oas00330	3	64	0.252784	0.923344	105603753|101105895|100192423	http://www.genome.jp/kegg-bin/show_pathway?oas00330/oas:101118344%09red/oas:101105895%09red
Pancreatic cancer	KEGG PATHWAY	oas05212	3	64	0.252784	0.923344	101103190|101110953|101112406	http://www.genome.jp/kegg-bin/show_pathway?oas05212/oas:101103190%09red/oas:101112406%09red/oas:101110953%09red
Vascular smooth muscle contraction	KEGG PATHWAY	oas04270	5	126	0.255031	0.923344	101104552|101103799|101103190|101121944|101122546	http://www.genome.jp/kegg-bin/show_pathway?oas04270/oas:101103799%09red/oas:101122546%09red/oas:101104552%09red/oas:101103190%09red/oas:101121944%09red
Base excision repair	KEGG PATHWAY	oas03410	2	36	0.259665	0.923344	101106367|101119344	http://www.genome.jp/kegg-bin/show_pathway?oas03410/oas:101119344%09red/oas:101106367%09red
Tuberculosis	KEGG PATHWAY	oas05152	7	193	0.265336	0.923344	101120785|105607221|101105632|101103190|101110953|101120148|101123476	http://www.genome.jp/kegg-bin/show_pathway?oas05152/oas:101120148%09red/oas:443311%09red/oas:101116560%09red/oas:101110953%09red/oas:101104634%09red/oas:101103190%09red/oas:101123476%09red
Renal cell carcinoma	KEGG PATHWAY	oas05211	3	68	0.280994	0.923344	105613432|101120329|101103190	http://www.genome.jp/kegg-bin/show_pathway?oas05211/oas:101109871%09red/oas:101107798%09red/oas:101103190%09red
Inflammatory mediator regulation of TRP channels	KEGG PATHWAY	oas04750	4	100	0.285645	0.923344	101122959|101103799|101121944|101113251	http://www.genome.jp/kegg-bin/show_pathway?oas04750/oas:101103799%09red/oas:101121944%09red/oas:101122959%09red/oas:101113251%09red
B cell receptor signaling pathway	KEGG PATHWAY	oas04662	3	69	0.288094	0.923344	101110137|101103190|101112406	http://www.genome.jp/kegg-bin/show_pathway?oas04662/oas:101103190%09red/oas:101110137%09red/oas:101112406%09red
Asthma	KEGG PATHWAY	oas05310	2	39	0.28874	0.923344	101120148|101120322	http://www.genome.jp/kegg-bin/show_pathway?oas05310/oas:101120148%09red/oas:101120322%09red
Colorectal cancer	KEGG PATHWAY	oas05210	3	70	0.295207	0.923344	101103190|101110953|101112406	http://www.genome.jp/kegg-bin/show_pathway?oas05210/oas:101103190%09red/oas:101112406%09red/oas:101110953%09red
Arrhythmogenic right ventricular cardiomyopathy (ARVC)	KEGG PATHWAY	oas05412	3	70	0.295207	0.923344	101111737|101104552|101104978	http://www.genome.jp/kegg-bin/show_pathway?oas05412/oas:101111737%09red/oas:101104978%09red/oas:101104552%09red
Measles	KEGG PATHWAY	oas05162	5	136	0.305027	0.923344	101120322|101105632|101119838|443126|443435	http://www.genome.jp/kegg-bin/show_pathway?oas05162/oas:101104634%09red/oas:443435%09red/oas:101119838%09red/oas:443126%09red/oas:101120322%09red
Toll-like receptor signaling pathway	KEGG PATHWAY	oas04620	4	104	0.309035	0.923344	101122959|101105632|443126|101110186	http://www.genome.jp/kegg-bin/show_pathway?oas04620/oas:101104634%09red/oas:101110186%09red/oas:101122959%09red/oas:443126%09red
Gastric acid secretion	KEGG PATHWAY	oas04971	3	72	0.309463	0.923344	101119230|101103490|101121944	http://www.genome.jp/kegg-bin/show_pathway?oas04971/oas:101119230%09red/oas:101103490%09red/oas:101121944%09red
Glycine, serine and threonine metabolism	KEGG PATHWAY	oas00260	2	42	0.317678	0.923344	101111134|101113775	http://www.genome.jp/kegg-bin/show_pathway?oas00260/oas:101111134%09red/oas:101113775%09red
Folate biosynthesis	KEGG PATHWAY	oas00790	1	14	0.32645	0.923344	101116833	http://www.genome.jp/kegg-bin/show_pathway?oas00790/oas:101116833%09red
Huntington's disease	KEGG PATHWAY	oas05016	7	208	0.326816	0.923344	101116743|101104793|101114702|101119807|101110953|100415906|101117328	http://www.genome.jp/kegg-bin/show_pathway?oas05016/oas:101110953%09red/oas:101106318%09red/oas:101116743%09red/oas:101119807%09red/oas:100415906%09red/oas:101117328%09red/oas:101114702%09red
Biosynthesis of amino acids	KEGG PATHWAY	oas01230	3	75	0.33088	0.923344	443164|105603519|101113775	http://www.genome.jp/kegg-bin/show_pathway?oas01230/oas:443164%09red/oas:101113775%09red/oas:101107229%09red
Glycosaminoglycan biosynthesis - keratan sulfate	KEGG PATHWAY	oas00533	1	15	0.343969	0.923344	101114825	http://www.genome.jp/kegg-bin/show_pathway?oas00533/oas:101114825%09red
TGF-beta signaling pathway	KEGG PATHWAY	oas04350	3	78	0.352276	0.923344	105613432|443323|101116499	http://www.genome.jp/kegg-bin/show_pathway?oas04350/oas:443323%09red/oas:101109871%09red/oas:101116499%09red
PI3K-Akt signaling pathway	KEGG PATHWAY	oas04151	11	356	0.358428	0.923344	101122038|101105632|101103190|101110953|101106719|443126|443435|101102117|101113409|101122429|101105176	http://www.genome.jp/kegg-bin/show_pathway?oas04151/oas:443126%09red/oas:101105176%09red/oas:101110953%09red/oas:101106719%09red/oas:101122038%09red/oas:101104634%09red/oas:101102117%09red/oas:443435%09red/oas:101122429%09red/oas:101103190%09red/oas:101113409%09red
Amoebiasis	KEGG PATHWAY	oas05146	4	113	0.362163	0.923344	101111737|101122429|101106719|101105176	http://www.genome.jp/kegg-bin/show_pathway?oas05146/oas:101106719%09red/oas:101122429%09red/oas:101111737%09red/oas:101105176%09red
Vasopressin-regulated water reabsorption	KEGG PATHWAY	oas04962	2	47	0.365213	0.923344	101119807|101103562	http://www.genome.jp/kegg-bin/show_pathway?oas04962/oas:101119807%09red/oas:101103562%09red
Ribosome biogenesis in eukaryotes	KEGG PATHWAY	oas03008	3	80	0.366498	0.923344	101108370|101104207|101121490	http://www.genome.jp/kegg-bin/show_pathway?oas03008/oas:101121490%09red/oas:101104207%09red/oas:101108370%09red
Bacterial invasion of epithelial cells	KEGG PATHWAY	oas05100	3	80	0.366498	0.923344	101117328|101115027|101110196	http://www.genome.jp/kegg-bin/show_pathway?oas05100/oas:101115027%09red/oas:101117328%09red/oas:101110196%09red
Phosphatidylinositol signaling system	KEGG PATHWAY	oas04070	3	80	0.366498	0.923344	101115161|101115415|101114659	http://www.genome.jp/kegg-bin/show_pathway?oas04070/oas:101115415%09red/oas:101114659%09red/oas:101115161%09red
N-Glycan biosynthesis	KEGG PATHWAY	oas00510	2	48	0.374575	0.923344	101107672|101114825	http://www.genome.jp/kegg-bin/show_pathway?oas00510/oas:101114825%09red/oas:101107672%09red
MAPK signaling pathway	KEGG PATHWAY	oas04010	8	255	0.376485	0.923344	101104552|101103190|101104978|101112406|101111480|101122038|101122959|101107545	http://www.genome.jp/kegg-bin/show_pathway?oas04010/oas:101122038%09red/oas:101111480%09red/oas:101104978%09red/oas:101122959%09red/oas:101103190%09red/oas:101112406%09red/oas:101107545%09red/oas:101104552%09red
Adrenergic signaling in cardiomyocytes	KEGG PATHWAY	oas04261	5	151	0.382098	0.923344	101104552|101113409|101103490|101121944|101104978	http://www.genome.jp/kegg-bin/show_pathway?oas04261/oas:101104978%09red/oas:101103490%09red/oas:101121944%09red/oas:101113409%09red/oas:101104552%09red
Dilated cardiomyopathy	KEGG PATHWAY	oas05414	3	83	0.387723	0.923344	101104552|101121944|101104978	http://www.genome.jp/kegg-bin/show_pathway?oas05414/oas:101104978%09red/oas:101121944%09red/oas:101104552%09red
Thyroid hormone signaling pathway	KEGG PATHWAY	oas04919	4	118	0.391678	0.923344	101123345|101103490|101103190|101110953	http://www.genome.jp/kegg-bin/show_pathway?oas04919/oas:101103190%09red/oas:101103490%09red/oas:101123015%09red/oas:101110953%09red
Mineral absorption	KEGG PATHWAY	oas04978	2	50	0.393126	0.923344	101103490|106991963	http://www.genome.jp/kegg-bin/show_pathway?oas04978/oas:101103490%09red/oas:101119796%09red
Cardiac muscle contraction	KEGG PATHWAY	oas04260	3	84	0.394762	0.923344	101104552|101103490|101104978	http://www.genome.jp/kegg-bin/show_pathway?oas04260/oas:101104978%09red/oas:101103490%09red/oas:101104552%09red
Lysosome	KEGG PATHWAY	oas04142	4	119	0.397561	0.923344	101123025|780471|101123476|101117328	http://www.genome.jp/kegg-bin/show_pathway?oas04142/oas:780471%09red/oas:101123025%09red/oas:101123476%09red/oas:101117328%09red
Insulin secretion	KEGG PATHWAY	oas04911	3	86	0.408773	0.923344	101104552|101103490|101121944	http://www.genome.jp/kegg-bin/show_pathway?oas04911/oas:101104552%09red/oas:101103490%09red/oas:101121944%09red
Endometrial cancer	KEGG PATHWAY	oas05213	2	52	0.411423	0.923344	101103190|101110953	http://www.genome.jp/kegg-bin/show_pathway?oas05213/oas:101103190%09red/oas:101110953%09red
Oxytocin signaling pathway	KEGG PATHWAY	oas04921	5	157	0.412996	0.923344	101104552|101121944|101103190|101104978|101122546	http://www.genome.jp/kegg-bin/show_pathway?oas04921/oas:101122546%09red/oas:101104978%09red/oas:101103190%09red/oas:101121944%09red/oas:101104552%09red
Malaria	KEGG PATHWAY	oas05144	2	53	0.420469	0.923344	101113185|101120322	http://www.genome.jp/kegg-bin/show_pathway?oas05144/oas:101120322%09red/oas:101113185%09red
Non-small cell lung cancer	KEGG PATHWAY	oas05223	2	54	0.429444	0.923344	101103190|101110953	http://www.genome.jp/kegg-bin/show_pathway?oas05223/oas:101103190%09red/oas:101110953%09red
ECM-receptor interaction	KEGG PATHWAY	oas04512	3	89	0.429599	0.923344	101122429|101106719|101105176	http://www.genome.jp/kegg-bin/show_pathway?oas04512/oas:101106719%09red/oas:101122429%09red/oas:101105176%09red
AMPK signaling pathway	KEGG PATHWAY	oas04152	4	126	0.438413	0.923344	443164|101113409|101102117|101103562	http://www.genome.jp/kegg-bin/show_pathway?oas04152/oas:101102117%09red/oas:443164%09red/oas:101113409%09red/oas:101103562%09red
Phenylalanine metabolism	KEGG PATHWAY	oas00360	1	21	0.439932	0.923344	101122814	http://www.genome.jp/kegg-bin/show_pathway?oas00360/oas:101122814%09red
Proximal tubule bicarbonate reclamation	KEGG PATHWAY	oas04964	1	22	0.454503	0.923344	101103490	http://www.genome.jp/kegg-bin/show_pathway?oas04964/oas:101103490%09red
HTLV-I infection	KEGG PATHWAY	oas05166	8	275	0.455227	0.923344	101120322|101116477|101120148|101121944|101122630|443435|101102117|101107545	http://www.genome.jp/kegg-bin/show_pathway?oas05166/oas:101120148%09red/oas:101102117%09red/oas:101116477%09red/oas:101122630%09red/oas:101121944%09red/oas:443435%09red/oas:101107545%09red/oas:101120322%09red
Intestinal immune network for IgA production	KEGG PATHWAY	oas04672	2	58	0.464578	0.923344	101120148|101120322	http://www.genome.jp/kegg-bin/show_pathway?oas04672/oas:101120148%09red/oas:101120322%09red
Phagosome	KEGG PATHWAY	oas04145	5	169	0.47391	0.923344	101120299|101117854|101114060|101123476|101120148	http://www.genome.jp/kegg-bin/show_pathway?oas04145/oas:101120148%09red/oas:101120299%09red/oas:101123476%09red/oas:101114060%09red/oas:101112461%09red
cGMP-PKG signaling pathway	KEGG PATHWAY	oas04022	5	171	0.483879	0.923344	100170318|101104552|101103490|101103190|101121944	http://www.genome.jp/kegg-bin/show_pathway?oas04022/oas:100170318%09red/oas:101104552%09red/oas:101103190%09red/oas:101103490%09red/oas:101121944%09red
Tight junction	KEGG PATHWAY	oas04530	4	135	0.489664	0.923344	101111737|101113409|101110196|101107545	http://www.genome.jp/kegg-bin/show_pathway?oas04530/oas:101111737%09red/oas:101107545%09red/oas:101113409%09red/oas:101110196%09red
Inositol phosphate metabolism	KEGG PATHWAY	oas00562	2	61	0.490074	0.923344	101115161|101115415	http://www.genome.jp/kegg-bin/show_pathway?oas00562/oas:101115415%09red/oas:101115161%09red
Nicotinate and nicotinamide metabolism	KEGG PATHWAY	oas00760	1	25	0.495986	0.923344	101104592	http://www.genome.jp/kegg-bin/show_pathway?oas00760/oas:101104592%09red
Glycosylphosphatidylinositol(GPI)-anchor biosynthesis	KEGG PATHWAY	oas00563	1	25	0.495986	0.923344	101118666	http://www.genome.jp/kegg-bin/show_pathway?oas00563/oas:101118666%09red
Rheumatoid arthritis	KEGG PATHWAY	oas05323	3	100	0.503372	0.923344	101120148|101123476|101120322	http://www.genome.jp/kegg-bin/show_pathway?oas05323/oas:101120148%09red/oas:101123476%09red/oas:101120322%09red
Glycolysis / Gluconeogenesis	KEGG PATHWAY	oas00010	2	63	0.506642	0.923344	443164|101113677	http://www.genome.jp/kegg-bin/show_pathway?oas00010/oas:443164%09red/oas:101113677%09red
Glycosphingolipid biosynthesis - lacto and neolacto series	KEGG PATHWAY	oas00601	1	26	0.509101	0.923344	101114825	http://www.genome.jp/kegg-bin/show_pathway?oas00601/oas:101114825%09red
Homologous recombination	KEGG PATHWAY	oas03440	1	26	0.509101	0.923344	101117517	http://www.genome.jp/kegg-bin/show_pathway?oas03440/oas:101117517%09red
Proteoglycans in cancer	KEGG PATHWAY	oas05205	6	214	0.510277	0.923344	100302564|101103190|101122546|101110196|100217407|101107545	http://www.genome.jp/kegg-bin/show_pathway?oas05205/oas:100217407%09red/oas:101110196%09red/oas:101103190%09red/oas:100302564%09red/oas:101107545%09red/oas:101122546%09red
Collecting duct acid secretion	KEGG PATHWAY	oas04966	1	27	0.521875	0.923344	101123476	http://www.genome.jp/kegg-bin/show_pathway?oas04966/oas:101123476%09red
Signaling pathways regulating pluripotency of stem cells	KEGG PATHWAY	oas04550	4	141	0.522739	0.923344	101103190|101116477|105606101|105615565	http://www.genome.jp/kegg-bin/show_pathway?oas04550/oas:101123250%09red/oas:101106364%09red/oas:101116477%09red/oas:101103190%09red
Staphylococcus aureus infection	KEGG PATHWAY	oas05150	2	65	0.522856	0.923344	101120148|101120322	http://www.genome.jp/kegg-bin/show_pathway?oas05150/oas:101120148%09red/oas:101120322%09red
Long-term potentiation	KEGG PATHWAY	oas04720	2	67	0.538707	0.923344	101103190|101121944	http://www.genome.jp/kegg-bin/show_pathway?oas04720/oas:101103190%09red/oas:101121944%09red
alpha-Linolenic acid metabolism	KEGG PATHWAY	oas00592	1	29	0.546437	0.923344	101103799	http://www.genome.jp/kegg-bin/show_pathway?oas00592/oas:101103799%09red
Pentose and glucuronate interconversions	KEGG PATHWAY	oas00040	1	29	0.546437	0.923344	101118708	http://www.genome.jp/kegg-bin/show_pathway?oas00040/oas:101118708%09red
T cell receptor signaling pathway	KEGG PATHWAY	oas04660	3	108	0.553816	0.923344	101110137|101103190|101120322	http://www.genome.jp/kegg-bin/show_pathway?oas04660/oas:101103190%09red/oas:101110137%09red/oas:101120322%09red
Melanoma	KEGG PATHWAY	oas05218	2	69	0.554191	0.923344	101103190|101122038	http://www.genome.jp/kegg-bin/show_pathway?oas05218/oas:101103190%09red/oas:101122038%09red
Serotonergic synapse	KEGG PATHWAY	oas04726	3	109	0.559904	0.923344	101104552|101103190|101113251	http://www.genome.jp/kegg-bin/show_pathway?oas04726/oas:101104552%09red/oas:101103190%09red/oas:101113251%09red
HIF-1 signaling pathway	KEGG PATHWAY	oas04066	3	109	0.559904	0.923344	105613432|101113677|101120329	http://www.genome.jp/kegg-bin/show_pathway?oas04066/oas:101107798%09red/oas:101109871%09red/oas:101113677%09red
Carbon metabolism	KEGG PATHWAY	oas01200	3	109	0.559904	0.923344	443164|105603519|101113677	http://www.genome.jp/kegg-bin/show_pathway?oas01200/oas:443164%09red/oas:101107229%09red/oas:101113677%09red
Thyroid hormone synthesis	KEGG PATHWAY	oas04918	2	70	0.561794	0.923344	101103490|101121944	http://www.genome.jp/kegg-bin/show_pathway?oas04918/oas:101103490%09red/oas:101121944%09red
Regulation of autophagy	KEGG PATHWAY	oas04140	1	32	0.580938	0.923344	101105632	http://www.genome.jp/kegg-bin/show_pathway?oas04140/oas:101104634%09red
Circadian rhythm	KEGG PATHWAY	oas04710	1	32	0.580938	0.923344	105613432	http://www.genome.jp/kegg-bin/show_pathway?oas04710/oas:101109871%09red
Alzheimer's disease	KEGG PATHWAY	oas05010	5	192	0.583744	0.923344	101104793|101114702|101104552|100415906|101110953	http://www.genome.jp/kegg-bin/show_pathway?oas05010/oas:100415906%09red/oas:101104552%09red/oas:101106318%09red/oas:101110953%09red/oas:101114702%09red
Glutamatergic synapse	KEGG PATHWAY	oas04724	3	113	0.583748	0.923344	101114065|101116743|101121944	http://www.genome.jp/kegg-bin/show_pathway?oas04724/oas:101116743%09red/oas:101114065%09red/oas:101121944%09red
Complement and coagulation cascades	KEGG PATHWAY	oas04610	2	73	0.584041	0.923344	100302564|101118624	http://www.genome.jp/kegg-bin/show_pathway?oas04610/oas:100302564%09red/oas:101118624%09red
Citrate cycle (TCA cycle)	KEGG PATHWAY	oas00020	1	33	0.591845	0.923344	101113677	http://www.genome.jp/kegg-bin/show_pathway?oas00020/oas:101113677%09red
Protein digestion and absorption	KEGG PATHWAY	oas04974	3	115	0.595358	0.923344	101120183|101103490|101120054	http://www.genome.jp/kegg-bin/show_pathway?oas04974/oas:101103490%09red/oas:101120054%09red/oas:101120183%09red
Legionellosis	KEGG PATHWAY	oas05134	2	75	0.598403	0.923344	101110953|101117580	http://www.genome.jp/kegg-bin/show_pathway?oas05134/oas:101117580%09red/oas:101110953%09red
Cytokine-cytokine receptor interaction	KEGG PATHWAY	oas04060	6	235	0.599327	0.923344	105605313|101105632|100499506|443126|443435|105606101	http://www.genome.jp/kegg-bin/show_pathway?oas04060/oas:100499506%09red/oas:443126%09red/oas:101104634%09red/oas:101106364%09red/oas:443435%09red/oas:101115509%09red
Cell adhesion molecules (CAMs)	KEGG PATHWAY	oas04514	4	156	0.600538	0.923344	101120322|101120148|101108435|101102951	http://www.genome.jp/kegg-bin/show_pathway?oas04514/oas:101120148%09red/oas:101102951%09red/oas:101108435%09red/oas:101120322%09red
Tyrosine metabolism	KEGG PATHWAY	oas00350	1	34	0.602469	0.923344	101122814	http://www.genome.jp/kegg-bin/show_pathway?oas00350/oas:101122814%09red
Arachidonic acid metabolism	KEGG PATHWAY	oas00590	2	77	0.612389	0.923344	101103799|101113251	http://www.genome.jp/kegg-bin/show_pathway?oas00590/oas:101103799%09red/oas:101113251%09red
Hypertrophic cardiomyopathy (HCM)	KEGG PATHWAY	oas05410	2	77	0.612389	0.923344	101104552|101104978	http://www.genome.jp/kegg-bin/show_pathway?oas05410/oas:101104978%09red/oas:101104552%09red
Linoleic acid metabolism	KEGG PATHWAY	oas00591	1	35	0.612817	0.923344	101103799	http://www.genome.jp/kegg-bin/show_pathway?oas00591/oas:101103799%09red
Oxidative phosphorylation	KEGG PATHWAY	oas00190	4	159	0.615154	0.923344	101104793|101114702|100415906|101123476	http://www.genome.jp/kegg-bin/show_pathway?oas00190/oas:100415906%09red/oas:101123476%09red/oas:101106318%09red/oas:101114702%09red
p53 signaling pathway	KEGG PATHWAY	oas04115	2	78	0.619242	0.923344	101117595|101110953	http://www.genome.jp/kegg-bin/show_pathway?oas04115/oas:101117595%09red/oas:101110953%09red
Bladder cancer	KEGG PATHWAY	oas05219	1	36	0.622896	0.923344	101103190	http://www.genome.jp/kegg-bin/show_pathway?oas05219/oas:101103190%09red
Alanine, aspartate and glutamate metabolism	KEGG PATHWAY	oas00250	1	36	0.622896	0.923344	101105895	http://www.genome.jp/kegg-bin/show_pathway?oas00250/oas:101105895%09red
DNA replication	KEGG PATHWAY	oas03030	1	36	0.622896	0.923344	101105877	http://www.genome.jp/kegg-bin/show_pathway?oas03030/oas:101105877%09red
Taste transduction	KEGG PATHWAY	oas04742	1	36	0.622896	0.923344	101121944	http://www.genome.jp/kegg-bin/show_pathway?oas04742/oas:101121944%09red
Leukocyte transendothelial migration	KEGG PATHWAY	oas04670	3	123	0.639646	0.923344	101110137|101111737|101108435	http://www.genome.jp/kegg-bin/show_pathway?oas04670/oas:101111737%09red/oas:101108435%09red/oas:101110137%09red
Antigen processing and presentation	KEGG PATHWAY	oas04612	2	82	0.645717	0.923344	101120148|101120322	http://www.genome.jp/kegg-bin/show_pathway?oas04612/oas:101120148%09red/oas:101120322%09red
Parkinson's disease	KEGG PATHWAY	oas05012	4	166	0.647938	0.923344	101104793|101114702|100415906|101110953	http://www.genome.jp/kegg-bin/show_pathway?oas05012/oas:100415906%09red/oas:101110953%09red/oas:101106318%09red/oas:101114702%09red
Aldosterone-regulated sodium reabsorption	KEGG PATHWAY	oas04960	1	39	0.651589	0.923344	101103490	http://www.genome.jp/kegg-bin/show_pathway?oas04960/oas:101103490%09red
Bile secretion	KEGG PATHWAY	oas04976	2	83	0.652104	0.923344	101103490|101121944	http://www.genome.jp/kegg-bin/show_pathway?oas04976/oas:101103490%09red/oas:101121944%09red
Peroxisome	KEGG PATHWAY	oas04146	2	84	0.658398	0.923344	105607886|101110109	http://www.genome.jp/kegg-bin/show_pathway?oas04146/oas:101107212%09red/oas:101110109%09red
Pyruvate metabolism	KEGG PATHWAY	oas00620	1	41	0.669495	0.923344	101113677	http://www.genome.jp/kegg-bin/show_pathway?oas00620/oas:101113677%09red
Herpes simplex infection	KEGG PATHWAY	oas05168	5	213	0.672217	0.923344	101107962|101105632|101119838|443126|101120148	http://www.genome.jp/kegg-bin/show_pathway?oas05168/oas:101104634%09red/oas:101120148%09red/oas:101119838%09red/oas:443126%09red/oas:101103036%09red
Prostate cancer	KEGG PATHWAY	oas05215	2	87	0.676735	0.923344	101103190|101110953	http://www.genome.jp/kegg-bin/show_pathway?oas05215/oas:101103190%09red/oas:101110953%09red
Fc gamma R-mediated phagocytosis	KEGG PATHWAY	oas04666	2	87	0.676735	0.923344	101110137|101103190	http://www.genome.jp/kegg-bin/show_pathway?oas04666/oas:101103190%09red/oas:101110137%09red
Apoptosis	KEGG PATHWAY	oas04210	2	88	0.682667	0.923344	101110186|101110953	http://www.genome.jp/kegg-bin/show_pathway?oas04210/oas:101110186%09red/oas:101110953%09red
GABAergic synapse	KEGG PATHWAY	oas04727	2	88	0.682667	0.923344	101104552|101121944	http://www.genome.jp/kegg-bin/show_pathway?oas04727/oas:101104552%09red/oas:101121944%09red
Fatty acid degradation	KEGG PATHWAY	oas00071	1	43	0.686483	0.923344	101111925	http://www.genome.jp/kegg-bin/show_pathway?oas00071/oas:101111925%09red
Carbohydrate digestion and absorption	KEGG PATHWAY	oas04973	1	43	0.686483	0.923344	101103490	http://www.genome.jp/kegg-bin/show_pathway?oas04973/oas:101103490%09red
Purine metabolism	KEGG PATHWAY	oas00230	4	175	0.687287	0.923344	101122598|101106548|101121944|101102072	http://www.genome.jp/kegg-bin/show_pathway?oas00230/oas:101106548%09red/oas:101122598%09red/oas:101102072%09red/oas:101121944%09red
NF-kappa B signaling pathway	KEGG PATHWAY	oas04064	2	89	0.688509	0.923344	101110186|101120322	http://www.genome.jp/kegg-bin/show_pathway?oas04064/oas:101110186%09red/oas:101120322%09red
Gap junction	KEGG PATHWAY	oas04540	2	89	0.688509	0.923344	101103190|101121944	http://www.genome.jp/kegg-bin/show_pathway?oas04540/oas:101103190%09red/oas:101121944%09red
Protein processing in endoplasmic reticulum	KEGG PATHWAY	oas04141	4	176	0.691461	0.923344	101120101|105613432|101118786|101114060	http://www.genome.jp/kegg-bin/show_pathway?oas04141/oas:101109871%09red/oas:101114060%09red/oas:101120101%09red/oas:101118786%09red
Hematopoietic cell lineage	KEGG PATHWAY	oas04640	2	90	0.694263	0.923344	105605313|443435	http://www.genome.jp/kegg-bin/show_pathway?oas04640/oas:443435%09red/oas:101115509%09red
Metabolic pathways	KEGG PATHWAY	oas01100	31	1256	0.695943	0.923344	101113251|101115415|101114659|101114544|101114859|101123476|101113775|101118708|443164|101118666|101113677|105603753|101105895|100192423|101107672|101111925|101114702|101102072|101122598|101117847|101115161|101104592|101121875|101122814|101103393|101104793|101114825|101103799|101116833|100415906|105603519	http://www.genome.jp/kegg-bin/show_pathway?oas01100/oas:101103799%09red/oas:101111925%09red/oas:101106318%09red/oas:101122598%09red/oas:101107229%09red/oas:101103393%09red/oas:101104592%09red/oas:101121875%09red/oas:101113251%09red/oas:101118708%09red/oas:100415906%09red/oas:101123476%09red/oas:101114544%09red/oas:101118666%09red/oas:101105895%09red/oas:101107672%09red/oas:101114859%09red/oas:101…
Progesterone-mediated oocyte maturation	KEGG PATHWAY	oas04914	2	93	0.710998	0.923344	101103190|101121944	http://www.genome.jp/kegg-bin/show_pathway?oas04914/oas:101103190%09red/oas:101121944%09red
Valine, leucine and isoleucine degradation	KEGG PATHWAY	oas00280	1	47	0.717887	0.923344	101111925	http://www.genome.jp/kegg-bin/show_pathway?oas00280/oas:101111925%09red
Endocytosis	KEGG PATHWAY	oas04144	5	226	0.720336	0.923344	101117328|443435|101115027|101103562|101116521	http://www.genome.jp/kegg-bin/show_pathway?oas04144/oas:101115027%09red/oas:101116521%09red/oas:443435%09red/oas:101117328%09red/oas:101103562%09red
Fatty acid metabolism	KEGG PATHWAY	oas01212	1	48	0.725235	0.923344	101111925	http://www.genome.jp/kegg-bin/show_pathway?oas01212/oas:101111925%09red
Amino sugar and nucleotide sugar metabolism	KEGG PATHWAY	oas00520	1	48	0.725235	0.923344	101103393	http://www.genome.jp/kegg-bin/show_pathway?oas00520/oas:101103393%09red
Aminoacyl-tRNA biosynthesis	KEGG PATHWAY	oas00970	1	48	0.725235	0.923344	101119091	http://www.genome.jp/kegg-bin/show_pathway?oas00970/oas:101119091%09red
Wnt signaling pathway	KEGG PATHWAY	oas04310	3	141	0.726437	0.923344	105613432|101103274|101112406	http://www.genome.jp/kegg-bin/show_pathway?oas04310/oas:101103274%09red/oas:101109871%09red/oas:101112406%09red
Calcium signaling pathway	KEGG PATHWAY	oas04020	4	186	0.731023	0.923344	101110429|101104552|101121944|101120322	http://www.genome.jp/kegg-bin/show_pathway?oas04020/oas:101110429%09red/oas:101104552%09red/oas:101120322%09red/oas:101121944%09red
Cocaine addiction	KEGG PATHWAY	oas05030	1	49	0.732391	0.923344	101116743	http://www.genome.jp/kegg-bin/show_pathway?oas05030/oas:101116743%09red
Ether lipid metabolism	KEGG PATHWAY	oas00565	1	49	0.732391	0.923344	101103799	http://www.genome.jp/kegg-bin/show_pathway?oas00565/oas:101103799%09red
mRNA surveillance pathway	KEGG PATHWAY	oas03015	2	99	0.742168	0.923344	101113409|101121611	http://www.genome.jp/kegg-bin/show_pathway?oas03015/oas:101113409%09red/oas:101121611%09red
Systemic lupus erythematosus	KEGG PATHWAY	oas05322	3	145	0.743332	0.923344	101111737|101120148|101120322	http://www.genome.jp/kegg-bin/show_pathway?oas05322/oas:101120148%09red/oas:101111737%09red/oas:101120322%09red
Fat digestion and absorption	KEGG PATHWAY	oas04975	1	51	0.74615	0.923344	105604856	http://www.genome.jp/kegg-bin/show_pathway?oas04975/oas:101107590%09red
Pancreatic secretion	KEGG PATHWAY	oas04972	2	100	0.747075	0.923344	101103490|101121944	http://www.genome.jp/kegg-bin/show_pathway?oas04972/oas:101103490%09red/oas:101121944%09red
Glycerophospholipid metabolism	KEGG PATHWAY	oas00564	2	101	0.7519	0.923344	101103799|101114659	http://www.genome.jp/kegg-bin/show_pathway?oas00564/oas:101114659%09red/oas:101103799%09red
Melanogenesis	KEGG PATHWAY	oas04916	2	101	0.7519	0.923344	101103190|101121944	http://www.genome.jp/kegg-bin/show_pathway?oas04916/oas:101103190%09red/oas:101121944%09red
NOD-like receptor signaling pathway	KEGG PATHWAY	oas04621	1	52	0.752762	0.923344	105607221	http://www.genome.jp/kegg-bin/show_pathway?oas04621/oas:101116560%09red
Estrogen signaling pathway	KEGG PATHWAY	oas04915	2	102	0.756647	0.923344	101103190|101121944	http://www.genome.jp/kegg-bin/show_pathway?oas04915/oas:101103190%09red/oas:101121944%09red
Ubiquitin mediated proteolysis	KEGG PATHWAY	oas04120	3	149	0.759386	0.923344	105613432|101120329|101107962	http://www.genome.jp/kegg-bin/show_pathway?oas04120/oas:101103036%09red/oas:101107798%09red/oas:101109871%09red
Retrograde endocannabinoid signaling	KEGG PATHWAY	oas04723	2	104	0.765904	0.926008	101104552|101121944	http://www.genome.jp/kegg-bin/show_pathway?oas04723/oas:101104552%09red/oas:101121944%09red
ABC transporters	KEGG PATHWAY	oas02010	1	55	0.771585	0.927636	101116568	http://www.genome.jp/kegg-bin/show_pathway?oas02010/oas:101116568%09red
Ovarian steroidogenesis	KEGG PATHWAY	oas04913	1	56	0.777536	0.927798	101121944	http://www.genome.jp/kegg-bin/show_pathway?oas04913/oas:101121944%09red
Acute myeloid leukemia	KEGG PATHWAY	oas05221	1	58	0.788977	0.927798	101103190	http://www.genome.jp/kegg-bin/show_pathway?oas05221/oas:101103190%09red
TNF signaling pathway	KEGG PATHWAY	oas04668	2	110	0.791861	0.927798	101122959|101110186	http://www.genome.jp/kegg-bin/show_pathway?oas04668/oas:101110186%09red/oas:101122959%09red
Long-term depression	KEGG PATHWAY	oas04730	1	59	0.794475	0.927798	101103190	http://www.genome.jp/kegg-bin/show_pathway?oas04730/oas:101103190%09red
Glycerolipid metabolism	KEGG PATHWAY	oas00561	1	59	0.794475	0.927798	101114659	http://www.genome.jp/kegg-bin/show_pathway?oas00561/oas:101114659%09red
Retinol metabolism	KEGG PATHWAY	oas00830	1	61	0.805046	0.927798	101121875	http://www.genome.jp/kegg-bin/show_pathway?oas00830/oas:101121875%09red
Cholinergic synapse	KEGG PATHWAY	oas04725	2	114	0.807723	0.927798	101104552|101121944	http://www.genome.jp/kegg-bin/show_pathway?oas04725/oas:101104552%09red/oas:101121944%09red
Oocyte meiosis	KEGG PATHWAY	oas04114	2	115	0.811517	0.927798	105613432|101121944	http://www.genome.jp/kegg-bin/show_pathway?oas04114/oas:101109871%09red/oas:101121944%09red
Chagas disease (American trypanosomiasis)	KEGG PATHWAY	oas05142	2	115	0.811517	0.927798	101113409|101120322	http://www.genome.jp/kegg-bin/show_pathway?oas05142/oas:101113409%09red/oas:101120322%09red
Glioma	KEGG PATHWAY	oas05214	1	63	0.815075	0.927798	101103190	http://www.genome.jp/kegg-bin/show_pathway?oas05214/oas:101103190%09red
RNA transport	KEGG PATHWAY	oas03013	3	167	0.821798	0.930501	101118517|101121490|101119406	http://www.genome.jp/kegg-bin/show_pathway?oas03013/oas:101121490%09red/oas:101118517%09red/oas:101119406%09red
Viral carcinogenesis	KEGG PATHWAY	oas05203	4	220	0.837085	0.94063	101107515|101111737|101104719|101122630	http://www.genome.jp/kegg-bin/show_pathway?oas05203/oas:101111737%09red/oas:101107515%09red/oas:101104719%09red/oas:101122630%09red
Neurotrophin signaling pathway	KEGG PATHWAY	oas04722	2	123	0.839534	0.94063	101112187|101103190	http://www.genome.jp/kegg-bin/show_pathway?oas04722/oas:101112187%09red/oas:101103190%09red
Axon guidance	KEGG PATHWAY	oas04360	2	127	0.852081	0.949715	101104121|101112406	http://www.genome.jp/kegg-bin/show_pathway?oas04360/oas:101104121%09red/oas:101112406%09red
Chemokine signaling pathway	KEGG PATHWAY	oas04062	3	182	0.862741	0.953471	101110137|101103190|101121944	http://www.genome.jp/kegg-bin/show_pathway?oas04062/oas:101103190%09red/oas:101110137%09red/oas:101121944%09red
Chronic myeloid leukemia	KEGG PATHWAY	oas05220	1	75	0.865306	0.953471	101103190	http://www.genome.jp/kegg-bin/show_pathway?oas05220/oas:101103190%09red
RNA degradation	KEGG PATHWAY	oas03018	1	76	0.868817	0.953471	101103918	http://www.genome.jp/kegg-bin/show_pathway?oas03018/oas:101103918%09red
Leishmaniasis	KEGG PATHWAY	oas05140	1	78	0.875569	0.955979	101120148	http://www.genome.jp/kegg-bin/show_pathway?oas05140/oas:101120148%09red
Prolactin signaling pathway	KEGG PATHWAY	oas04917	1	82	0.88805	0.964683	101103190	http://www.genome.jp/kegg-bin/show_pathway?oas04917/oas:101103190%09red
ErbB signaling pathway	KEGG PATHWAY	oas04012	1	87	0.901907	0.974789	101103190	http://www.genome.jp/kegg-bin/show_pathway?oas04012/oas:101103190%09red
Morphine addiction	KEGG PATHWAY	oas05032	1	93	0.916294	0.985362	101121944	http://www.genome.jp/kegg-bin/show_pathway?oas05032/oas:101121944%09red
Circadian entrainment	KEGG PATHWAY	oas04713	1	96	0.922677	0.985526	101121944	http://www.genome.jp/kegg-bin/show_pathway?oas04713/oas:101121944%09red
Pyrimidine metabolism	KEGG PATHWAY	oas00240	1	99	0.928574	0.985526	101102072	http://www.genome.jp/kegg-bin/show_pathway?oas00240/oas:101102072%09red
Neuroactive ligand-receptor interaction	KEGG PATHWAY	oas04080	4	286	0.945541	0.985526	101110429|101114065|101104053|100170318	http://www.genome.jp/kegg-bin/show_pathway?oas04080/oas:101110429%09red/oas:101104053%09red/oas:100170318%09red/oas:101114065%09red
Non-alcoholic fatty liver disease (NAFLD)	KEGG PATHWAY	oas04932	2	177	0.948776	0.985526	101114702|100415906	http://www.genome.jp/kegg-bin/show_pathway?oas04932/oas:100415906%09red/oas:101114702%09red
Alcoholism	KEGG PATHWAY	oas05034	2	181	0.953075	0.985526	101107515|101103190	http://www.genome.jp/kegg-bin/show_pathway?oas05034/oas:101107515%09red/oas:101103190%09red
MicroRNAs in cancer	KEGG PATHWAY	oas05206	2	184	0.95607	0.985526	100217407|101103190	http://www.genome.jp/kegg-bin/show_pathway?oas05206/oas:100217407%09red/oas:101103190%09red
Osteoclast differentiation	KEGG PATHWAY	oas04380	1	127	0.96595	0.985526	443126	http://www.genome.jp/kegg-bin/show_pathway?oas04380/oas:443126%09red
Epstein-Barr virus infection	KEGG PATHWAY	oas05169	2	196	0.966321	0.985526	101122959|101110186	http://www.genome.jp/kegg-bin/show_pathway?oas05169/oas:101110186%09red/oas:101122959%09red
Dopaminergic synapse	KEGG PATHWAY	oas04728	1	131	0.969372	0.985526	101113409	http://www.genome.jp/kegg-bin/show_pathway?oas04728/oas:101113409%09red
FoxO signaling pathway	KEGG PATHWAY	oas04068	1	132	0.970172	0.985526	101103190	http://www.genome.jp/kegg-bin/show_pathway?oas04068/oas:101103190%09red
Cell cycle	KEGG PATHWAY	oas04110	1	134	0.971711	0.985526	105613432	http://www.genome.jp/kegg-bin/show_pathway?oas04110/oas:101109871%09red
Platelet activation	KEGG PATHWAY	oas04611	1	134	0.971711	0.985526	101121944	http://www.genome.jp/kegg-bin/show_pathway?oas04611/oas:101121944%09red
Insulin signaling pathway	KEGG PATHWAY	oas04910	1	144	0.978293	0.986578	101103190	http://www.genome.jp/kegg-bin/show_pathway?oas04910/oas:101103190%09red
Spliceosome	KEGG PATHWAY	oas03040	1	151	0.981968	0.986578	101122353	http://www.genome.jp/kegg-bin/show_pathway?oas03040/oas:101122353%09red
Olfactory transduction	KEGG PATHWAY	oas04740	8	832	0.999839	0.999839	101105463|101119263|101118278|101113680|101108911|101108609|101108346|101121936	http://www.genome.jp/kegg-bin/show_pathway?oas04740/oas:101108911%09red/oas:101108346%09red/oas:101121936%09red/oas:101113680%09red/oas:101108609%09red/oas:101118278%09red/oas:101105463%09red/oas:101119263%09red
--------------------
#Term	Database	ID	Input number	Background number	P-Value	Corrected P-Value	Input	Hyperlink
--------------------
#Term	Database	ID	Input number	Background number	P-Value	Corrected P-Value	Input	Hyperlink
--------------------
