# Supplementary material for: Thyroid Transcriptomics Revealed the Reproductive Regulation of miRNA in the Follicular and Luteal Phases in Small-Tail Han Sheep with Different FecB Genotypes
Source: Genes (Basel). 2023 Oct 30;14(11):2024. doi: 10.3390/genes14112024 (PMC10671830; doi:10.3390/genes14112024)
Supplement: Supplementary file 1 [file genes-14-02024-s001.zip › Supplementary Table S4.xlsx]

## Sheet: MM_FT_vs_MM_LT
geneID	miRNA	Blast swiss prot
101106826	novel_348	sp|P51815|ZN75D_HUMAN Zinc finger protein 75D OS=Homo sapiens GN=ZNF75D PE=2 SV=2//0
101114861	novel_348	sp|P26201|CD36_BOVIN Platelet glycoprotein 4 OS=Bos taurus GN=CD36 PE=1 SV=5//0
105609432	novel_348	sp|Q80XC3|US6NL_MOUSE USP6 N-terminal-like protein OS=Mus musculus GN=Usp6nl PE=1 SV=2//1.0502e-13
101121788	oar-miR-200a	sp|Q8IY85|EFC13_HUMAN EF-hand calcium-binding domain-containing protein 13 OS=Homo sapiens GN=EFCAB13 PE=2 SV=2//3.4554e-15
101117561	oar-miR-221	sp|Q9BYP7|WNK3_HUMAN Serine/threonine-protein kinase WNK3 OS=Homo sapiens GN=WNK3 PE=1 SV=3//0
443308	oar-miR-370-3p	sp|P47843|GTR3_SHEEP Solute carrier family 2, facilitated glucose transporter member 3 OS=Ovis aries GN=SLC2A3 PE=2 SV=1//0
443436	oar-miR-370-3p	sp|P29329|CD3Z_SHEEP T-cell surface glycoprotein CD3 zeta chain OS=Ovis aries GN=CD247 PE=2 SV=1//4.87238e-120
100302350	oar-miR-370-3p	sp|A4FV72|PPIE_BOVIN Peptidyl-prolyl cis-trans isomerase E OS=Bos taurus GN=PPIE PE=2 SV=1//0
101102010	oar-miR-370-3p	sp|Q9NQ36|SCUB2_HUMAN Signal peptide, CUB and EGF-like domain-containing protein 2 OS=Homo sapiens GN=SCUBE2 PE=2 SV=2//0
101102228	oar-miR-370-3p	sp|Q13324|CRFR2_HUMAN Corticotropin-releasing factor receptor 2 OS=Homo sapiens GN=CRHR2 PE=1 SV=2//0
101102402	oar-miR-370-3p	sp|F1MJR8|TEX14_BOVIN Inactive serine/threonine-protein kinase TEX14 OS=Bos taurus GN=TEX14 PE=3 SV=2//0
101102430	oar-miR-370-3p	sp|F1MN90|CIDEC_BOVIN Cell death activator CIDE-3 OS=Bos taurus GN=CIDEC PE=2 SV=1//2.3352e-150
101102545	oar-miR-370-3p	sp|Q9NUA8|ZBT40_HUMAN Zinc finger and BTB domain-containing protein 40 OS=Homo sapiens GN=ZBTB40 PE=1 SV=4//0
101102779	oar-miR-370-3p	sp|Q9UIB8|SLAF5_HUMAN SLAM family member 5 OS=Homo sapiens GN=CD84 PE=1 SV=1//9.872e-10
101103655	oar-miR-370-3p	sp|Q58DH1|XAF1_BOVIN XIAP-associated factor 1 OS=Bos taurus GN=XAF1 PE=2 SV=2//0
101103859	oar-miR-370-3p	sp|Q8WN03|KCIP2_MUSPF Kv channel-interacting protein 2 OS=Mustela putorius furo GN=Kcnip2 PE=2 SV=1//2.4642e-119
101104017	oar-miR-370-3p	sp|Q8NCE0|SEN2_HUMAN tRNA-splicing endonuclease subunit Sen2 OS=Homo sapiens GN=TSEN2 PE=1 SV=2//0
101104311	oar-miR-370-3p	sp|Q58CU5|TM213_BOVIN Transmembrane protein 213 OS=Bos taurus GN=TMEM213 PE=3 SV=2//4.57152e-58
101104506	oar-miR-370-3p	sp|Q2HJG4|TDRD3_BOVIN Tudor domain-containing protein 3 OS=Bos taurus GN=TDRD3 PE=2 SV=1//0
101105393	oar-miR-370-3p	sp|P43363|MAGAA_HUMAN Melanoma-associated antigen 10 OS=Homo sapiens GN=MAGEA10 PE=2 SV=2//4.26723e-74
101105677	oar-miR-370-3p	sp|O46631|SHPS1_BOVIN Tyrosine-protein phosphatase non-receptor type substrate 1 OS=Bos taurus GN=SIRPA PE=2 SV=1//0
101106567	oar-miR-370-3p	sp|Q32KL8|TBATA_BOVIN Protein TBATA OS=Bos taurus GN=TBATA PE=2 SV=1//0
101106887	oar-miR-370-3p	sp|Q9UBL0|ARP21_HUMAN cAMP-regulated phosphoprotein 21 OS=Homo sapiens GN=ARPP21 PE=1 SV=2//0
101107106	oar-miR-370-3p	sp|O00339|MATN2_HUMAN Matrilin-2 OS=Homo sapiens GN=MATN2 PE=1 SV=4//0
101107592	oar-miR-370-3p	sp|Q9TU25|RAC2_BOVIN Ras-related C3 botulinum toxin substrate 2 OS=Bos taurus GN=RAC2 PE=2 SV=1//6.20586e-93
101107802	oar-miR-370-3p	sp|Q0VD86|INCA1_HUMAN Protein INCA1 OS=Homo sapiens GN=INCA1 PE=1 SV=1//3.85019e-87
101108275	oar-miR-370-3p	sp|Q63HK3|ZKSC2_HUMAN Zinc finger protein with KRAB and SCAN domains 2 OS=Homo sapiens GN=ZKSCAN2 PE=1 SV=2//0
101108397	oar-miR-370-3p	sp|A2VCL2|CC162_HUMAN Coiled-coil domain-containing protein 162 OS=Homo sapiens GN=CCDC162P PE=2 SV=3//0
101108443	oar-miR-370-3p	sp|Q9H4D0|CSTN2_HUMAN Calsyntenin-2 OS=Homo sapiens GN=CLSTN2 PE=1 SV=2//0
101108520	oar-miR-370-3p	sp|Q9TTK8|KCRU_BOVIN Creatine kinase U-type, mitochondrial OS=Bos taurus GN=CKMT1 PE=2 SV=1//0
101108580	oar-miR-370-3p	sp|Q8N531|FBXL6_HUMAN F-box/LRR-repeat protein 6 OS=Homo sapiens GN=FBXL6 PE=2 SV=1//0
101108587	oar-miR-370-3p	sp|Q13625|ASPP2_HUMAN Apoptosis-stimulating of p53 protein 2 OS=Homo sapiens GN=TP53BP2 PE=1 SV=2//0
101108770	oar-miR-370-3p	sp|A5D7M3|GAS8_BOVIN Growth arrest-specific protein 8 OS=Bos taurus GN=GAS8 PE=2 SV=1//0
101108844	oar-miR-370-3p	sp|Q27991|MYH10_BOVIN Myosin-10 OS=Bos taurus GN=MYH10 PE=2 SV=2//0
101109018	oar-miR-370-3p	sp|Q5H8A4|PIGG_HUMAN GPI ethanolamine phosphate transferase 2 OS=Homo sapiens GN=PIGG PE=1 SV=1//0
101109087	oar-miR-370-3p	sp|Q96M89|CC138_HUMAN Coiled-coil domain-containing protein 138 OS=Homo sapiens GN=CCDC138 PE=1 SV=1//2.79947e-07
101109162	oar-miR-370-3p	sp|Q3T144|T106C_BOVIN Transmembrane protein 106C OS=Bos taurus GN=TMEM106C PE=2 SV=1//8.04418e-159
101109327	oar-miR-370-3p	sp|Q9BZV3|IMPG2_HUMAN Interphotoreceptor matrix proteoglycan 2 OS=Homo sapiens GN=IMPG2 PE=1 SV=3//0
101109449	oar-miR-370-3p	sp|Q8N556|AFAP1_HUMAN Actin filament-associated protein 1 OS=Homo sapiens GN=AFAP1 PE=1 SV=2//1.27895e-75
101109464	oar-miR-370-3p	sp|O94762|RECQ5_HUMAN ATP-dependent DNA helicase Q5 OS=Homo sapiens GN=RECQL5 PE=1 SV=2//0
101109503	oar-miR-370-3p	sp|A7MBF6|CA228_BOVIN Uncharacterized protein C1orf228 homolog OS=Bos taurus PE=2 SV=1//0
101109507	oar-miR-370-3p	sp|Q9ULM3|YETS2_HUMAN YEATS domain-containing protein 2 OS=Homo sapiens GN=YEATS2 PE=1 SV=2//3.88278e-20
101109637	oar-miR-370-3p	sp|Q2YDN8|VRK3_BOVIN Inactive serine/threonine-protein kinase VRK3 OS=Bos taurus GN=VRK3 PE=2 SV=1//0
101109823	oar-miR-370-3p	sp|Q96ST8|CEP89_HUMAN Centrosomal protein of 89 kDa OS=Homo sapiens GN=CEP89 PE=1 SV=3//0
101110043	oar-miR-370-3p	sp|Q32LB7|VATE2_BOVIN V-type proton ATPase subunit E 2 OS=Bos taurus GN=ATP6V1E2 PE=2 SV=1//1.78043e-102
101110222	oar-miR-370-3p	sp|Q99618|CDCA3_HUMAN Cell division cycle-associated protein 3 OS=Homo sapiens GN=CDCA3 PE=1 SV=1//3.1165e-109
101111288	oar-miR-370-3p	sp|O43570|CAH12_HUMAN Carbonic anhydrase 12 OS=Homo sapiens GN=CA12 PE=1 SV=1//5.37879e-143
101111645	oar-miR-370-3p	sp|Q5I598|MTHR_BOVIN Methylenetetrahydrofolate reductase OS=Bos taurus GN=MTHFR PE=2 SV=1//0
101111665	oar-miR-370-3p	-//-
101112046	oar-miR-370-3p	sp|Q8WYA1|BMAL2_HUMAN Aryl hydrocarbon receptor nuclear translocator-like protein 2 OS=Homo sapiens GN=ARNTL2 PE=1 SV=2//0
101112170	oar-miR-370-3p	sp|O75414|NDK6_HUMAN Nucleoside diphosphate kinase 6 OS=Homo sapiens GN=NME6 PE=1 SV=3//4.3271e-118
101112901	oar-miR-370-3p	sp|Q92619|HMHA1_HUMAN Minor histocompatibility protein HA-1 OS=Homo sapiens GN=HMHA1 PE=1 SV=2//5.38297e-08
101113178	oar-miR-370-3p	sp|A7MBD1|MPIP1_BOVIN M-phase inducer phosphatase 1 OS=Bos taurus GN=CDC25A PE=2 SV=1//0
101113475	oar-miR-370-3p	sp|Q96MA6|KAD8_HUMAN Adenylate kinase 8 OS=Homo sapiens GN=AK8 PE=1 SV=1//0
101113592	oar-miR-370-3p	sp|Q3SYR7|RL9_BOVIN 60S ribosomal protein L9 OS=Bos taurus GN=RPL9 PE=2 SV=1//2.9163e-124
101113764	oar-miR-370-3p	sp|Q9NXK6|MPRG_HUMAN Membrane progestin receptor gamma OS=Homo sapiens GN=PAQR5 PE=1 SV=2//0
101113936	oar-miR-370-3p	sp|P57113|MAAI_RAT Maleylacetoacetate isomerase OS=Rattus norvegicus GN=Gstz1 PE=1 SV=2//1.75079e-128
101114240	oar-miR-370-3p	sp|Q5VYS8|TUT7_HUMAN Terminal uridylyltransferase 7 OS=Homo sapiens GN=ZCCHC6 PE=1 SV=1//0
101114508	oar-miR-370-3p	sp|Q9H0C3|TM117_HUMAN Transmembrane protein 117 OS=Homo sapiens GN=TMEM117 PE=2 SV=1//0
101114779	oar-miR-370-3p	sp|O60336|MABP1_HUMAN Mitogen-activated protein kinase-binding protein 1 OS=Homo sapiens GN=MAPKBP1 PE=1 SV=4//0
101114918	oar-miR-370-3p	sp|Q9NR56|MBNL1_HUMAN Muscleblind-like protein 1 OS=Homo sapiens GN=MBNL1 PE=1 SV=2//1.36306e-16
101114958	oar-miR-370-3p	sp|Q9BSI4|TINF2_HUMAN TERF1-interacting nuclear factor 2 OS=Homo sapiens GN=TINF2 PE=1 SV=1//0
101114990	oar-miR-370-3p	sp|Q0VD26|MORN4_BOVIN MORN repeat-containing protein 4 OS=Bos taurus GN=MORN4 PE=2 SV=1//2.37515e-81
101115097	oar-miR-370-3p	sp|Q9NP58|ABCB6_HUMAN ATP-binding cassette sub-family B member 6, mitochondrial OS=Homo sapiens GN=ABCB6 PE=1 SV=1//1.99309e-98
101115220	oar-miR-370-3p	sp|O60333|KIF1B_HUMAN Kinesin-like protein KIF1B OS=Homo sapiens GN=KIF1B PE=1 SV=5//0
101115575	oar-miR-370-3p	sp|Q58DM4|ALKB2_BOVIN Alpha-ketoglutarate-dependent dioxygenase alkB homolog 2 OS=Bos taurus GN=ALKBH2 PE=2 SV=1//1.7671e-167
101116006	oar-miR-370-3p	sp|Q9UPU3|SORC3_HUMAN VPS10 domain-containing receptor SorCS3 OS=Homo sapiens GN=SORCS3 PE=2 SV=2//0
101117113	oar-miR-370-3p	sp|O75909|CCNK_HUMAN Cyclin-K OS=Homo sapiens GN=CCNK PE=1 SV=2//0
101117397	oar-miR-370-3p	sp|Q6P499|NPAL3_HUMAN NIPA-like protein 3 OS=Homo sapiens GN=NIPAL3 PE=1 SV=1//0
101117852	oar-miR-370-3p	sp|Q5E9J7|ADAT2_BOVIN tRNA-specific adenosine deaminase 2 OS=Bos taurus GN=DEADC1 PE=2 SV=1//9.56898e-10
101117858	oar-miR-370-3p	sp|Q8TE02|ELP5_HUMAN Elongator complex protein 5 OS=Homo sapiens GN=ELP5 PE=1 SV=2//3.052e-111
101118472	oar-miR-370-3p	sp|Q9H920|RN121_HUMAN RING finger protein 121 OS=Homo sapiens GN=RNF121 PE=1 SV=1//0
101118616	oar-miR-370-3p	sp|Q9P0W8|SPAT7_HUMAN Spermatogenesis-associated protein 7 OS=Homo sapiens GN=SPATA7 PE=1 SV=3//0
101118868	oar-miR-370-3p	sp|Q3SYG4|PTHB1_HUMAN Protein PTHB1 OS=Homo sapiens GN=BBS9 PE=1 SV=1//0
101118887	oar-miR-370-3p	sp|Q86SQ7|SDCG8_HUMAN Serologically defined colon cancer antigen 8 OS=Homo sapiens GN=SDCCAG8 PE=1 SV=1//0
101119677	oar-miR-370-3p	sp|O15091|MRRP3_HUMAN Mitochondrial ribonuclease P protein 3 OS=Homo sapiens GN=KIAA0391 PE=1 SV=2//0
101119936	oar-miR-370-3p	sp|O60688|YPEL1_HUMAN Protein yippee-like 1 OS=Homo sapiens GN=YPEL1 PE=3 SV=1//5.2643e-75
101119969	oar-miR-370-3p	sp|P58215|LOXL3_HUMAN Lysyl oxidase homolog 3 OS=Homo sapiens GN=LOXL3 PE=2 SV=1//8.74342e-19
101120264	oar-miR-370-3p	sp|O00219|HYAS3_HUMAN Hyaluronan synthase 3 OS=Homo sapiens GN=HAS3 PE=2 SV=3//0
101120562	oar-miR-370-3p	sp|P78348|ASIC1_HUMAN Acid-sensing ion channel 1 OS=Homo sapiens GN=ASIC1 PE=1 SV=3//0
101120650	oar-miR-370-3p	sp|Q5EA84|DOK1_BOVIN Docking protein 1 OS=Bos taurus GN=DOK1 PE=2 SV=1//0
101120768	oar-miR-370-3p	sp|Q9H4G0|E41L1_HUMAN Band 4.1-like protein 1 OS=Homo sapiens GN=EPB41L1 PE=1 SV=2//0
101121256	oar-miR-370-3p	sp|P08183|MDR1_HUMAN Multidrug resistance protein 1 OS=Homo sapiens GN=ABCB1 PE=1 SV=3//1.28161e-07
101121358	oar-miR-370-3p	sp|Q9JMD0|ZN207_MOUSE BUB3-interacting and GLEBS motif-containing protein ZNF207 OS=Mus musculus GN=Znf207 PE=2 SV=1//6.40304e-98
101121554	oar-miR-370-3p	sp|Q9NS87|KIF15_HUMAN Kinesin-like protein KIF15 OS=Homo sapiens GN=KIF15 PE=1 SV=1//0
101122304	oar-miR-370-3p	sp|Q96K76|UBP47_HUMAN Ubiquitin carboxyl-terminal hydrolase 47 OS=Homo sapiens GN=USP47 PE=1 SV=3//0
101123258	oar-miR-370-3p	sp|Q92539|LPIN2_HUMAN Phosphatidate phosphatase LPIN2 OS=Homo sapiens GN=LPIN2 PE=1 SV=1//0
101123372	oar-miR-370-3p	sp|P06734|FCER2_HUMAN Low affinity immunoglobulin epsilon Fc receptor OS=Homo sapiens GN=FCER2 PE=1 SV=1//8.1586e-23
101123425	oar-miR-370-3p	sp|Q7L0J3|SV2A_HUMAN Synaptic vesicle glycoprotein 2A OS=Homo sapiens GN=SV2A PE=1 SV=1//0
101123429	oar-miR-370-3p	sp|O95359|TACC2_HUMAN Transforming acidic coiled-coil-containing protein 2 OS=Homo sapiens GN=TACC2 PE=1 SV=3//1.44098e-36
101123454	oar-miR-370-3p	sp|Q5MJ70|SPDYA_HUMAN Speedy protein A OS=Homo sapiens GN=SPDYA PE=1 SV=2//0
101123462	oar-miR-370-3p	sp|Q9ULK2|AT7L1_HUMAN Ataxin-7-like protein 1 OS=Homo sapiens GN=ATXN7L1 PE=1 SV=3//1.57554e-109
101123625	oar-miR-370-3p	sp|P03986|TRGC2_HUMAN T-cell receptor gamma-2 chain C region OS=Homo sapiens GN=TRGC2 PE=1 SV=1//1.53066e-60
105601861	oar-miR-370-3p	sp|Q9GZN2|TGIF2_HUMAN Homeobox protein TGIF2 OS=Homo sapiens GN=TGIF2 PE=1 SV=1//1.83894e-116
105616741	oar-miR-370-3p	sp|P18428|LBP_HUMAN Lipopolysaccharide-binding protein OS=Homo sapiens GN=LBP PE=1 SV=3//4.34462e-48
106991857	oar-miR-370-3p	sp|Q17R10|AF1L2_BOVIN Actin filament-associated protein 1-like 2 OS=Bos taurus GN=AFAP1L2 PE=2 SV=1//3.14983e-42

## Sheet: MM_FT_vs_ww_FT
geneID	miRNA	Blast swiss prot
101123123	novel_51	sp|Q8BPB0|MOB1B_MOUSE MOB kinase activator 1B OS=Mus musculus GN=Mob1b PE=2 SV=3//5.77209e-141
101123345	oar-miR-133	sp|Q86YW9|MD12L_HUMAN Mediator of RNA polymerase II transcription subunit 12-like protein OS=Homo sapiens GN=MED12L PE=1 SV=2//0
101108201	oar-miR-133	sp|Q9ULC6|PADI1_HUMAN Protein-arginine deiminase type-1 OS=Homo sapiens GN=PADI1 PE=2 SV=2//0
101116887	oar-miR-133	sp|Q6PAM1|TXLNA_MOUSE Alpha-taxilin OS=Mus musculus GN=Txlna PE=2 SV=1//0
101122671	oar-miR-133	sp|Q86V48|LUZP1_HUMAN Leucine zipper protein 1 OS=Homo sapiens GN=LUZP1 PE=1 SV=2//0
101104978	oar-miR-133	sp|Q9MZL3|CACB3_BOVIN Voltage-dependent L-type calcium channel subunit beta-3 OS=Bos taurus GN=CACNB3 PE=2 SV=2//0
101109430	oar-miR-133	sp|Q6EIY9|K2C1_CANFA Keratin, type II cytoskeletal 1 OS=Canis familiaris GN=KRT1 PE=2 SV=1//0
101114006	oar-miR-133	sp|Q5R8H1|TPSNR_PONAB Tapasin-related protein OS=Pongo abelii GN=TAPBPL PE=2 SV=2//0
101114697	oar-miR-133	sp|Q96RD6|PANX2_HUMAN Pannexin-2 OS=Homo sapiens GN=PANX2 PE=2 SV=2//0
101118517	oar-miR-133	sp|Q2KHW8|GEMI6_BOVIN Gem-associated protein 6 OS=Bos taurus GN=GEMIN6 PE=2 SV=1//1.24699e-114
101121668	oar-miR-133	sp|Q5XH95|SCMC2_XENTR Calcium-binding mitochondrial carrier protein SCaMC-2 OS=Xenopus tropicalis GN=slc25a25 PE=2 SV=1//0
101113409	oar-miR-133	sp|Q5R4A2|2ABB_PONAB Serine/threonine-protein phosphatase 2A 55 kDa regulatory subunit B beta isoform OS=Pongo abelii GN=PPP2R2B PE=2 SV=1//0
101103078	oar-miR-133	sp|Q1LZA7|LIMD2_BOVIN LIM domain-containing protein 2 OS=Bos taurus GN=LIMD2 PE=2 SV=1//5.85675e-65
101110429	oar-miR-133	sp|Q93086|P2RX5_HUMAN P2X purinoceptor 5 OS=Homo sapiens GN=P2RX5 PE=2 SV=4//0
101111577	oar-miR-133	sp|Q9Y4C8|RBM19_HUMAN Probable RNA-binding protein 19 OS=Homo sapiens GN=RBM19 PE=1 SV=3//0
101110887	oar-miR-133	sp|Q09666|AHNK_HUMAN Neuroblast differentiation-associated protein AHNAK OS=Homo sapiens GN=AHNAK PE=1 SV=2//5.11926e-108
101114837	oar-miR-133	sp|Q5NVC8|CELF4_PONAB CUGBP Elav-like family member 4 OS=Pongo abelii GN=CELF4 PE=2 SV=2//6.80731e-10
101104446	oar-miR-181a	sp|Q08DK1|IGS11_BOVIN Immunoglobulin superfamily member 11 OS=Bos taurus GN=IGSF11 PE=2 SV=1//0
101110872	oar-miR-218a	sp|Q6P8Y1|CAPSL_MOUSE Calcyphosin-like protein OS=Mus musculus GN=Capsl PE=2 SV=4//1.36345e-133

## Sheet: ww_FT_vs_ww_LT
geneID	miRNA	Blast swiss prot
101104541	oar-miR-133	sp|P33763|S10A5_HUMAN Protein S100-A5 OS=Homo sapiens GN=S100A5 PE=1 SV=2//1.63381e-35
101116887	oar-miR-133	sp|Q6PAM1|TXLNA_MOUSE Alpha-taxilin OS=Mus musculus GN=Txlna PE=2 SV=1//0
101122671	oar-miR-133	sp|Q86V48|LUZP1_HUMAN Leucine zipper protein 1 OS=Homo sapiens GN=LUZP1 PE=1 SV=2//0
101104978	oar-miR-133	sp|Q9MZL3|CACB3_BOVIN Voltage-dependent L-type calcium channel subunit beta-3 OS=Bos taurus GN=CACNB3 PE=2 SV=2//0
101113927	oar-miR-133	sp|Q812A3|ANR23_MOUSE Ankyrin repeat domain-containing protein 23 OS=Mus musculus GN=Ankrd23 PE=2 SV=1//8.16196e-129
101113409	oar-miR-133	sp|Q5R4A2|2ABB_PONAB Serine/threonine-protein phosphatase 2A 55 kDa regulatory subunit B beta isoform OS=Pongo abelii GN=PPP2R2B PE=2 SV=1//0
101110251	oar-miR-133	sp|Q3T075|STX8_BOVIN Syntaxin-8 OS=Bos taurus GN=STX8 PE=2 SV=1//1.56295e-124
101111577	oar-miR-133	sp|Q9Y4C8|RBM19_HUMAN Probable RNA-binding protein 19 OS=Homo sapiens GN=RBM19 PE=1 SV=3//0
101110887	oar-miR-133	sp|Q09666|AHNK_HUMAN Neuroblast differentiation-associated protein AHNAK OS=Homo sapiens GN=AHNAK PE=1 SV=2//5.11926e-108
101114837	oar-miR-133	sp|Q5NVC8|CELF4_PONAB CUGBP Elav-like family member 4 OS=Pongo abelii GN=CELF4 PE=2 SV=2//6.80731e-10
101110872	oar-miR-218a	sp|Q6P8Y1|CAPSL_MOUSE Calcyphosin-like protein OS=Mus musculus GN=Capsl PE=2 SV=4//1.36345e-133
101104231	oar-miR-493-3p	sp|Q8BYR5|CAPS2_MOUSE Calcium-dependent secretion activator 2 OS=Mus musculus GN=Cadps2 PE=1 SV=2//0
101114034	oar-miR-493-3p	sp|O18737|CACO2_BOVIN Calcium-binding and coiled-coil domain-containing protein 2 OS=Bos taurus GN=CALCOCO2 PE=2 SV=1//0
101102951	oar-miR-493-3p	sp|P28827|PTPRM_HUMAN Receptor-type tyrosine-protein phosphatase mu OS=Homo sapiens GN=PTPRM PE=1 SV=2//0
101111925	oar-miR-493-3p	sp|Q3T0R7|THIM_BOVIN 3-ketoacyl-CoA thiolase, mitochondrial OS=Bos taurus GN=ACAA2 PE=2 SV=1//0
