# Supplementary material for: Thyroid Transcriptomics Revealed the Reproductive Regulation of miRNA in the Follicular and Luteal Phases in Small-Tail Han Sheep with Different FecB Genotypes
Source: Genes (Basel). 2023 Oct 30;14(11):2024. doi: 10.3390/genes14112024 (PMC10671830; doi:10.3390/genes14112024)
Supplement: Supplementary file 1 [file genes-14-02024-s001.zip › Supplementary Table S5.xlsx]

## Sheet: RT-qPCR
	oar-miR-3958-3p		cp值	内参				样品编号	cp值（平均值）	内参	△cp1	△cp2	△△cp	2-△△cp	平均值	标准误
MM_FT	1		22.18	9.11			高	1	22.1867	9.09	13.0967	10.4833	2.61333	0.163421	0.895076	0.406824
			22.12	9.08				2	23.43	12.8767	10.5533		0.07	0.952638
			22.26	9.08				3	21.05	11.2167	9.83333		-0.65	1.56917
	2		23.32	12.9			低	4	21.07	10.8467	10.2233		-0.26	1.19748	0.655566	0.272181
			23.48	12.88				5	22.4333	10.3933	12.04		1.55667	0.339936
			23.49	12.85				6	20.5867	8.88333	11.7033		1.22	0.429283
	3		21.18	11.22			对照	MIX	20.46	9.97667	10.4833
			20.69	11.19			P		0.650236
			21.28	11.24
MM_LT	4		21.19	10.87
			21.03	10.85
			20.99	10.82
	5		22.42	10.32
			22.46	10.44
			22.42	10.42
	6		20.55	8.86
			20.6	8.9
			20.61	8.89
	MIX		20.42	9.98
			20.48	10.04
			20.48	9.91
	oar-miR-374b		cp值	内参				样品编号	cp值（平均值）	内参	△cp1	△cp2	△△cp	2-△△cp	平均值	标准误
MM_FT	1		24.06	15.26			高	1	24.0933	15.2767	8.81667	8.24667	0.57	0.673617	1.09177	0.322034
			24.1	15.27				2	16.91	8.47333	8.43667		0.19	0.876606
			24.12	15.3				3	18.55	11.09	7.46		-0.786667	1.72508
	2		16.91	8.47			低	4	17.5967	8.92	8.67667		0.43	0.742262	1.8172	0.558048
			16.94	8.46				5	19.5633	12.7033	6.86		-1.38667	2.61474
			16.88	8.49				6	18.2	11.02	7.18		-1.06667	2.09459
	3		18.59	11.09				MIX	17.97	9.72333	8.24667
			18.51	11.09			P		0.323182
			18.55	11.09
MM_LT	4		17.62	8.93
			17.59	8.92
			17.58	8.91
	5		19.55	12.7
			19.57	12.72
			19.57	12.69
	6		18.2	11.03
			18.21	11
			18.19	11.03
	MIX		17.96	9.71
			17.99	9.74
			17.96	9.72
	novel_348		cp值	内参				样品编号	cp值（平均值）	内参	△cp1	△cp2	△△cp	2-△△cp	平均值	标准误
MM_FT	1		23.5	15.42			高	1	23.53	15.3867	8.14333	9.08333	-0.94	1.91853	1.95533	0.664288
			23.55	15.33				2	17.8867	8.52333	9.36333		0.28	0.823591
			23.54	15.41				3	18.5733	11.1333	7.44		-1.64333	3.12387
	2		17.9	8.5			低	4	18.23	8.96	9.27		0.186667	0.878633	1.87915	0.51043
			17.89	8.53				5	20.48	12.75	7.73		-1.35333	2.55502
			17.87	8.54				6	19.02	11.0767	7.94333		-1.14	2.20381
	3		18.59	11.12				MIX	18.9067	9.82333	9.08333
			18.57	11.14			P		0.931921
			18.56	11.14
MM_LT	4		18.24	8.98
			18.21	8.95
			18.24	8.95
	5		20.48	12.75
			20.48	12.74
			20.48	12.76
	6		19.01	11.08
			18.98	11.09
			19.07	11.06
	MIX		18.9	9.75
			18.92	9.9
			18.9	9.82
	novel_51		cp值	内参				样品编号	cp值（平均值）	内参	△cp1	△cp2	△△cp	2-△△cp	平均值	标准误
MM_FT	1		16.29	9.84			高	1	16.36	10.09	6.27	7.25	-0.98	1.97247	1.23273	0.406276
			16.47	10.19				2	16.7167	9.67333	7.04333		-0.206667	1.15402
			16.32	10.24				3	16.15	8.09333	8.05667		0.806667	0.571701
	2		16.7	9.65			低	4	21.7867	13.7933	7.99333		0.743333	0.597358	2.26312	1.49271
			16.72	9.64				5	14.9667	7.64333	7.32333		0.0733333	0.950439
			16.73	9.73				6	15.62	10.76	4.86		-2.39	5.24157
	3		16.15	8.06			对照	MIX	16.4567	9.20667	7.25
			16.13	8.12			P		0.541822
			16.17	8.1
ww_FT	4		21.81	13.83
			21.8	13.8
			21.75	13.75
	5		14.97	7.63
			14.99	7.64
			14.94	7.66
	6		15.6	10.75
			15.66	10.78
			15.6	10.75
	MIX		16.42	9.17
			16.48	9.22
			16.47	9.23
	novel_68		cp值	内参
MM_FT	1		24.64	15.31
			24.86	15.34				样品编号	cp值（平均值）	内参	△cp1	△cp2	△△cp	2-△△cp	平均值	标准误
			24.64	15.43			高	1	24.7133	15.36	9.35333	8.85333	0.5	0.707107	0.929889	0.111445
	2		17.3	8.58				2	17.3467	8.56	8.78667		-0.0666667	1.04729
			17.29	8.56				3	19.96	11.1567	8.80333		-0.05	1.03526
			17.45	8.54			低	4	20.0533	8.99667	11.0567		2.20333	0.217135	0.906028	0.345294
	3		19.96	11.13				5	21.2333	12.75	8.48333		-0.37	1.29235
			19.97	11.18				6	19.67	11.09	8.58		-0.273333	1.2086
			19.95	11.16				MIX	18.61	9.75667	8.85333
MM_LT	4		20.06	8.97			P		0.950724
			20.06	9.02
			20.04	9
	5		21.23	12.77
			21.22	12.74
			21.25	12.74
	6		19.69	11.12
			19.64	11.09
			19.68	11.06
	MIX		18.61	9.7
			18.6	9.69
			18.62	9.88
	oar-miR-133		cp值	内参
MM_FT	1		18.12	9.17
			18.12	9.16				样品编号	cp值（平均值）	内参	△cp1	△cp2	△△cp	2-△△cp	平均值	标准误
			18.1	9.16			高	1	18.1133	9.16333	8.95	8.53333	0.416667	0.749154	3.17033	1.63202
	2		18.8	12.9				2	18.7833	12.9	5.88333		-2.65	6.27667
			18.78	12.9				3	18.4833	11.2633	7.22		-1.31333	2.48515
			18.77	12.9			低	4	22.3667	15.52	6.84667		-1.68667	3.21912	2.25489	0.801232
	3		18.5	11.27				5	17.85	8.72667	9.12333		0.59	0.664343
			18.48	11.06				6	18.4467	11.44	7.00667		-1.52667	2.88119
			18.47	11.46				MIX	18.3767	9.84333	8.53333
ww_FT	4		22.2	15.52			P		0.641066
			22.42	15.53
			22.48	15.51
	5		17.82	8.74
			17.85	8.72
			17.88	8.72
	6		18.43	11.43
			18.47	11.41
			18.44	11.48
	MIX		18.28	9.85
			18.43	9.86
			18.42	9.82
	oar-miR-3959-5p		cp值	内参				样品编号	cp值（平均值）	内参	△cp1	△cp2	△△cp	2-△△cp	平均值	标准误
MM_LT	1		19.79	10.9			高	1	19.8133	10.5433	9.27	9.80667	-0.536667	1.45062	0.896671	0.285627
			19.84	10.94				2	21.2133	10.9733	10.24		0.433333	0.740549
			19.81	9.79				3	20	9.19	10.81		1.00333	0.498846
	2		21.24	10.5			低	4	24.4933	13.26	11.2333		1.42667	0.371989	1.03233	0.346398
			21.13	11.12				5	17.7167	8.53667	9.18		-0.626667	1.54399
			21.27	11.3				6	20.6767	11.11	9.56667		-0.24	1.18099
	3		20.03	8.95				MIX	19.61	9.80333	9.80667
			19.95	8.94			P		0.7776
			20.02	9.68
ww_LT	4		24.85	13.23
			24.78	13.31
			23.85	13.24
	5		17.74	8.55
			17.72	8.55
			17.69	8.51
	6		20.71	11.58
			20.64	11.43
			20.68	10.32
	MIX		19.61	9.8
			19.63	9.83
			19.59	9.78
	oar-miR-181a		cp值	内参				样品编号	cp值（平均值）	内参	△cp1	△cp2	△△cp	2-△△cp	平均值	标准误
ww_FT	1		12.91	9.52			高	1	12.8767	9.55333	3.32333	3.39	-0.0666667	1.04729	1.93512	0.864436
			12.87	9.58				2	12.7133	11.1967	1.51667		-1.87333	3.66378
			12.85	9.56				3	13.48	10.22	3.26		-0.13	1.09429
	2		12.66	11.19			低	4	12.79	8.68333	4.10667		0.716667	0.608502	2.5585	1.15814
			12.75	11.2				5	12.81	11.6267	1.18333		-2.20667	4.61608
			12.73	11.2				6	13.3067	11.21	2.09667		-1.29333	2.45094
	3		13.47	10.23				MIX	13.1167	9.72667	3.39
			13.47	10.24			P		0.688442
			13.5	10.19
ww_LT	4		12.82	8.72
			12.85	8.66
			12.7	8.67
	5		12.91	11.64
			12.94	11.63
			12.58	11.61
	6		13.29	11.13
			13.31	11.31
			13.32	11.19
	MIX		13.11	9.77
			13.14	9.7
			13.1	9.71
	oar-miR-148a		cp值	内参				样品编号	cp值（平均值）	内参	△cp1	△cp2	△△cp	2-△△cp	平均值	标准误
ww_FT	1		18.59	16.02			高	1	18.6167	16.02	2.59667	3.09333	-0.496667	1.41095	1.45206	0.0216745
			18.63	16.03				2	12.56	10.0367	2.52333		-0.57	1.48452
			18.63	16.01				3	14.14	11.5933	2.54667		-0.546667	1.46071
	2		12.57	10.01			低	4	15.51	13.2	2.31		-0.783333	1.7211	1.24277	0.240969
			12.51	10.03				5	11.6833	8.52	3.16333		0.07	0.952638
			12.6	10.07				6	13.32	10.3033	3.01667		-0.0766667	1.05458
	3		14.12	11.58				MIX	12.8933	9.8	3.09333
			14.18	11.59			P		0.435816
			14.12	11.61
ww_LT	4		15.5	13.16
			15.51	13.23
			15.52	13.21
	5		11.66	8.55
			11.69	8.48
			11.7	8.53
	6		13.43	10.32
			13.28	10.33
			13.25	10.26
	MIX		12.88	9.77
			12.9	9.8
			12.9	9.83
