# Supplementary material for: Thyroid Transcriptomics Revealed the Reproductive Regulation of miRNA in the Follicular and Luteal Phases in Small-Tail Han Sheep with Different FecB Genotypes
Source: Genes (Basel). 2023 Oct 30;14(11):2024. doi: 10.3390/genes14112024 (PMC10671830; doi:10.3390/genes14112024)
Supplement: Supplementary file 1 [file genes-14-02024-s001.zip › Supplementary Table S6.xlsx]

## Sheet: Sheet1
TARBP2-WT	TGGCTAAATGGAGCCGCAGATCCGCGAGATTCTCATTAAGGCCAAGAAGGGCGGCAAGATCGCCGTGTAATTCTAGTTGTTTAAACGAGCTCGCCCGGCCTGTGAGCCTGCCCAGCTCTGGTACCCCCTGGAGGTGCCACCTCTACCTCTGACTCGAGTCTAGAGTCGACCTGCAGGCATGCAAGCTGATCCGGCTGCTAACAAAGCCCGAAAGGAAGCTGAGTTGGCTGCTGCCACCGCTGAGCAATAACTAGCATAACCCCTTGGGGCGGCCGCTTCGAGCAGACATGATAAGATACATTGATGAGTTTGGACAAACCACAACTAGAATGCAGTGAAAAAAATGCTTTATTTGTGAAATTTGTGATGCTATTGCTTTATTTGTAACCATTATAAGCT…
TARBP2-MT	GGCTGGCACGGGAGAGCAGATCCGCGAGATTCTCATTAAGGCCAAGAAGGGCGGCAAGATCGCCGTGTAATTCTAGTTGTTTAAACGAGCTCGCCCGGCCTCACTCCCTGCCCAGCTCTGGATGGCCCTGGACCACGGTCCTCTACCTCTGACTCGAGTCTAGAGTCGACCTGCAGGCATGCAAGCTGATCCGGCTGCTAACAAAGCCCGAAAGGAAGCTGAGTTGGCTGCTGCCACCGCTGAGCAATAACTAGCATAACCCCTTGGGGCGGCCGCTTCGAGCAGACATGATAAGATACATTGATGAGTTTGGACAAACCACAACTAGAATGCAGTGAAAAAAATGCTTTATTTGTGAAATTTGTGATGCTATTGCTTTATTTGTAACCATTATAAGCT…
COL4A3-WT	GGGCTTACGTGGGAGCGCAGATCCGCGAGATTCTCATTAAGGCCAAGAAGGGCGGCAAGATCGCCGTGTAATTCTAGTTGTTTAAACGAGCTCGGACAATGTATGGTTCTTTGTGGTTTGGTGGTCAAGCACAGAGTTACATTTCATATTGTACTCGAGTCTAGAGTCGACCTGCAGGCATGCAAGCTGATCCGGCTGCTAACAAAGCCCGAAAGGAAGCTGAGTTGGCTGCTGCCACCGCTGAGCAATAACTAGCATAACCCCTTGGGGCGGCCGCTTCGAGCAGACATGATAAGATACATTGATGAGTTTGGACAAACCACAACTAGAATGCAGTGAAAAAAATGCTTTATTTGTGAAATTTGTGATGCTATTGCTTTATTTGTAACCATTATAAGC…
COL4A3-MT	GTGCTAGCGTGGAGACGCAGATCCGCGAGATTCTCATTAAGGCCAAGAAGGGCGGCAAGATCGCCGTGTAATTCTAGTTGTTTAAACGAGCTCGGACAATGTATGGTTCTTTCACCAATGGTCCAGTTCGTGTCAGTTACATTTCATATTGTACTCGAGTCTAGAGTCGACCTGCAGGCATGCAAGCTGATCCGGCTGCTAACAAAGCCCGAAAGGAAGCTGAGTTGGCTGCTGCCACCGCTGAGCAATAACTAGCATAACCCCTTGGGGCGGCCGCTTCGAGCAGACATGATAAGATACATTGATGAGTTTGGACAAACCACAACTAGAATGCAGTGAAAAAAATGCTTTATTTGTGAAATTTGTGATGCTATTGCTTTATTTGTAACCATTATAAGC…
