# Supplementary material for: Thyroid Transcriptomics Revealed the Reproductive Regulation of miRNA in the Follicular and Luteal Phases in Small-Tail Han Sheep with Different FecB Genotypes
Source: Genes (Basel). 2023 Oct 30;14(11):2024. doi: 10.3390/genes14112024 (PMC10671830; doi:10.3390/genes14112024)
Supplement: Supplementary file 1 [file genes-14-02024-s001.zip › Supplementary Table S7.xlsx]

## Sheet: novel-51-TARBP2
Group	Firefly luciferase chemiluminescence values	Sea kidney chemiluminescence value	Firefly/sea kidney chemiluminescence value	LG(Firefly/sea kidney chemiluminescence value)	Average			TTEST
1	96191	4745100	0.0202716	-1.69311	0.0187007			2021-01-02	0.0367235
	88802	4442900	0.0199874	-1.69924				2021-01-03	0.0662498
	67317	4249000	0.015843	-1.80016				2021-01-04	0.00651168
2	317570	9262800	0.0342844	-1.4649	0.0285798			2021-02-03	0.2704
	248350	9822300	0.0252843	-1.59715				2021-02-04	0.53245
	232200	8872500	0.0261708	-1.58218				2021-03-04	0.355098
3	82886	3387900	0.0244653	-1.61145	0.039783
	127710	3043200	0.0419657	-1.37711
	167210	3159800	0.0529179	-1.2764
4	199750	6465900	0.0308928	-1.51014	0.0309104
	184570	6664100	0.0276962	-1.55758
	221850	6497800	0.0341423	-1.46671

## Sheet: miR-370-3p-COL4A3
Group	Firefly luciferase chemiluminescence values	Sea kidney chemiluminescence value	Firefly/sea kidney chemiluminescence value	LG(Firefly/sea kidney chemiluminescence value)	Average			TTEST
1	171330	804370	0.212999	-0.671622	0.238419			2021-01-02	0.0366635
	191730	783240	0.244791	-0.611205				2021-01-03	0.0237102
	201300	781850	0.257466	-0.58928				2021-01-04	0.00478091
2	321160	1179300	0.272331	-0.564903	0.308638			2021-02-03	0.895364
	347300	1043000	0.332982	-0.47758				2021-02-04	0.136907
	366480	1143100	0.320602	-0.494034				2021-03-04	0.0789697
3	2568700	7785400	0.329938	-0.481568	0.305435
	2473800	8171100	0.30275	-0.518916
	2381300	8396200	0.283616	-0.547269
4	5646400	16120000	0.350273	-0.455593	0.353288
	5156600	15706000	0.32832	-0.483702
	5675200	14885000	0.38127	-0.418768
